# Supplementary material for: Evolution patterns of NBS genes in the genus Dendrobium and NBS-LRR gene expression in D. officinale by salicylic acid treatment
Source: BMC Plant Biol. 2022 Nov 14;22:529. doi: 10.1186/s12870-022-03904-2 (PMC9661794; doi:10.1186/s12870-022-03904-2)
Supplement: Supplementary file 3 — Additional file 3. [file 12870_2022_3904_MOESM3_ESM.xlsx]

## Sheet: A
	Table S1A HMM results of NBS gene retrieval
	Gene name	Species	Pfam numbers
	PKA62410.1	A. shenzhenica	PF00560, PF12799, PF13855,
	PKA59754.1	A. shenzhenica	PF00560, PF07723, PF12799, PF13855,
	PKA60724.1	A. shenzhenica	PF00560, PF12799, PF13855,
	PKA49209.1	A. shenzhenica	PF00560, PF12799, PF13855,
	PKA62886.1	A. shenzhenica	PF00560, PF12799, PF13855,
	PKA52613.1	A. shenzhenica	PF00560, PF12799, PF13855,
	PKA60779.1	A. shenzhenica	PF00560, PF12799, PF13855,
	PKA66140.1	A. shenzhenica	PF00560, PF12799, PF13855,
	PKA52615.1	A. shenzhenica	PF00560, PF12799, PF13855,
	PKA59015.1	A. shenzhenica	PF00560, PF12799, PF13855,
	PKA45896.1	A. shenzhenica	PF00560, PF12799, PF13855,
	PKA60727.1	A. shenzhenica	PF00560, PF12799, PF13855,
	PKA65201.1	A. shenzhenica	PF00560, PF12799, PF13855,
	PKA52109.1	A. shenzhenica	PF00560, PF12799, PF13855,
	PKA52566.1	A. shenzhenica	PF00560, PF12799, PF13855,
	PKA60445.1	A. shenzhenica	PF00560, PF12799, PF13855,
	PKA63406.1	A. shenzhenica	PF00560, PF12799, PF13855,
	PKA59458.1	A. shenzhenica	PF00560, PF07723, PF12799, PF13855,
	PKA49754.1	A. shenzhenica	PF00560, PF07723, PF12799, PF13855,
	PKA51854.1	A. shenzhenica	PF00560, PF07723, PF12799, PF13855,
	PKA59995.1	A. shenzhenica	PF00560, PF12799, PF13855,
	PKA50939.1	A. shenzhenica	PF00560, PF07723, PF12799, PF13306, PF13855,
	PKA59627.1	A. shenzhenica	PF00560, PF12799, PF13855,
	PKA56871.1	A. shenzhenica	PF00560, PF12799, PF13855,
	PKA60736.1	A. shenzhenica	PF00560, PF12799, PF13855,
	PKA63918.1	A. shenzhenica	PF00560, PF07723, PF12799, PF13855,
	PKA49694.1	A. shenzhenica	PF00560, PF12799, PF13855,
	PKA66981.1	A. shenzhenica	PF00560, PF12799, PF13855,
	PKA66022.1	A. shenzhenica	PF00560, PF07723, PF12799, PF13855,
	PKA52141.1	A. shenzhenica	PF00560, PF12799, PF13855,
	PKA63671.1	A. shenzhenica	PF00560, PF12799, PF13855,
	PKA52125.1	A. shenzhenica	PF00560, PF12799, PF13855,
	PKA65340.1	A. shenzhenica	PF00560, PF12799, PF13855,
	PKA53334.1	A. shenzhenica	PF00560, PF12799, PF13855,
	PKA59344.1	A. shenzhenica	PF00560, PF12799, PF13855,
	PKA65172.1	A. shenzhenica	PF00560, PF12799, PF13855,
	PKA57149.1	A. shenzhenica	PF00560, PF12799, PF13855,
	PKA51335.1	A. shenzhenica	PF00560, PF12799, PF13855,
	PKA64504.1	A. shenzhenica	PF00560, PF07723, PF12799, PF13855,
	PKA53845.1	A. shenzhenica	PF00560, PF12799, PF13855,
	PKA46621.1	A. shenzhenica	PF00560, PF12799, PF13855,
	PKA64048.1	A. shenzhenica	PF00560, PF12799, PF13855,
	PKA59931.1	A. shenzhenica	PF00560, PF12799, PF13855,
	PKA55162.1	A. shenzhenica	PF00560, PF12799, PF13855,
	PKA57930.1	A. shenzhenica	PF00560, PF12799, PF13855,
	PKA61179.1	A. shenzhenica	PF00560, PF07723, PF12799, PF13855,
	PKA59091.1	A. shenzhenica	PF00560, PF12799, PF13855,
	PKA58143.1	A. shenzhenica	PF00560, PF12799, PF13855,
	PKA61622.1	A. shenzhenica	PF00560, PF12799, PF13855,
	PKA49734.1	A. shenzhenica	PF00560, PF12799, PF13855,
	PKA54884.1	A. shenzhenica	PF00560, PF12799, PF13855,
	PKA46507.1	A. shenzhenica	PF00560, PF12799, PF13855,
	PKA53814.1	A. shenzhenica	PF00560, PF07723, PF12799, PF13855,
	PKA60000.1	A. shenzhenica	PF00560, PF12799, PF13855,
	PKA61001.1	A. shenzhenica	PF00560, PF12799, PF13855,
	PKA56701.1	A. shenzhenica	PF00560, PF12799, PF13855,
	PKA64488.1	A. shenzhenica	PF00560, PF12799, PF13855,
	PKA51878.1	A. shenzhenica	PF00560, PF12799, PF13855,
	PKA49782.1	A. shenzhenica	PF00560, PF12799, PF13855,
	PKA49760.1	A. shenzhenica	PF00560, PF07723, PF12799, PF13855,
	PKA47046.1	A. shenzhenica	PF00560, PF12799, PF13855,
	PKA46225.1	A. shenzhenica	PF00560, PF12799, PF13855,
	PKA64963.1	A. shenzhenica	PF00560, PF12799, PF13855,
	PKA57148.1	A. shenzhenica	PF00560, PF12799, PF13306, PF13855,
	PKA56197.1	A. shenzhenica	PF00560, PF07723, PF12799, PF13855,
	PKA48145.1	A. shenzhenica	PF00560, PF12799, PF13855,
	PKA54586.1	A. shenzhenica	PF00560, PF12799, PF13855,
	PKA61491.1	A. shenzhenica	PF00560, PF12799, PF13855,
	PKA48603.1	A. shenzhenica	PF00560, PF12799, PF13855,
	PKA46820.1	A. shenzhenica	PF00560, PF12799, PF13855,
	PKA54857.1	A. shenzhenica	PF00560, PF12799, PF13855,
	PKA57793.1	A. shenzhenica	PF00560, PF12799, PF13306, PF13855,
	PKA50360.1	A. shenzhenica	PF00560, PF12799, PF13855,
	PKA56213.1	A. shenzhenica	PF00560, PF12799, PF13855,
	PKA58832.1	A. shenzhenica	PF00560, PF12799, PF13306, PF13855,
	PKA65591.1	A. shenzhenica	PF00560, PF12799, PF13855,
	PKA51211.1	A. shenzhenica	PF00560, PF12799, PF13855,
	PKA57797.1	A. shenzhenica	PF00560, PF12799, PF13855,
	PKA47484.1	A. shenzhenica	PF00560, PF12799, PF13855,
	PKA63567.1	A. shenzhenica	PF00560, PF12799, PF13855,
	PKA52884.1	A. shenzhenica	PF00560, PF12799, PF13855,
	PKA47331.1	A. shenzhenica	PF00560, PF12799, PF13306, PF13855,
	PKA66172.1	A. shenzhenica	PF00560, PF12799, PF13855,
	PKA59865.1	A. shenzhenica	PF00560, PF12799, PF13855,
	PKA64208.1	A. shenzhenica	PF00560, PF12799, PF13855,
	PKA49434.1	A. shenzhenica	PF00560, PF12799, PF13855,
	PKA62469.1	A. shenzhenica	PF00560, PF07723, PF12799, PF13855,
	PKA65843.1	A. shenzhenica	PF00560, PF12799, PF13855,
	PKA54941.1	A. shenzhenica	PF00560, PF12799, PF13855,
	PKA62139.1	A. shenzhenica	PF00560, PF12799, PF13855,
	PKA67060.1	A. shenzhenica	PF00560, PF12799, PF13855,
	PKA48463.1	A. shenzhenica	PF00560, PF12799, PF13855,
	PKA54530.1	A. shenzhenica	PF00560, PF12799, PF13855,
	PKA62047.1	A. shenzhenica	PF00560, PF12799, PF13855,
	PKA65831.1	A. shenzhenica	PF00560, PF12799, PF13855,
	PKA50473.1	A. shenzhenica	PF00560, PF12799, PF13855,
	PKA48137.1	A. shenzhenica	PF00560, PF12799, PF13855,
	PKA57968.1	A. shenzhenica	PF00560, PF12799, PF13855,
	PKA51326.1	A. shenzhenica	PF00560, PF12799, PF13855,
	PKA49682.1	A. shenzhenica	PF00560, PF12799, PF13855,
	PKA59018.1	A. shenzhenica	PF00560, PF12799, PF13855,
	PKA51325.1	A. shenzhenica	PF00560, PF12799, PF13855,
	PKA47061.1	A. shenzhenica	PF00560, PF12799, PF13855,
	PKA60356.1	A. shenzhenica	PF00560, PF12799, PF13855,
	PKA47081.1	A. shenzhenica	PF00560, PF12799, PF13855,
	PKA58972.1	A. shenzhenica	PF00560, PF12799, PF13855,
	PKA59469.1	A. shenzhenica	PF00560, PF12799, PF13855,
	PKA57896.1	A. shenzhenica	PF00560, PF12799, PF13855,
	PKA63390.1	A. shenzhenica	PF00560, PF12799, PF13855,
	PKA51841.1	A. shenzhenica	PF00560, PF12799, PF13855,
	PKA47319.1	A. shenzhenica	PF00560, PF12799, PF13855,
	PKA54396.1	A. shenzhenica	PF00560, PF12799, PF13855,
	PKA47868.1	A. shenzhenica	PF00560, PF12799,
	PKA45985.1	A. shenzhenica	PF00560, PF12799, PF13855,
	PKA59188.1	A. shenzhenica	PF00560, PF12799, PF13855,
	PKA54084.1	A. shenzhenica	PF00560, PF12799, PF13855,
	PKA61237.1	A. shenzhenica	PF00560, PF12799, PF13855,
	PKA58140.1	A. shenzhenica	PF00560, PF12799, PF13855,
	PKA53579.1	A. shenzhenica	PF00560, PF12799, PF13855,
	PKA53765.1	A. shenzhenica	PF00560, PF12799, PF13855,
	PKA61435.1	A. shenzhenica	PF00560, PF12799, PF13855,
	PKA52404.1	A. shenzhenica	PF00560, PF12799, PF13855,
	PKA63054.1	A. shenzhenica	PF00560, PF12799, PF13855,
	PKA66665.1	A. shenzhenica	PF00560, PF12799, PF13855,
	PKA49191.1	A. shenzhenica	PF00560, PF12799, PF13855,
	PKA51608.1	A. shenzhenica	PF00560, PF12799, PF13855,
	PKA50326.1	A. shenzhenica	PF00560, PF07723, PF12799, PF13306, PF13855,
	PKA56922.1	A. shenzhenica	PF00560, PF12799, PF13855,
	PKA56190.1	A. shenzhenica	PF00560, PF12799, PF13306, PF13855,
	PKA62714.1	A. shenzhenica	PF00560, PF12799, PF13855,
	PKA57727.1	A. shenzhenica	PF00560, PF12799, PF13855,
	PKA59550.1	A. shenzhenica	PF00560, PF12799, PF13855,
	PKA50547.1	A. shenzhenica	PF00560, PF12799, PF13855,
	PKA57777.1	A. shenzhenica	PF00560, PF12799, PF13855,
	PKA54500.1	A. shenzhenica	PF00560, PF12799, PF13855,
	PKA49235.1	A. shenzhenica	PF00560, PF12799, PF13855,
	PKA51908.1	A. shenzhenica	PF00560, PF12799, PF13855,
	PKA63429.1	A. shenzhenica	PF00560, PF12799, PF13855,
	PKA64574.1	A. shenzhenica	PF00560, PF12799, PF13855,
	PKA57818.1	A. shenzhenica	PF00560, PF12799, PF13855,
	PKA46685.1	A. shenzhenica	PF00560, PF12799, PF13855,
	PKA65362.1	A. shenzhenica	PF00560, PF12799, PF13855,
	PKA51660.1	A. shenzhenica	PF00560, PF12799, PF13855,
	PKA48437.1	A. shenzhenica	PF00560, PF12799, PF13855,
	PKA47416.1	A. shenzhenica	PF00560, PF12799, PF13855,
	PKA48812.1	A. shenzhenica	PF00560, PF12799, PF13855,
	PKA65862.1	A. shenzhenica	PF00560, PF12799, PF13855,
	PKA54870.1	A. shenzhenica	PF00560, PF12799, PF13855,
	PKA54531.1	A. shenzhenica	PF00560, PF12799, PF13855,
	PKA62560.1	A. shenzhenica	PF00560, PF12799, PF13855,
	PKA56555.1	A. shenzhenica	PF00560, PF12799, PF13855,
	PKA55166.1	A. shenzhenica	PF00560, PF12799, PF13855,
	PKA66068.1	A. shenzhenica	PF00560, PF12799, PF13855,
	PKA59471.1	A. shenzhenica	PF00560, PF12799, PF13855,
	PKA64498.1	A. shenzhenica	PF00560, PF12799, PF13855,
	PKA56093.1	A. shenzhenica	PF00560, PF12799, PF13855,
	PKA51056.1	A. shenzhenica	PF00560, PF12799,
	PKA53449.1	A. shenzhenica	PF00560, PF12799, PF13855,
	PKA49699.1	A. shenzhenica	PF00560, PF12799, PF13855,
	PKA47483.1	A. shenzhenica	PF00560, PF12799, PF13855,
	PKA64853.1	A. shenzhenica	PF00560, PF12799, PF13855,
	PKA52157.1	A. shenzhenica	PF00560, PF12799, PF13855,
	PKA50628.1	A. shenzhenica	PF00560, PF12799, PF13855,
	PKA54312.1	A. shenzhenica	PF00560, PF00931, PF05659, PF12799, PF13855,
	PKA51885.1	A. shenzhenica	PF00560, PF12799, PF13855,
	PKA53967.1	A. shenzhenica	PF00560, PF12799, PF13306, PF13855,
	PKA53853.1	A. shenzhenica	PF00560, PF12799, PF13855,
	PKA65405.1	A. shenzhenica	PF00560, PF12799, PF13855,
	PKA49709.1	A. shenzhenica	PF00560, PF12799, PF13855,
	PKA52925.1	A. shenzhenica	PF00560, PF12799, PF13855,
	PKA53027.1	A. shenzhenica	PF00560, PF13855,
	PKA51172.1	A. shenzhenica	PF00560, PF12799, PF13855,
	PKA52669.1	A. shenzhenica	PF00560, PF12799, PF13855,
	PKA53834.1	A. shenzhenica	PF00560, PF00931, PF12799, PF13855,
	PKA65894.1	A. shenzhenica	PF00560, PF00931, PF12799, PF13855,
	PKA66015.1	A. shenzhenica	PF00560, PF12799,
	PKA48111.1	A. shenzhenica	PF00560, PF12799, PF13855,
	PKA45769.1	A. shenzhenica	PF00560, PF12799, PF13855,
	PKA52201.1	A. shenzhenica	PF00560, PF12799, PF13855,
	PKA55939.1	A. shenzhenica	PF00560, PF12799,
	PKA66717.1	A. shenzhenica	PF00560, PF12799, PF13855,
	PKA59969.1	A. shenzhenica	PF00560, PF12799, PF13855,
	PKA49672.1	A. shenzhenica	PF00560, PF12799, PF13855,
	PKA63788.1	A. shenzhenica	PF00560, PF12799, PF13855,
	PKA61311.1	A. shenzhenica	PF00560, PF12799, PF13855,
	PKA55299.1	A. shenzhenica	PF00560, PF12799, PF13855,
	PKA66970.1	A. shenzhenica	PF00560, PF12799, PF13855,
	PKA55312.1	A. shenzhenica	PF00560, PF12799, PF13855,
	PKA47533.1	A. shenzhenica	PF00560, PF12799, PF13855,
	PKA66957.1	A. shenzhenica	PF00560, PF00931, PF12799, PF13855,
	PKA47043.1	A. shenzhenica	PF00560, PF12799,
	PKA57899.1	A. shenzhenica	PF00560, PF12799, PF13855,
	PKA51145.1	A. shenzhenica	PF00560, PF12799, PF13855,
	PKA56052.1	A. shenzhenica	PF00560, PF12799, PF13855,
	PKA54361.1	A. shenzhenica	PF00560, PF12799, PF13306,
	PKA50346.1	A. shenzhenica	PF00560, PF12799, PF13855,
	PKA58334.1	A. shenzhenica	PF00560, PF12799, PF13855,
	PKA49533.1	A. shenzhenica	PF00560, PF12799, PF13855,
	PKA63837.1	A. shenzhenica	PF00560, PF12799, PF13855,
	PKA49103.1	A. shenzhenica	PF00560, PF00931, PF12799, PF13855,
	PKA51447.1	A. shenzhenica	PF00560, PF12799, PF13855,
	PKA45893.1	A. shenzhenica	PF00560, PF12799, PF13855,
	PKA49560.1	A. shenzhenica	PF00560, PF12799, PF13855,
	PKA47846.1	A. shenzhenica	PF00560, PF07723, PF12799, PF13855,
	PKA45653.1	A. shenzhenica	PF00560, PF12799, PF13855,
	PKA59775.1	A. shenzhenica	PF00560, PF12799, PF13306, PF13855,
	PKA60825.1	A. shenzhenica	PF00560, PF12799,
	PKA64520.1	A. shenzhenica	PF00931, PF12799, PF13855,
	PKA48231.1	A. shenzhenica	PF00931, PF12799, PF13855,
	PKA64521.1	A. shenzhenica	PF00931, PF12799, PF13306, PF13855,
	PKA60334.1	A. shenzhenica	PF00931, PF12799, PF13855,
	PKA57105.1	A. shenzhenica	PF00931, PF12799,
	PKA57107.1	A. shenzhenica	PF00931, PF12799,
	PKA57112.1	A. shenzhenica	PF00931, PF12799,
	PKA46794.1	A. shenzhenica	PF00931, PF12799, PF13855,
	PKA46793.1	A. shenzhenica	PF00931, PF12799, PF13855,
	PKA66424.1	A. shenzhenica	PF00931, PF01582,
	PKA64603.1	A. shenzhenica	PF00931,
	PKA51357.1	A. shenzhenica	PF00931,
	PKA45914.1	A. shenzhenica	PF00931,
	PKA48029.1	A. shenzhenica	PF00931,
	PKA65408.1	A. shenzhenica	PF00931,
	PKA49337.1	A. shenzhenica	PF00931,
	PKA58276.1	A. shenzhenica	PF00931,
	PKA48644.1	A. shenzhenica	PF00931,
	PKA54680.1	A. shenzhenica	PF00931,
	PKA60647.1	A. shenzhenica	PF00931,
	PKA58211.1	A. shenzhenica	PF00931,
	PKA65358.1	A. shenzhenica	PF00931,
	PKA59757.1	A. shenzhenica	PF00931,
	PKA47184.1	A. shenzhenica	PF00931,
	PKA63427.1	A. shenzhenica	PF00931,
	PKA56279.1	A. shenzhenica	PF00931,
	PKA59202.1	A. shenzhenica	PF00931,
	PKA63499.1	A. shenzhenica	PF00931,
	PKA64064.1	A. shenzhenica	PF00931,
	PKA56340.1	A. shenzhenica	PF00931,
	PKA58758.1	A. shenzhenica	PF00931,
	PKA51523.1	A. shenzhenica	PF00931,
	PKA67099.1	A. shenzhenica	PF00931,
	PKA59129.1	A. shenzhenica	PF00931,
	PKA59029.1	A. shenzhenica	PF00931,
	PKA65565.1	A. shenzhenica	PF00931,
	PKA62129.1	A. shenzhenica	PF00931,
	PKA52775.1	A. shenzhenica	PF00931,
	PKA56363.1	A. shenzhenica	PF00931,
	PKA61767.1	A. shenzhenica	PF00931,
	PKA53867.1	A. shenzhenica	PF00931,
	PKA66118.1	A. shenzhenica	PF00931,
	PKA51237.1	A. shenzhenica	PF00931,
	PKA49304.1	A. shenzhenica	PF00931,
	PKA53272.1	A. shenzhenica	PF00931,
	PKA47862.1	A. shenzhenica	PF00931,
	PKA62562.1	A. shenzhenica	PF00931,
	PKA63454.1	A. shenzhenica	PF00931,
	PKA60394.1	A. shenzhenica	PF00931,
	PKA47467.1	A. shenzhenica	PF00931,
	PKA63881.1	A. shenzhenica	PF00931,
	PKA46251.1	A. shenzhenica	PF00931,
	PKA57796.1	A. shenzhenica	PF00931,
	PKA66744.1	A. shenzhenica	PF00931,
	PKA55799.1	A. shenzhenica	PF00931,
	PKA51144.1	A. shenzhenica	PF00931,
	PKA49950.1	A. shenzhenica	PF00931,
	PKA53214.1	A. shenzhenica	PF00931,
	PKA67190.1	A. shenzhenica	PF00931,
	PKA57671.1	A. shenzhenica	PF00931,
	PKA62322.1	A. shenzhenica	PF00931,
	PKA52636.1	A. shenzhenica	PF01582,
	PKA62180.1	A. shenzhenica	PF01582,
	PKA46322.1	A. shenzhenica	PF05659,
	PKA66207.1	A. shenzhenica	PF05659,
	PKA65684.1	A. shenzhenica	PF05659,
	PKA60469.1	A. shenzhenica	PF05659,
	PKA51314.1	A. shenzhenica	PF05659,
	PKA51122.1	A. shenzhenica	PF05659,
	PKA54321.1	A. shenzhenica	PF05659,
	PKA60457.1	A. shenzhenica	PF07723,
	PKA48744.1	A. shenzhenica	PF07723,
	PKA58409.1	A. shenzhenica	PF07723,
	PKA50855.1	A. shenzhenica	PF07723,
	PKA63122.1	A. shenzhenica	PF07723,
	PKA57004.1	A. shenzhenica	PF12799, PF13855,
	PKA52374.1	A. shenzhenica	PF12799, PF13855,
	PKA65949.1	A. shenzhenica	PF12799, PF13855,
	PKA55848.1	A. shenzhenica	PF12799,
	PKA66809.1	A. shenzhenica	PF12799, PF13855,
	PKA61797.1	A. shenzhenica	PF12799, PF13855,
	PKA63559.1	A. shenzhenica	PF12799,
	PKA60120.1	A. shenzhenica	PF12799, PF13855,
	PKA67299.1	A. shenzhenica	PF12799, PF13306, PF13855,
	PKA53551.1	A. shenzhenica	PF12799, PF13855,
	PKA54099.1	A. shenzhenica	PF12799,
	PKA57114.1	A. shenzhenica	PF12799, PF13855,
	PKA61618.1	A. shenzhenica	PF12799, PF13855,
	PKA48297.1	A. shenzhenica	PF12799, PF13855,
	PKA65566.1	A. shenzhenica	PF12799, PF13855,
	PKA62164.1	A. shenzhenica	PF12799, PF13855,
	PKA59495.1	A. shenzhenica	PF12799,
	PKA54100.1	A. shenzhenica	PF12799, PF13855,
	PKA67177.1	A. shenzhenica	PF12799, PF13855,
	PKA57482.1	A. shenzhenica	PF12799, PF13855,
	PKA56743.1	A. shenzhenica	PF12799, PF13855,
	PKA53515.1	A. shenzhenica	PF12799, PF13855,
	PKA51232.1	A. shenzhenica	PF12799, PF13855,
	PKA56586.1	A. shenzhenica	PF12799, PF13855,
	PKA51819.1	A. shenzhenica	PF12799, PF13855,
	PKA51061.1	A. shenzhenica	PF12799,
	PKA61095.1	A. shenzhenica	PF12799,
	PKA59630.1	A. shenzhenica	PF12799, PF13855,
	PKA65647.1	A. shenzhenica	PF12799,
	PKA66008.1	A. shenzhenica	PF12799,
	PKA52955.1	A. shenzhenica	PF12799,
	PKA63981.1	A. shenzhenica	PF12799,
	PKA54484.1	A. shenzhenica	PF12799, PF13855,
	PKA63986.1	A. shenzhenica	PF12799, PF13855,
	PKA51777.1	A. shenzhenica	PF12799,
	PKA59970.1	A. shenzhenica	PF12799, PF13855,
	PKA58976.1	A. shenzhenica	PF12799,
	PKA57191.1	A. shenzhenica	PF13855,
	PKA58907.1	A. shenzhenica	PF13855,
	PKA60988.1	A. shenzhenica	PF13855,
	NP_188953.1	A. thaliana	PF00560, PF12799, PF13855,
	NP_177296.2	A. thaliana	PF00560, PF12799, PF13855,
	NP_195341.2	A. thaliana	PF00560, PF12799, PF13855,
	NP_177694.1	A. thaliana	PF00560, PF07723, PF12799, PF13855,
	NP_175225.1	A. thaliana	PF00560, PF12799, PF13855,
	NP_001319521.1	A. thaliana	PF00560, PF12799, PF13855,
	NP_187719.1	A. thaliana	PF00560, PF12799, PF13855,
	NP_001330009.1	A. thaliana	PF00560, PF12799, PF13306, PF13855,
	NP_199445.1	A. thaliana	PF00560, PF12799, PF13306, PF13855,
	NP_172219.5	A. thaliana	PF00560, PF12799, PF13855,
	NP_200932.2	A. thaliana	PF00560, PF12799, PF13855,
	NP_001154318.1	A. thaliana	PF00560, PF12799, PF13855,
	NP_001322741.1	A. thaliana	PF00560, PF12799, PF13855,
	NP_001154317.1	A. thaliana	PF00560, PF12799, PF13855,
	NP_197963.1	A. thaliana	PF00560, PF12799, PF13855,
	NP_001322740.1	A. thaliana	PF00560, PF12799, PF13855,
	NP_191196.1	A. thaliana	PF00560, PF12799, PF13855,
	NP_188952.1	A. thaliana	PF00560, PF12799, PF13855,
	NP_174809.1	A. thaliana	PF00560, PF12799, PF13855,
	NP_180150.1	A. thaliana	PF00560, PF12799, PF13855,
	NP_187217.2	A. thaliana	PF00560, PF12799, PF13855,
	NP_187216.1	A. thaliana	PF00560, PF12799, PF13855,
	NP_001154652.1	A. thaliana	PF00560, PF12799, PF13855,
	NP_189531.1	A. thaliana	PF00560, PF12799, PF13855,
	NP_187946.1	A. thaliana	PF00560, PF12799, PF13855,
	NP_187712.2	A. thaliana	PF00560, PF12799, PF13855,
	NP_001326087.1	A. thaliana	PF00560, PF12799, PF13855,
	NP_567412.1	A. thaliana	PF00560, PF07723, PF12799, PF13855,
	NP_001327243.1	A. thaliana	PF00560, PF12799, PF13855,
	NP_186862.3	A. thaliana	PF00560, PF12799, PF13855,
	NP_001326084.1	A. thaliana	PF00560, PF12799, PF13855,
	NP_001326639.1	A. thaliana	PF00560, PF12799, PF13855,
	NP_188941.1	A. thaliana	PF00560, PF12799, PF13855,
	NP_196345.1	A. thaliana	PF00560, PF12799, PF13855,
	NP_001326086.1	A. thaliana	PF00560, PF12799, PF13855,
	NP_180827.1	A. thaliana	PF00560, PF12799, PF13855,
	NP_001190586.1	A. thaliana	PF00560, PF12799, PF13855,
	NP_181039.1	A. thaliana	PF00560, PF07723, PF12799, PF13855,
	NP_198833.1	A. thaliana	PF00560, PF12799, PF13855,
	NP_176717.1	A. thaliana	PF00560, PF07723, PF12799, PF13855,
	NP_001326083.1	A. thaliana	PF00560, PF12799, PF13855,
	NP_001320016.1	A. thaliana	PF00560, PF12799, PF13855,
	NP_001326085.1	A. thaliana	PF00560, PF12799, PF13855,
	NP_193747.2	A. thaliana	PF00560, PF12799, PF13855,
	NP_001323933.1	A. thaliana	PF00560, PF12799, PF13855,
	NP_189443.2	A. thaliana	PF00560, PF07723, PF12799, PF13306, PF13855,
	NP_180865.2	A. thaliana	PF00560, PF12799, PF13855,
	NP_001324448.1	A. thaliana	PF00560, PF12799, PF13855,
	NP_179990.1	A. thaliana	PF00560, PF12799, PF13855,
	NP_192331.2	A. thaliana	PF00560, PF12799, PF13855,
	NP_001190722.1	A. thaliana	PF00560, PF12799, PF13855,
	NP_172335.1	A. thaliana	PF00560, PF12799, PF13855,
	NP_001117501.1	A. thaliana	PF00560, PF12799, PF13306, PF13855,
	NP_175957.1	A. thaliana	PF00560, PF12799, PF13306, PF13855,
	NP_197731.1	A. thaliana	PF00560, PF12799, PF13855,
	NP_178304.1	A. thaliana	PF00560, PF12799, PF13306, PF13855,
	NP_001318610.1	A. thaliana	PF00560, PF12799, PF13855,
	NP_197548.1	A. thaliana	PF00560, PF12799, PF13855,
	NP_177295.1	A. thaliana	PF00560, PF12799, PF13855,
	NP_001319135.1	A. thaliana	PF00560, PF12799, PF13855,
	NP_001321997.1	A. thaliana	PF00560, PF12799, PF13855,
	NP_180864.1	A. thaliana	PF00560, PF12799, PF13855,
	NP_187187.1	A. thaliana	PF00560, PF12799, PF13855,
	NP_001331523.1	A. thaliana	PF00560, PF12799, PF13855,
	NP_180825.2	A. thaliana	PF00560, PF12799, PF13855,
	NP_199283.1	A. thaliana	PF00560, PF07723, PF12799, PF13855,
	NP_564426.2	A. thaliana	PF00560, PF12799, PF13855,
	NP_001323401.1	A. thaliana	PF00560, PF12799, PF13855,
	NP_001322352.1	A. thaliana	PF00560, PF12799, PF13855,
	NP_001328953.1	A. thaliana	PF00560, PF12799, PF13855,
	NP_195809.1	A. thaliana	PF00560, PF07723, PF12799, PF13306, PF13855,
	NP_189281.2	A. thaliana	PF00560, PF12799, PF13306, PF13855,
	NP_193760.1	A. thaliana	PF00560, PF12799, PF13855,
	NP_200200.1	A. thaliana	PF00560, PF12799, PF13855,
	NP_195650.1	A. thaliana	PF00560, PF07723, PF12799, PF13855,
	NP_564971.2	A. thaliana	PF00560, PF00931, PF01582, PF07725, PF12799, PF13855,
	NP_187867.1	A. thaliana	PF00560, PF12799, PF13855,
	NP_001318660.1	A. thaliana	PF00560, PF12799, PF13855,
	NP_198058.1	A. thaliana	PF00560, PF12799, PF13855,
	NP_190342.1	A. thaliana	PF00560, PF12799, PF13855,
	NP_001332753.1	A. thaliana	PF00560, PF12799, PF13855,
	NP_196798.1	A. thaliana	PF00560, PF12799, PF13855,
	NP_172844.1	A. thaliana	PF00560, PF12799, PF13855,
	NP_177710.1	A. thaliana	PF00560, PF07723, PF12799, PF13855,
	NP_001117591.1	A. thaliana	PF00560, PF12799, PF13855,
	NP_196335.2	A. thaliana	PF00560, PF12799, PF13855,
	NP_001330461.1	A. thaliana	PF00560, PF12799, PF13855,
	NP_001319924.1	A. thaliana	PF00560, PF12799, PF13855,
	NP_001323054.1	A. thaliana	PF00560, PF12799, PF13855,
	NP_194594.1	A. thaliana	PF00560, PF12799, PF13855,
	NP_001185131.1	A. thaliana	PF00560, PF07723, PF12799, PF13855,
	NP_001330455.1	A. thaliana	PF00560, PF12799, PF13855,
	NP_001330454.1	A. thaliana	PF00560, PF12799, PF13855,
	NP_001330456.1	A. thaliana	PF00560, PF12799, PF13855,
	NP_001330459.1	A. thaliana	PF00560, PF12799, PF13855,
	NP_001330460.1	A. thaliana	PF00560, PF12799, PF13855,
	NP_001330457.1	A. thaliana	PF00560, PF12799, PF13855,
	NP_180201.1	A. thaliana	PF00560, PF12799, PF13855,
	NP_199740.4	A. thaliana	PF00560, PF12799, PF13855,
	NP_193124.2	A. thaliana	PF00560, PF12799, PF13855,
	NP_180117.4	A. thaliana	PF00560, PF12799, PF13855,
	NP_188718.1	A. thaliana	PF00560, PF12799, PF13855,
	NP_200956.1	A. thaliana	PF00560, PF12799, PF13855,
	NP_174702.1	A. thaliana	PF00560, PF12799, PF13855,
	NP_565084.1	A. thaliana	PF00560, PF12799, PF13855,
	NP_001322351.1	A. thaliana	PF00560, PF07723, PF12799, PF13855,
	NP_001325566.1	A. thaliana	PF00560, PF07723, PF12799, PF13855,
	NP_190892.3	A. thaliana	PF00560, PF07723, PF12799, PF13855,
	NP_563685.2	A. thaliana	PF00560, PF12799, PF13855,
	NP_177363.1	A. thaliana	PF00560, PF12799, PF13855,
	NP_001325565.1	A. thaliana	PF00560, PF07723, PF12799, PF13855,
	NP_850049.1	A. thaliana	PF00560, PF12799, PF13855,
	NP_974291.4	A. thaliana	PF00560, PF12799, PF13855,
	NP_189138.1	A. thaliana	PF00560, PF12799, PF13855,
	NP_174625.3	A. thaliana	PF00560, PF12799, PF13855,
	NP_174628.1	A. thaliana	PF00560, PF12799, PF13855,
	NP_187188.2	A. thaliana	PF00560, PF12799, PF13855,
	NP_173217.1	A. thaliana	PF00560, PF12799, PF13855,
	NP_190536.1	A. thaliana	PF00560, PF12799, PF13855,
	NP_001325073.1	A. thaliana	PF00560, PF12799, PF13855,
	NP_180867.1	A. thaliana	PF00560, PF12799, PF13855,
	NP_001185260.1	A. thaliana	PF00560, PF07723, PF12799, PF13855,
	NP_001190624.1	A. thaliana	PF00560, PF12799, PF13855,
	NP_201371.1	A. thaliana	PF00560, PF12799, PF13855,
	NP_180206.1	A. thaliana	PF00560, PF12799, PF13855,
	NP_563921.1	A. thaliana	PF00560, PF12799, PF13855,
	NP_180114.1	A. thaliana	PF00560, PF12799, PF13855,
	NP_001321374.1	A. thaliana	PF00560, PF12799, PF13855,
	NP_174624.1	A. thaliana	PF00560, PF12799, PF13855,
	NP_001190595.1	A. thaliana	PF00560, PF12799, PF13855,
	NP_001322897.1	A. thaliana	PF00560, PF12799, PF13855,
	NP_189137.1	A. thaliana	PF00560, PF12799, PF13855,
	NP_191510.1	A. thaliana	PF00560, PF12799, PF13855,
	NP_190742.1	A. thaliana	PF00560, PF07723, PF12799, PF13855,
	NP_189134.1	A. thaliana	PF00560, PF12799, PF13855,
	NP_199389.1	A. thaliana	PF00560, PF12799, PF13855,
	NP_194578.1	A. thaliana	PF00560, PF12799, PF13306, PF13855,
	NP_177451.1	A. thaliana	PF00560, PF12799, PF13855,
	NP_001327885.1	A. thaliana	PF00560, PF12799, PF13855,
	NP_199948.1	A. thaliana	PF00560, PF12799, PF13306, PF13855,
	NP_174166.1	A. thaliana	PF00560, PF12799, PF13855,
	NP_179134.1	A. thaliana	PF00560, PF12799, PF13855,
	NP_192625.4	A. thaliana	PF00560, PF12799, PF13855,
	NP_001327089.1	A. thaliana	PF00560, PF12799, PF13855,
	NP_177559.1	A. thaliana	PF00560, PF12799, PF13855,
	NP_181713.1	A. thaliana	PF00560, PF12799, PF13855,
	NP_566757.2	A. thaliana	PF00560, PF12799, PF13855,
	NP_001330458.1	A. thaliana	PF00560, PF12799, PF13855,
	NP_201434.1	A. thaliana	PF00560, PF12799, PF13855,
	NP_001329708.1	A. thaliana	PF00560, PF12799, PF13306, PF13855,
	NP_849538.2	A. thaliana	PF00560, PF12799, PF13855,
	NP_201029.1	A. thaliana	PF00560, PF12799, PF13855,
	NP_195272.1	A. thaliana	PF00560, PF12799, PF13306, PF13855,
	NP_181808.1	A. thaliana	PF00560, PF12799, PF13855,
	NP_564228.1	A. thaliana	PF00560, PF12799, PF13855,
	NP_001324737.1	A. thaliana	PF00560, PF12799, PF13855,
	NP_190293.1	A. thaliana	PF00560, PF12799, PF13855,
	NP_001329133.1	A. thaliana	PF00560, PF12799, PF13855,
	NP_001329134.1	A. thaliana	PF00560, PF12799, PF13855,
	NP_001329135.1	A. thaliana	PF00560, PF12799, PF13855,
	NP_001329137.1	A. thaliana	PF00560, PF12799, PF13855,
	NP_001329139.1	A. thaliana	PF00560, PF12799, PF13855,
	NP_173166.2	A. thaliana	PF00560, PF12799, PF13855,
	NP_001329136.1	A. thaliana	PF00560, PF12799, PF13855,
	NP_001329138.1	A. thaliana	PF00560, PF12799, PF13855,
	NP_001329140.1	A. thaliana	PF00560, PF12799, PF13855,
	NP_196564.1	A. thaliana	PF00560, PF12799, PF13855,
	NP_189066.1	A. thaliana	PF00560, PF12799, PF13855,
	NP_179523.1	A. thaliana	PF00560, PF12799, PF13855,
	NP_179220.2	A. thaliana	PF00560, PF12799, PF13855,
	NP_172708.1	A. thaliana	PF00560, PF12799, PF13855,
	NP_001323284.1	A. thaliana	PF00560, PF12799, PF13855,
	NP_179336.1	A. thaliana	PF00560, PF07725, PF12799, PF13306, PF13855,
	NP_974713.1	A. thaliana	PF00560, PF12799, PF13855,
	NP_177558.4	A. thaliana	PF00560, PF12799, PF13855,
	NP_178291.1	A. thaliana	PF00560, PF12799, PF13306, PF13855,
	NP_001322898.1	A. thaliana	PF00560, PF12799, PF13855,
	NP_001078562.1	A. thaliana	PF00560, PF12799, PF13855,
	NP_201372.2	A. thaliana	PF00560, PF12799, PF13855,
	NP_178125.1	A. thaliana	PF00560, PF07723, PF12799, PF13855,
	NP_850942.1	A. thaliana	PF00560, PF12799, PF13855,
	NP_172468.3	A. thaliana	PF00560, PF12799, PF13855,
	NP_175777.1	A. thaliana	PF00560, PF12799, PF13306, PF13855,
	NP_001077716.1	A. thaliana	PF00560, PF12799, PF13306, PF13855,
	NP_179911.1	A. thaliana	PF00560, PF12799, PF13855,
	NP_196311.1	A. thaliana	PF00560, PF12799, PF13855,
	NP_176115.2	A. thaliana	PF00560, PF12799, PF13855,
	NP_192210.1	A. thaliana	PF00560, PF12799, PF13855,
	NP_196300.1	A. thaliana	PF00560, PF12799, PF13855,
	NP_001318226.1	A. thaliana	PF00560, PF12799, PF13855,
	NP_199705.2	A. thaliana	PF00560, PF12799, PF13855,
	NP_194585.1	A. thaliana	PF00560, PF12799, PF13855,
	NP_564942.1	A. thaliana	PF00560, PF12799, PF13855,
	NP_563871.1	A. thaliana	PF00560, PF12799, PF13855,
	NP_195638.1	A. thaliana	PF00560, PF12799, PF13855,
	NP_196305.1	A. thaliana	PF00560, PF12799, PF13855,
	NP_197937.1	A. thaliana	PF00560, PF12799, PF13855,
	NP_179112.1	A. thaliana	PF00560, PF12799, PF13855,
	NP_849957.1	A. thaliana	PF00560, PF12799, PF13855,
	NP_001332015.1	A. thaliana	PF00560, PF12799, PF13855,
	NP_196204.1	A. thaliana	PF00560, PF12799, PF13306, PF13855,
	NP_188391.1	A. thaliana	PF00560, PF12799, PF13855,
	NP_188160.2	A. thaliana	PF00560, PF12799, PF13855,
	NP_001325074.1	A. thaliana	PF00560, PF12799, PF13855,
	NP_187741.2	A. thaliana	PF00560, PF12799, PF13306, PF13855,
	NP_201529.1	A. thaliana	PF00560, PF12799, PF13855,
	NP_001323484.1	A. thaliana	PF00560, PF12799, PF13855,
	NP_001323606.1	A. thaliana	PF00560, PF12799, PF13855,
	NP_177557.2	A. thaliana	PF00560, PF12799, PF13855,
	NP_200415.2	A. thaliana	PF00560, PF12799, PF13306, PF13855,
	NP_001328022.1	A. thaliana	PF00560, PF00931, PF01582, PF07725, PF12799, PF13855,
	NP_194335.2	A. thaliana	PF00560, PF12799, PF13306, PF13855,
	NP_193428.2	A. thaliana	PF00560, PF00931, PF01582, PF07725, PF12799, PF13855,
	NP_172782.2	A. thaliana	PF00560, PF12799, PF13855,
	NP_001323483.1	A. thaliana	PF00560, PF07723, PF12799, PF13855,
	NP_001189901.1	A. thaliana	PF00560, PF12799, PF13855,
	NP_176789.1	A. thaliana	PF00560, PF12799, PF13855,
	NP_197569.2	A. thaliana	PF00560, PF07723, PF12799, PF13855,
	NP_001321135.1	A. thaliana	PF00560, PF12799, PF13855,
	NP_199392.1	A. thaliana	PF00560, PF12799, PF13855,
	NP_189183.2	A. thaliana	PF00560, PF12799, PF13855,
	NP_178330.1	A. thaliana	PF00560, PF12799, PF13855,
	NP_001189971.1	A. thaliana	PF00560, PF12799, PF13855,
	NP_001184930.1	A. thaliana	PF00560, PF12799, PF13855,
	NP_190295.1	A. thaliana	PF00560, PF12799, PF13855,
	NP_001321137.1	A. thaliana	PF00560, PF12799, PF13855,
	NP_176603.1	A. thaliana	PF00560, PF12799, PF13855,
	NP_180861.1	A. thaliana	PF00560, PF12799, PF13855,
	NP_172244.2	A. thaliana	PF00560, PF12799, PF13855,
	NP_189960.2	A. thaliana	PF00560, PF12799, PF13855,
	NP_200623.1	A. thaliana	PF00560, PF12799, PF13855,
	NP_001328301.1	A. thaliana	PF00560, PF12799, PF13855,
	NP_178381.3	A. thaliana	PF00560, PF07723, PF12799, PF13855,
	NP_001323607.1	A. thaliana	PF00560, PF12799, PF13855,
	NP_174156.1	A. thaliana	PF00560, PF12799, PF13855,
	NP_197469.1	A. thaliana	PF00560, PF12799, PF13855,
	NP_197608.1	A. thaliana	PF00560, PF12799, PF13855,
	NP_001321134.1	A. thaliana	PF00560, PF12799, PF13855,
	NP_564139.1	A. thaliana	PF00560, PF12799, PF13855,
	NP_001326830.1	A. thaliana	PF00560, PF12799, PF13855,
	NP_001322432.1	A. thaliana	PF00560, PF12799, PF13855,
	NP_177374.1	A. thaliana	PF00560, PF12799, PF13855,
	NP_001185301.1	A. thaliana	PF00560, PF12799, PF13855,
	NP_001328019.1	A. thaliana	PF00560, PF00931, PF01582, PF07725, PF12799, PF13855,
	NP_179132.1	A. thaliana	PF00560, PF12799, PF13855,
	NP_001321232.1	A. thaliana	PF00560, PF12799, PF13855,
	NP_176532.2	A. thaliana	PF00560, PF12799, PF13855,
	NP_849398.1	A. thaliana	PF00560, PF00931, PF01582, PF07725, PF12799, PF13306, PF13855,
	NP_001330850.1	A. thaliana	PF00560, PF12799, PF13855,
	NP_568977.1	A. thaliana	PF00560, PF12799, PF13855,
	NP_001330851.1	A. thaliana	PF00560, PF12799, PF13855,
	NP_001330852.1	A. thaliana	PF00560, PF12799, PF13855,
	NP_188102.5	A. thaliana	PF00560, PF12799, PF13855,
	NP_189109.1	A. thaliana	PF00560, PF12799, PF13855,
	NP_001032080.1	A. thaliana	PF00560, PF12799, PF13306, PF13855,
	NP_194567.1	A. thaliana	PF00560, PF12799, PF13855,
	NP_198934.1	A. thaliana	PF00560, PF12799, PF13855,
	NP_566892.1	A. thaliana	PF00560, PF12799, PF13855,
	NP_180274.2	A. thaliana	PF00560, PF12799, PF13855,
	NP_197965.1	A. thaliana	PF00560, PF12799, PF13855,
	NP_193611.1	A. thaliana	PF00560, PF07723, PF12799, PF13855,
	NP_176855.1	A. thaliana	PF00560, PF07723, PF12799, PF13855,
	NP_189874.1	A. thaliana	PF00560, PF12799, PF13855,
	NP_001330240.1	A. thaliana	PF00560, PF12799, PF13855,
	NP_001326829.1	A. thaliana	PF00560, PF12799, PF13855,
	NP_191342.1	A. thaliana	PF00560, PF12799, PF13855,
	NP_194004.1	A. thaliana	PF00560, PF12799, PF13855,
	NP_001319214.1	A. thaliana	PF00560, PF07723, PF12799, PF13855,
	NP_196925.2	A. thaliana	PF00560, PF12799, PF13855,
	NP_001330239.1	A. thaliana	PF00560, PF12799, PF13855,
	NP_193944.2	A. thaliana	PF00560, PF12799, PF13855,
	NP_193118.2	A. thaliana	PF00560, PF12799, PF13855,
	NP_177390.1	A. thaliana	PF00560, PF12799, PF13855,
	NP_001319002.1	A. thaliana	PF00560, PF07723, PF12799, PF13855,
	NP_001323641.1	A. thaliana	PF00560, PF12799, PF13855,
	NP_180875.1	A. thaliana	PF00560, PF12799, PF13855,
	NP_175139.1	A. thaliana	PF00560, PF12799, PF13855,
	NP_200144.1	A. thaliana	PF00560, PF12799, PF13855,
	NP_176483.1	A. thaliana	PF00560, PF12799, PF13855,
	NP_198389.2	A. thaliana	PF00560, PF12799, PF13855,
	NP_180862.1	A. thaliana	PF00560, PF12799, PF13855,
	NP_173167.1	A. thaliana	PF00560, PF12799, PF13855,
	NP_001325096.1	A. thaliana	PF00560, PF12799, PF13855,
	NP_001320719.1	A. thaliana	PF00560, PF12799, PF13855,
	NP_001320953.1	A. thaliana	PF00560, PF12799, PF13855,
	NP_189017.1	A. thaliana	PF00560, PF12799, PF13306, PF13855,
	NP_174673.3	A. thaliana	PF00560, PF12799, PF13855,
	NP_001320467.1	A. thaliana	PF00560, PF12799, PF13855,
	NP_174683.1	A. thaliana	PF00560, PF12799, PF13855,
	NP_178230.1	A. thaliana	PF00560, PF12799, PF13855,
	NP_178721.3	A. thaliana	PF00560, PF07723, PF12799, PF13855,
	NP_001329721.1	A. thaliana	PF00560, PF00931, PF01582, PF07725, PF12799, PF13855,
	NP_181758.1	A. thaliana	PF00560, PF12799, PF13855,
	NP_001117479.1	A. thaliana	PF00560, PF07723, PF12799, PF13855,
	NP_001319970.1	A. thaliana	PF00560, PF00931, PF01582, PF07725, PF12799, PF13855,
	NP_001325935.1	A. thaliana	PF00560, PF12799, PF13855,
	NP_566444.4	A. thaliana	PF00560, PF12799, PF13855,
	NP_567294.1	A. thaliana	PF00560, PF12799, PF13855,
	NP_177947.3	A. thaliana	PF00560, PF12799, PF13855,
	NP_001323564.1	A. thaliana	PF00560, PF12799, PF13855,
	NP_001031498.1	A. thaliana	PF00560, PF12799, PF13855,
	NP_001329719.1	A. thaliana	PF00560, PF00931, PF01582, PF07725, PF12799, PF13855,
	NP_199969.1	A. thaliana	PF00560, PF12799, PF13855,
	NP_197798.1	A. thaliana	PF00560, PF12799, PF13855,
	NP_188604.1	A. thaliana	PF00560, PF12799, PF13855,
	NP_194781.2	A. thaliana	PF00560, PF12799, PF13855,
	NP_001320765.1	A. thaliana	PF00560, PF12799, PF13855,
	NP_196304.1	A. thaliana	PF00560, PF12799, PF13855,
	NP_179973.2	A. thaliana	PF00560, PF12799, PF13855,
	NP_173168.1	A. thaliana	PF00560, PF12799, PF13855,
	NP_001330758.1	A. thaliana	PF00560, PF00931, PF01582, PF07725, PF12799, PF13855,
	NP_001190166.1	A. thaliana	PF00560, PF12799, PF13855,
	NP_191872.1	A. thaliana	PF00560, PF12799, PF13855,
	NP_199337.2	A. thaliana	PF00560, PF00931, PF01582, PF07725, PF12799, PF13855,
	NP_197917.1	A. thaliana	PF00560, PF12799,
	NP_001332195.1	A. thaliana	PF00560, PF12799, PF13855,
	NP_974360.1	A. thaliana	PF00560, PF12799, PF13855,
	NP_001189801.1	A. thaliana	PF00560, PF12799, PF13855,
	NP_001326355.1	A. thaliana	PF00560, PF12799, PF13855,
	NP_566213.1	A. thaliana	PF00560, PF12799, PF13855,
	NP_001322341.1	A. thaliana	PF00560, PF12799, PF13855,
	NP_567870.1	A. thaliana	PF00560, PF12799, PF13855,
	NP_567920.1	A. thaliana	PF00560, PF12799, PF13855,
	NP_001319642.1	A. thaliana	PF00560, PF00931, PF07725, PF12799, PF13855,
	NP_001326498.1	A. thaliana	PF00560, PF00931, PF07725, PF12799, PF13855,
	NP_001322311.1	A. thaliana	PF00560, PF12799, PF13855,
	NP_001330624.1	A. thaliana	PF00560, PF12799, PF13855,
	NP_196591.2	A. thaliana	PF00560, PF12799, PF13855,
	NP_172235.2	A. thaliana	PF00560, PF12799, PF13855,
	NP_001031499.1	A. thaliana	PF00560, PF12799, PF13855,
	NP_181242.3	A. thaliana	PF00560, PF12799, PF13855,
	NP_178999.2	A. thaliana	PF00560, PF12799, PF13855,
	NP_001328661.1	A. thaliana	PF00560, PF00931, PF07725, PF12799, PF13855,
	NP_176279.1	A. thaliana	PF00560, PF12799, PF13855,
	NP_001318840.1	A. thaliana	PF00560, PF12799, PF13855,
	NP_200775.2	A. thaliana	PF00560, PF12799, PF13855,
	NP_001322101.1	A. thaliana	PF00560, PF12799, PF13855,
	NP_001322102.1	A. thaliana	PF00560, PF12799, PF13855,
	NP_199777.1	A. thaliana	PF00560, PF12799, PF13855,
	NP_001329318.1	A. thaliana	PF00560, PF12799, PF13855,
	NP_200776.2	A. thaliana	PF00560, PF12799, PF13855,
	NP_197725.1	A. thaliana	PF00560, PF12799, PF13855,
	NP_001185415.1	A. thaliana	PF00560, PF12799, PF13855,
	NP_565147.1	A. thaliana	PF00560, PF12799, PF13855,
	NP_974381.1	A. thaliana	PF00560, PF12799, PF13855,
	NP_194717.2	A. thaliana	PF00560, PF12799, PF13855,
	NP_194647.2	A. thaliana	PF00560, PF12799, PF13855,
	NP_850955.5	A. thaliana	PF00560, PF12799, PF13855,
	NP_001319765.1	A. thaliana	PF00560, PF12799, PF13855,
	NP_195442.2	A. thaliana	PF00560, PF12799, PF13855,
	NP_001329041.1	A. thaliana	PF00560, PF00931, PF01582, PF07725, PF12799, PF13306, PF13855,
	NP_174268.7	A. thaliana	PF00560, PF12799, PF13855,
	NP_001329039.1	A. thaliana	PF00560, PF00931, PF01582, PF07725, PF12799, PF13306, PF13855,
	NP_001329040.1	A. thaliana	PF00560, PF00931, PF01582, PF07725, PF12799, PF13306, PF13855,
	NP_974312.1	A. thaliana	PF00560, PF12799, PF13855,
	NP_001321481.1	A. thaliana	PF00560, PF12799, PF13855,
	NP_001321482.1	A. thaliana	PF00560, PF12799, PF13855,
	NP_177560.2	A. thaliana	PF00560, PF12799, PF13855,
	NP_001328257.1	A. thaliana	PF00560, PF12799, PF13855,
	NP_001190865.1	A. thaliana	PF00560, PF12799, PF13855,
	NP_188052.2	A. thaliana	PF00560, PF12799, PF13855,
	NP_194728.1	A. thaliana	PF00560, PF12799, PF13855,
	NP_001329038.1	A. thaliana	PF00560, PF00931, PF01582, PF07725, PF12799, PF13306, PF13855,
	NP_001329042.1	A. thaliana	PF00560, PF00931, PF01582, PF07725, PF12799, PF13306, PF13855,
	NP_974311.1	A. thaliana	PF00560, PF12799, PF13855,
	NP_001329037.1	A. thaliana	PF00560, PF00931, PF01582, PF07725, PF12799, PF13306, PF13855,
	NP_001329043.1	A. thaliana	PF00560, PF00931, PF01582, PF07725, PF12799, PF13306, PF13855,
	NP_193420.2	A. thaliana	PF00560, PF00931, PF01582, PF07725, PF12799, PF13855,
	NP_197104.1	A. thaliana	PF00560, PF12799, PF13855,
	NP_001118925.1	A. thaliana	PF00560, PF12799, PF13855,
	NP_001328894.1	A. thaliana	PF00560, PF12799, PF13855,
	NP_001328895.1	A. thaliana	PF00560, PF12799, PF13855,
	NP_192235.3	A. thaliana	PF00560, PF12799, PF13855,
	NP_193425.1	A. thaliana	PF00560, PF00931, PF01582, PF07725, PF12799, PF13306, PF13855,
	NP_001329036.1	A. thaliana	PF00560, PF00931, PF01582, PF07725, PF12799, PF13306, PF13855,
	NP_201327.4	A. thaliana	PF00560, PF12799, PF13855,
	NP_001325421.1	A. thaliana	PF00560, PF12799, PF13855,
	NP_194115.3	A. thaliana	PF00560, PF12799, PF13855,
	NP_189195.1	A. thaliana	PF00560, PF12799, PF13855,
	NP_001190618.1	A. thaliana	PF00560, PF12799, PF13855,
	NP_179568.1	A. thaliana	PF00560, PF12799, PF13855,
	NP_196135.1	A. thaliana	PF00560, PF07723, PF12799, PF13855,
	NP_172061.2	A. thaliana	PF00560, PF12799, PF13855,
	NP_001331675.1	A. thaliana	PF00560, PF12799, PF13855,
	NP_564904.1	A. thaliana	PF00560, PF12799, PF13855,
	NP_177157.1	A. thaliana	PF00560, PF12799, PF13855,
	NP_001321302.1	A. thaliana	PF00560, PF12799, PF13855,
	NP_175849.2	A. thaliana	PF00560, PF12799, PF13855,
	NP_174039.1	A. thaliana	PF00560, PF12799, PF13855,
	NP_188554.1	A. thaliana	PF00560, PF12799, PF13855,
	NP_568094.2	A. thaliana	PF00560, PF12799, PF13855,
	NP_177328.1	A. thaliana	PF00560, PF12799, PF13855,
	NP_001328115.1	A. thaliana	PF00560, PF12799, PF13855,
	NP_193778.2	A. thaliana	PF00560, PF12799, PF13855,
	NP_001329720.1	A. thaliana	PF00560, PF00931, PF01582, PF07725, PF12799, PF13855,
	NP_001329722.1	A. thaliana	PF00560, PF00931, PF07725, PF12799, PF13855,
	NP_001318309.1	A. thaliana	PF00560, PF12799, PF13855,
	NP_188771.2	A. thaliana	PF00560, PF12799, PF13855,
	NP_567748.5	A. thaliana	PF00560, PF12799, PF13306, PF13855,
	NP_001331986.1	A. thaliana	PF00560, PF12799, PF13855,
	NP_001119458.1	A. thaliana	PF00560, PF12799, PF13855,
	NP_001318827.1	A. thaliana	PF00560, PF12799, PF13855,
	NP_200638.1	A. thaliana	PF00560, PF12799, PF13855,
	NP_193602.4	A. thaliana	PF00560, PF12799, PF13855,
	NP_001318220.1	A. thaliana	PF00560, PF12799, PF13855,
	NP_179000.3	A. thaliana	PF00560, PF12799, PF13855,
	NP_001328543.1	A. thaliana	PF00560, PF12799, PF13855,
	NP_194105.1	A. thaliana	PF00560, PF12799, PF13855,
	NP_001326360.1	A. thaliana	PF00560, PF12799, PF13855,
	NP_193599.3	A. thaliana	PF00560, PF07723, PF12799, PF13855,
	NP_001321136.1	A. thaliana	PF00560, PF12799, PF13855,
	NP_001331987.1	A. thaliana	PF00560, PF12799, PF13855,
	NP_001189684.1	A. thaliana	PF00560, PF12799, PF13855,
	NP_001324112.1	A. thaliana	PF00560, PF12799, PF13855,
	NP_001324113.1	A. thaliana	PF00560, PF12799, PF13855,
	NP_181105.2	A. thaliana	PF00560, PF12799, PF13855,
	NP_180462.2	A. thaliana	PF00560, PF12799, PF13855,
	NP_180747.1	A. thaliana	PF00560, PF12799, PF13855,
	NP_567849.1	A. thaliana	PF00560, PF12799, PF13855,
	NP_172668.1	A. thaliana	PF00560, PF12799, PF13855,
	NP_190544.1	A. thaliana	PF00560, PF12799, PF13855,
	NP_001328020.1	A. thaliana	PF00560, PF00931, PF01582, PF07725, PF12799, PF13855,
	NP_001324492.1	A. thaliana	PF00560, PF00931, PF01582, PF07725, PF12799, PF13306, PF13855,
	NP_001077768.1	A. thaliana	PF00560, PF00931, PF07725, PF12799, PF13306, PF13855,
	NP_176562.2	A. thaliana	PF00560, PF00931, PF07725, PF12799, PF13306, PF13855,
	NP_001328021.1	A. thaliana	PF00560, PF00931, PF01582, PF07725, PF12799, PF13855,
	NP_194653.1	A. thaliana	PF00560, PF12799, PF13855,
	NP_001319997.1	A. thaliana	PF00560, PF00931, PF01582, PF07725, PF12799, PF13855,
	NP_001332550.1	A. thaliana	PF00560, PF12799, PF13855,
	NP_001185122.1	A. thaliana	PF00560, PF12799, PF13855,
	NP_001320669.1	A. thaliana	PF00560, PF12799, PF13855,
	NP_174427.3	A. thaliana	PF00560, PF12799, PF13855,
	NP_188563.1	A. thaliana	PF00560, PF12799, PF13855,
	NP_201384.1	A. thaliana	PF00560, PF12799, PF13855,
	NP_001321705.1	A. thaliana	PF00560, PF12799, PF13855,
	NP_001190904.1	A. thaliana	PF00560, PF12799, PF13855,
	NP_180241.1	A. thaliana	PF00560, PF12799, PF13855,
	NP_849339.1	A. thaliana	PF00560, PF12799, PF13855,
	NP_193070.1	A. thaliana	PF00560, PF12799, PF13855,
	NP_179297.2	A. thaliana	PF00560, PF00931, PF01582, PF07725, PF12799, PF13306, PF13855,
	NP_199390.2	A. thaliana	PF00560, PF12799, PF13855,
	NP_001318597.1	A. thaliana	PF00560, PF12799, PF13855,
	NP_197433.1	A. thaliana	PF00560, PF12799, PF13855,
	NP_001318223.1	A. thaliana	PF00560, PF12799, PF13855,
	NP_001318574.1	A. thaliana	PF00560, PF12799, PF13855,
	NP_197192.2	A. thaliana	PF00560, PF12799, PF13855,
	NP_001321706.1	A. thaliana	PF00560, PF12799, PF13855,
	NP_197270.1	A. thaliana	PF00560, PF00931, PF01582, PF07725, PF12799, PF13306, PF13855,
	NP_001319199.1	A. thaliana	PF00560, PF12799, PF13855,
	NP_001321842.1	A. thaliana	PF00560, PF12799, PF13855,
	NP_182059.1	A. thaliana	PF00560, PF12799, PF13855,
	NP_001189636.2	A. thaliana	PF00560, PF12799, PF13306, PF13855,
	NP_187072.2	A. thaliana	PF00560, PF00931, PF01582, PF07725, PF12799, PF13306, PF13855,
	NP_175591.1	A. thaliana	PF00560, PF12799, PF13855,
	NP_001321841.1	A. thaliana	PF00560, PF12799, PF13855,
	NP_001331467.1	A. thaliana	PF00560, PF00931, PF01582, PF07725, PF12799, PF13306, PF13855,
	NP_001324491.1	A. thaliana	PF00560, PF00931, PF01582, PF07725, PF12799, PF13306, PF13855,
	NP_001119030.1	A. thaliana	PF00560, PF12799, PF13855,
	NP_001324219.1	A. thaliana	PF00560, PF12799, PF13855,
	NP_001324220.1	A. thaliana	PF00560, PF12799, PF13855,
	NP_001077769.1	A. thaliana	PF00560, PF00931, PF01582, PF07725, PF12799, PF13306, PF13855,
	NP_001318747.1	A. thaliana	PF00560, PF12799, PF13855,
	NP_178019.2	A. thaliana	PF00560, PF07723, PF12799, PF13306, PF13855,
	NP_001326120.1	A. thaliana	PF00560, PF00931, PF01582, PF07725, PF12799, PF13306, PF13855,
	NP_001332721.1	A. thaliana	PF00560, PF12799, PF13855,
	NP_172580.2	A. thaliana	PF00560, PF12799, PF13855,
	NP_567069.1	A. thaliana	PF00560, PF12799,
	NP_175597.1	A. thaliana	PF00560, PF12799, PF13855,
	NP_175336.1	A. thaliana	PF00560, PF12799, PF13855,
	NP_001318746.1	A. thaliana	PF00560, PF12799, PF13855,
	NP_001323008.1	A. thaliana	PF00560, PF12799, PF13855,
	NP_001332720.1	A. thaliana	PF00560, PF12799, PF13855,
	NP_199685.2	A. thaliana	PF00560, PF12799, PF13855,
	NP_186938.1	A. thaliana	PF00560, PF12799, PF13855,
	NP_567961.1	A. thaliana	PF00560, PF12799, PF13855,
	NP_198822.3	A. thaliana	PF00560, PF00931, PF07725, PF12799, PF13306, PF13855,
	NP_175594.2	A. thaliana	PF00560, PF12799, PF13855,
	NP_179509.1	A. thaliana	PF00560, PF12799, PF13855,
	NP_200773.1	A. thaliana	PF00560, PF12799, PF13855,
	NP_194674.1	A. thaliana	PF00560, PF12799, PF13855,
	NP_001318839.1	A. thaliana	PF00560, PF12799, PF13855,
	NP_190226.1	A. thaliana	PF00560, PF12799, PF13855,
	NP_187251.1	A. thaliana	PF00560, PF12799, PF13855,
	NP_190224.2	A. thaliana	PF00560, PF12799, PF13855,
	NP_199789.5	A. thaliana	PF00560, PF12799, PF13855,
	NP_569046.1	A. thaliana	PF00560, PF12799, PF13855,
	NP_564528.1	A. thaliana	PF00560, PF07723, PF12799, PF13855,
	NP_001190522.1	A. thaliana	PF00560, PF07723, PF12799, PF13855,
	NP_001330949.1	A. thaliana	PF00560, PF12799, PF13855,
	NP_001330750.1	A. thaliana	PF00560, PF00931, PF07725, PF12799, PF13855,
	NP_001330752.1	A. thaliana	PF00560, PF00931, PF07725, PF12799, PF13855,
	NP_175476.2	A. thaliana	PF00560, PF07723, PF12799, PF13855,
	NP_001330749.1	A. thaliana	PF00560, PF00931, PF07725, PF12799, PF13306, PF13855,
	NP_001330751.1	A. thaliana	PF00560, PF00931, PF07725, PF12799, PF13306, PF13855,
	NP_001330753.1	A. thaliana	PF00560, PF00931, PF07725, PF12799, PF13306, PF13855,
	NP_001330754.1	A. thaliana	PF00560, PF00931, PF07725, PF12799, PF13306, PF13855,
	NP_001330755.1	A. thaliana	PF00560, PF00931, PF07725, PF12799, PF13306, PF13855,
	NP_193685.6	A. thaliana	PF00560, PF00931, PF01582, PF07725, PF12799, PF13855,
	NP_001325138.1	A. thaliana	PF00560, PF12799, PF13855,
	NP_001078443.1	A. thaliana	PF00560, PF12799, PF13855,
	NP_194180.2	A. thaliana	PF00560, PF12799, PF13855,
	NP_001331676.1	A. thaliana	PF00560, PF12799, PF13855,
	NP_172236.2	A. thaliana	PF00560, PF12799, PF13855,
	NP_001331841.1	A. thaliana	PF00560, PF12799, PF13855,
	NP_198997.1	A. thaliana	PF00560, PF12799, PF13855,
	NP_189091.1	A. thaliana	PF00560, PF12799, PF13855,
	NP_201077.2	A. thaliana	PF00560, PF12799, PF13855,
	NP_001321483.1	A. thaliana	PF00560, PF12799, PF13855,
	NP_190217.2	A. thaliana	PF00560, PF12799, PF13855,
	NP_200774.2	A. thaliana	PF00560, PF12799, PF13855,
	NP_179511.1	A. thaliana	PF00560, PF12799, PF13855,
	NP_001078359.1	A. thaliana	PF00560, PF12799,
	NP_001154215.1	A. thaliana	PF00560, PF12799,
	NP_567343.1	A. thaliana	PF00560, PF12799,
	NP_849346.1	A. thaliana	PF00560, PF12799,
	NP_974523.1	A. thaliana	PF00560, PF12799,
	NP_001325806.1	A. thaliana	PF00560, PF07723, PF12799,
	NP_179513.4	A. thaliana	PF00560, PF12799, PF13855,
	NP_201515.1	A. thaliana	PF00560, PF12799,
	NP_201492.1	A. thaliana	PF00560, PF00931, PF05659, PF12799, PF13306, PF13855,
	NP_198674.1	A. thaliana	PF00560,
	NP_175397.1	A. thaliana	PF00560, PF12799, PF13855,
	NP_179188.1	A. thaliana	PF00560, PF12799, PF13855,
	NP_200061.3	A. thaliana	PF00560, PF07723, PF12799, PF13855,
	NP_001328347.1	A. thaliana	PF00560, PF12799, PF13855,
	NP_188919.1	A. thaliana	PF00560, PF12799, PF13855,
	NP_175598.1	A. thaliana	PF00560, PF12799, PF13855,
	NP_001329119.1	A. thaliana	PF00560, PF00931, PF01582, PF07725, PF12799, PF13855,
	NP_175593.2	A. thaliana	PF00560, PF12799, PF13855,
	NP_193424.2	A. thaliana	PF00560, PF00931, PF01582, PF07725, PF12799, PF13855,
	NP_176561.2	A. thaliana	PF00560, PF00931, PF01582, PF07725, PF12799, PF13855,
	NP_001329216.1	A. thaliana	PF00560, PF00931, PF01582, PF07725, PF12799, PF13855,
	NP_001319929.1	A. thaliana	PF00560, PF07723, PF12799, PF13855,
	NP_567421.1	A. thaliana	PF00560, PF07723, PF12799, PF13855,
	NP_198701.1	A. thaliana	PF00560, PF00931, PF01582, PF07725, PF12799, PF13855,
	NP_192585.1	A. thaliana	PF00560, PF00931, PF01582, PF07725, PF12799, PF13855,
	NP_001318718.1	A. thaliana	PF00560, PF00931, PF01582, PF07725, PF12799, PF13306, PF13855,
	NP_198907.1	A. thaliana	PF00560, PF00931, PF01582, PF07725, PF12799, PF13306, PF13855,
	NP_565597.1	A. thaliana	PF00560, PF12799,
	NP_176571.1	A. thaliana	PF00560, PF00931, PF01582, PF07725, PF12799, PF13306, PF13855,
	NP_197162.1	A. thaliana	PF00560, PF12799, PF13855,
	NP_179057.1	A. thaliana	PF00560, PF12799, PF13855,
	NP_001319738.1	A. thaliana	PF00560, PF12799, PF13855,
	NP_001325310.1	A. thaliana	PF00560, PF12799, PF13855,
	NP_001322890.1	A. thaliana	PF00560, PF00931, PF01582, PF07725, PF12799, PF13855,
	NP_568971.1	A. thaliana	PF00560, PF12799, PF13855,
	NP_001154241.1	A. thaliana	PF00560, PF12799, PF13855,
	NP_001331514.1	A. thaliana	PF00560, PF00931, PF07725, PF12799, PF13306, PF13855,
	NP_001331343.1	A. thaliana	PF00560, PF00931, PF01582, PF07725, PF12799, PF13855,
	NP_189486.1	A. thaliana	PF00560, PF12799, PF13855,
	NP_001320459.1	A. thaliana	PF00560, PF12799, PF13855,
	NP_196408.2	A. thaliana	PF00560, PF12799, PF13306, PF13855,
	NP_568870.1	A. thaliana	PF00560, PF12799, PF13855,
	NP_973992.1	A. thaliana	PF00560, PF12799, PF13855,
	NP_199725.1	A. thaliana	PF00560, PF00931, PF01582, PF07725, PF12799,
	NP_001323131.1	A. thaliana	PF00560, PF12799, PF13855,
	NP_175287.2	A. thaliana	PF00560, PF12799, PF13855,
	NP_001331341.1	A. thaliana	PF00560, PF00931, PF01582, PF07725, PF12799, PF13855,
	NP_190592.1	A. thaliana	PF00560, PF12799, PF13855,
	NP_001332468.1	A. thaliana	PF00560, PF12799, PF13855,
	NP_173869.1	A. thaliana	PF00560, PF12799, PF13855,
	NP_174689.1	A. thaliana	PF00560, PF12799, PF13855,
	NP_199459.2	A. thaliana	PF00560, PF00931, PF01582, PF07725, PF12799, PF13855,
	NP_181196.1	A. thaliana	PF00560, PF12799, PF13855,
	NP_001326721.1	A. thaliana	PF00560, PF12799, PF13855,
	NP_001078237.1	A. thaliana	PF00560, PF00931, PF01582, PF07725, PF12799, PF13306, PF13855,
	NP_190053.3	A. thaliana	PF00560, PF00931, PF01582, PF07725, PF12799, PF13306, PF13855,
	NP_001185200.1	A. thaliana	PF00560, PF12799, PF13855,
	NP_001322770.1	A. thaliana	PF00560, PF12799, PF13855,
	NP_001329118.1	A. thaliana	PF00560, PF00931, PF01582, PF07725, PF12799, PF13855,
	NP_176262.2	A. thaliana	PF00560, PF07723, PF12799, PF13855,
	NP_001319694.1	A. thaliana	PF00560, PF12799, PF13855,
	NP_190221.1	A. thaliana	PF00560, PF12799, PF13855,
	NP_175592.2	A. thaliana	PF00560, PF12799, PF13855,
	NP_178510.1	A. thaliana	PF00560, PF12799, PF13855,
	NP_001324680.1	A. thaliana	PF00560, PF12799, PF13855,
	NP_199116.1	A. thaliana	PF00560, PF12799, PF13855,
	NP_192272.1	A. thaliana	PF00560, PF12799, PF13855,
	NP_177087.1	A. thaliana	PF00560, PF12799, PF13855,
	NP_001322769.1	A. thaliana	PF00560, PF12799, PF13855,
	NP_188503.2	A. thaliana	PF00560, PF12799, PF13855,
	NP_201198.1	A. thaliana	PF00560, PF12799, PF13855,
	NP_175747.2	A. thaliana	PF00560, PF12799, PF13855,
	NP_175601.2	A. thaliana	PF00560, PF12799, PF13855,
	NP_566589.1	A. thaliana	PF00560, PF07723, PF12799, PF13855,
	NP_001322768.1	A. thaliana	PF00560, PF12799, PF13855,
	NP_192895.1	A. thaliana	PF00560, PF12799, PF13855,
	NP_001324598.1	A. thaliana	PF00560, PF12799, PF13855,
	NP_176918.1	A. thaliana	PF00560, PF12799, PF13855,
	NP_175603.2	A. thaliana	PF00560, PF12799, PF13855,
	NP_001319202.1	A. thaliana	PF00560, PF12799, PF13855,
	NP_001077512.4	A. thaliana	PF00560, PF12799, PF13855,
	NP_001326106.1	A. thaliana	PF00560, PF12799, PF13855,
	NP_193811.1	A. thaliana	PF00560, PF12799, PF13855,
	NP_188654.2	A. thaliana	PF00560, PF07723, PF12799, PF13855,
	NP_567467.1	A. thaliana	PF00560, PF12799,
	NP_198755.1	A. thaliana	PF00560, PF12799,
	NP_001329657.1	A. thaliana	PF00560, PF00931, PF07725, PF12799, PF13855,
	NP_192939.2	A. thaliana	PF00560, PF00931, PF07725, PF12799, PF13855,
	NP_001323435.1	A. thaliana	PF00560, PF12799, PF13855,
	NP_001332492.1	A. thaliana	PF00560, PF00931, PF07725, PF12799,
	NP_200620.1	A. thaliana	PF00560, PF00931, PF01582, PF07725, PF12799, PF13855,
	NP_180463.1	A. thaliana	PF00560, PF12799, PF13855,
	NP_001332491.1	A. thaliana	PF00560, PF00931, PF07725, PF12799,
	NP_199788.1	A. thaliana	PF00560, PF12799, PF13855,
	NP_001331342.1	A. thaliana	PF00560, PF00931, PF01582, PF07725, PF12799, PF13855,
	NP_197661.1	A. thaliana	PF00560, PF00931, PF01582, PF07725, PF12799, PF13855,
	NP_187480.1	A. thaliana	PF00560, PF12799, PF13855,
	NP_974257.1	A. thaliana	PF00560, PF12799, PF13855,
	NP_188419.2	A. thaliana	PF00560, PF12799, PF13855,
	NP_001318496.1	A. thaliana	PF00560, PF12799, PF13855,
	NP_001330722.1	A. thaliana	PF00560, PF12799, PF13855,
	NP_001154222.1	A. thaliana	PF00560, PF00931, PF07725, PF12799, PF13855,
	NP_001331503.1	A. thaliana	PF00560, PF00931, PF05659, PF12799, PF13855,
	NP_001319930.1	A. thaliana	PF00560, PF07723, PF12799, PF13855,
	NP_567422.1	A. thaliana	PF00560, PF07723, PF12799, PF13855,
	NP_001118968.1	A. thaliana	PF00560, PF00931, PF07725, PF12799, PF13855,
	NP_001330429.1	A. thaliana	PF00560, PF12799, PF13855,
	NP_001328348.1	A. thaliana	PF00560, PF12799, PF13855,
	NP_199787.2	A. thaliana	PF00560, PF12799, PF13855,
	NP_190724.1	A. thaliana	PF00560, PF00931, PF01582, PF07725, PF12799, PF13855,
	NP_199318.2	A. thaliana	PF00560, PF00931, PF07725, PF12799,
	NP_001330432.1	A. thaliana	PF00560, PF12799, PF13855,
	NP_001329652.1	A. thaliana	PF00560, PF00931, PF07725, PF12799, PF13855,
	NP_190218.1	A. thaliana	PF00560, PF12799, PF13855,
	NP_001319201.1	A. thaliana	PF00560, PF12799, PF13855,
	NP_175595.2	A. thaliana	PF00560, PF12799, PF13855,
	NP_001330434.1	A. thaliana	PF00560, PF12799, PF13855,
	NP_566312.1	A. thaliana	PF00560, PF07723, PF12799,
	NP_850534.1	A. thaliana	PF00560, PF07723, PF12799,
	NP_001321144.1	A. thaliana	PF00560, PF12799, PF13855,
	NP_001323323.1	A. thaliana	PF00560, PF12799, PF13855,
	NP_851133.1	A. thaliana	PF00560, PF00931, PF07725, PF12799,
	NP_001329658.1	A. thaliana	PF00560, PF00931, PF07725, PF12799, PF13855,
	NP_201491.1	A. thaliana	PF00560, PF00931, PF05659, PF12799, PF13855,
	NP_001330428.1	A. thaliana	PF00560, PF12799, PF13855,
	NP_001330430.1	A. thaliana	PF00560, PF12799, PF13855,
	NP_001330433.1	A. thaliana	PF00560, PF12799, PF13855,
	NP_195815.3	A. thaliana	PF00560, PF12799, PF13855,
	NP_001330431.1	A. thaliana	PF00560, PF12799, PF13855,
	NP_001329653.1	A. thaliana	PF00560, PF00931, PF07725, PF12799, PF13855,
	NP_001329654.1	A. thaliana	PF00560, PF00931, PF07725, PF12799, PF13855,
	NP_001329656.1	A. thaliana	PF00560, PF00931, PF07725, PF12799, PF13855,
	NP_176009.1	A. thaliana	PF00560, PF12799, PF13855,
	NP_001320566.1	A. thaliana	PF00560, PF00931, PF01582, PF07725, PF12799, PF13855,
	NP_176572.1	A. thaliana	PF00560, PF00931, PF01582, PF07725, PF12799, PF13855,
	NP_001321901.1	A. thaliana	PF00560, PF12799, PF13855,
	NP_001329655.1	A. thaliana	PF00560, PF00931, PF07725, PF12799, PF13855,
	NP_001319875.1	A. thaliana	PF00560, PF12799, PF13855,
	NP_001322571.1	A. thaliana	PF00560, PF00931, PF12799, PF13855,
	NP_172692.1	A. thaliana	PF00560, PF00931, PF12799, PF13855,
	NP_001322914.1	A. thaliana	PF00560, PF00931, PF13855,
	NP_683446.1	A. thaliana	PF00560, PF00931, PF13855,
	NP_565489.2	A. thaliana	PF00560, PF12799, PF13855,
	NP_001320536.1	A. thaliana	PF00560, PF00931, PF12799, PF13855,
	NP_001320537.1	A. thaliana	PF00560, PF00931, PF12799, PF13855,
	NP_001190724.1	A. thaliana	PF00560, PF07723, PF12799, PF13855,
	NP_176314.1	A. thaliana	PF00560, PF00931, PF12799, PF13855,
	NP_176560.1	A. thaliana	PF00560, PF00931, PF01582, PF07725, PF12799, PF13855,
	NP_850655.1	A. thaliana	PF00560, PF00931, PF01582, PF07725, PF12799, PF13306, PF13855,
	NP_001327594.1	A. thaliana	PF00560, PF00931, PF01582, PF07725, PF12799, PF13306, PF13855,
	NP_190049.1	A. thaliana	PF00560, PF00931, PF01582, PF07725, PF12799, PF13306, PF13855,
	NP_850654.1	A. thaliana	PF00560, PF00931, PF01582, PF07725, PF12799, PF13306, PF13855,
	NP_001321226.1	A. thaliana	PF00560, PF00931, PF07725, PF12799, PF13855,
	NP_001325102.1	A. thaliana	PF00560, PF12799, PF13855,
	NP_192674.1	A. thaliana	PF00560, PF00931, PF12799, PF13855,
	NP_176313.1	A. thaliana	PF00560, PF00931, PF12799, PF13855,
	NP_001031216.1	A. thaliana	PF00560, PF00931, PF12799, PF13855,
	NP_175372.1	A. thaliana	PF00560, PF12799, PF13855,
	NP_179611.2	A. thaliana	PF00560, PF12799, PF13855,
	NP_001031781.1	A. thaliana	PF00560, PF00931, PF05659, PF12799, PF13855,
	NP_001320123.1	A. thaliana	PF00560, PF00931, PF05659, PF12799, PF13855,
	NP_001118772.1	A. thaliana	PF00560, PF00931, PF01582, PF07725, PF12799, PF13306, PF13855,
	NP_001326548.1	A. thaliana	PF00560, PF00931, PF01582, PF07725, PF12799, PF13306, PF13855,
	NP_001326549.1	A. thaliana	PF00560, PF00931, PF01582, PF07725, PF12799, PF13306, PF13855,
	NP_001326550.1	A. thaliana	PF00560, PF00931, PF01582, PF07725, PF12799, PF13306, PF13855,
	NP_190026.1	A. thaliana	PF00560, PF00931, PF01582, PF07725, PF12799, PF13306, PF13855,
	NP_001320463.1	A. thaliana	PF00560, PF12799, PF13855,
	NP_001321381.1	A. thaliana	PF00560, PF00931, PF01582, PF07725, PF12799, PF13855,
	NP_001321382.1	A. thaliana	PF00560, PF00931, PF01582, PF07725, PF12799, PF13855,
	NP_001321383.1	A. thaliana	PF00560, PF00931, PF01582, PF07725, PF12799, PF13855,
	NP_180466.2	A. thaliana	PF00560, PF12799, PF13855,
	NP_176590.2	A. thaliana	PF00560, PF00931, PF01582, PF07725, PF12799, PF13855,
	NP_001326531.1	A. thaliana	PF00560, PF12799, PF13855,
	NP_001319251.1	A. thaliana	PF00560, PF12799, PF13855,
	NP_001321898.1	A. thaliana	PF00560, PF12799, PF13855,
	NP_001154444.1	A. thaliana	PF00560, PF00931, PF01582, PF07725, PF12799, PF13855,
	NP_001321380.1	A. thaliana	PF00560, PF00931, PF01582, PF07725, PF12799, PF13855,
	NP_001328902.1	A. thaliana	PF00560, PF12799, PF13855,
	NP_201490.1	A. thaliana	PF00560, PF12799, PF13855,
	NP_564335.3	A. thaliana	PF00560, PF12799, PF13855,
	NP_174620.2	A. thaliana	PF00560, PF00931, PF05659, PF12799,
	NP_187250.1	A. thaliana	PF00560, PF12799, PF13855,
	NP_001154443.1	A. thaliana	PF00560, PF00931, PF01582, PF07725, PF12799, PF13855,
	NP_565017.1	A. thaliana	PF00560, PF12799, PF13855,
	NP_001319579.1	A. thaliana	PF00560, PF12799, PF13855,
	NP_178080.2	A. thaliana	PF00560, PF12799, PF13855,
	NP_001330480.1	A. thaliana	PF00560, PF00931, PF01582, PF07725, PF12799, PF13306, PF13855,
	NP_001321579.1	A. thaliana	PF00560, PF12799, PF13855,
	NP_001319971.1	A. thaliana	PF00560, PF00931, PF01582, PF07725, PF12799, PF13855,
	NP_001031649.2	A. thaliana	PF00560, PF12799, PF13855,
	NP_001154240.1	A. thaliana	PF00560, PF12799, PF13855,
	NP_190638.1	A. thaliana	PF00560, PF12799, PF13855,
	NP_197298.1	A. thaliana	PF00560, PF00931, PF01582, PF07725, PF12799, PF13855,
	NP_001323308.1	A. thaliana	PF00560, PF00931, PF12799, PF13855,
	NP_001321900.1	A. thaliana	PF00560, PF12799, PF13855,
	NP_565242.1	A. thaliana	PF00560, PF12799,
	NP_197336.4	A. thaliana	PF00560, PF00931, PF01582, PF07725, PF12799, PF13855,
	NP_567255.1	A. thaliana	PF00560, PF07725, PF12799,
	NP_001332711.1	A. thaliana	PF00560, PF12799, PF13855,
	NP_001329222.1	A. thaliana	PF00560, PF07725, PF12799, PF13855,
	NP_001332713.1	A. thaliana	PF00560, PF12799, PF13855,
	NP_001322143.1	A. thaliana	PF00560, PF00931, PF01582, PF07725, PF12799, PF13855,
	NP_001329221.1	A. thaliana	PF00560, PF07725, PF12799, PF13855,
	NP_568502.1	A. thaliana	PF00560, PF12799, PF13855,
	NP_176008.4	A. thaliana	PF00560, PF12799, PF13855,
	NP_177007.1	A. thaliana	PF00560, PF12799, PF13855,
	NP_177429.2	A. thaliana	PF00560, PF00931, PF01582, PF07725, PF12799, PF13855,
	NP_568696.1	A. thaliana	PF00560, PF12799, PF13855,
	NP_567135.1	A. thaliana	PF00560, PF12799, PF13855,
	NP_001321966.1	A. thaliana	PF00560, PF12799, PF13855,
	NP_176434.2	A. thaliana	PF00560, PF12799, PF13855,
	NP_001332712.1	A. thaliana	PF00560, PF12799, PF13855,
	NP_176044.1	A. thaliana	PF00560, PF00931, PF01582, PF07725, PF12799, PF13855,
	NP_001332185.1	A. thaliana	PF00560, PF00931, PF01582, PF07725, PF12799, PF13306, PF13855,
	NP_175749.1	A. thaliana	PF00560, PF12799, PF13855,
	NP_001321224.1	A. thaliana	PF00560, PF00931, PF01582, PF07725, PF12799, PF13855,
	NP_001318310.1	A. thaliana	PF00560, PF12799, PF13855,
	NP_180465.1	A. thaliana	PF00560, PF12799, PF13855,
	NP_001189983.1	A. thaliana	PF00560, PF07723, PF12799,
	NP_001117266.1	A. thaliana	PF00931, PF12799, PF13855,
	NP_001322203.1	A. thaliana	PF00931, PF12799, PF13855,
	NP_172561.2	A. thaliana	PF00931, PF12799, PF13855,
	NP_176326.2	A. thaliana	PF00931, PF12799, PF13855,
	NP_001320538.1	A. thaliana	PF00931, PF12799, PF13855,
	NP_001321856.1	A. thaliana	PF00931, PF12799, PF13855,
	NP_176325.2	A. thaliana	PF00931, PF12799, PF13855,
	NP_190664.1	A. thaliana	PF00931, PF05659, PF12799, PF13855,
	NP_850677.1	A. thaliana	PF00931, PF05659, PF12799, PF13855,
	NP_001323155.1	A. thaliana	PF00931, PF12799, PF13855,
	NP_001184970.1	A. thaliana	PF00931, PF12799, PF13855,
	NP_172686.1	A. thaliana	PF00931, PF12799, PF13855,
	NP_187360.1	A. thaliana	PF00931, PF12799, PF13855,
	NP_001318736.1	A. thaliana	PF00931, PF05659, PF12799, PF13855,
	NP_001332592.1	A. thaliana	PF00931, PF05659, PF12799, PF13855,
	NP_199160.1	A. thaliana	PF00931, PF05659, PF12799, PF13855,
	NP_851124.1	A. thaliana	PF00931, PF05659, PF12799, PF13855,
	NP_194339.1	A. thaliana	PF00931, PF12799, PF13855,
	NP_001331068.1	A. thaliana	PF00931, PF05659, PF12799, PF13855,
	NP_001331069.1	A. thaliana	PF00931, PF05659, PF12799, PF13855,
	NP_001331070.1	A. thaliana	PF00931, PF05659, PF12799, PF13855,
	NP_001331071.1	A. thaliana	PF00931, PF05659, PF12799, PF13855,
	NP_001331072.1	A. thaliana	PF00931, PF05659, PF12799, PF13855,
	NP_199673.1	A. thaliana	PF00931, PF05659, PF12799, PF13855,
	NP_201107.2	A. thaliana	PF00931, PF12799, PF13855,
	NP_001332515.1	A. thaliana	PF00931, PF12799, PF13855,
	NP_198395.1	A. thaliana	PF00931, PF12799, PF13855,
	NP_001321385.1	A. thaliana	PF00931, PF12799, PF13855,
	NP_001321386.1	A. thaliana	PF00931, PF12799, PF13855,
	NP_172685.1	A. thaliana	PF00931, PF12799, PF13855,
	NP_001319213.1	A. thaliana	PF00931,
	NP_176524.1	A. thaliana	PF00931, PF12799, PF13855,
	NP_001320910.1	A. thaliana	PF00931, PF12799, PF13855,
	NP_001320908.1	A. thaliana	PF00931, PF12799, PF13855,
	NP_001320909.1	A. thaliana	PF00931, PF12799, PF13855,
	NP_199187.1	A. thaliana	PF00931, PF12799, PF13855,
	NP_851126.1	A. thaliana	PF00931, PF12799, PF13855,
	NP_001328297.1	A. thaliana	PF00931, PF12799, PF13855,
	NP_192816.1	A. thaliana	PF00931, PF12799, PF13855,
	NP_173041.1	A. thaliana	PF00931, PF12799, PF13855,
	NP_001322964.1	A. thaliana	PF00931, PF12799, PF13855,
	NP_001318737.1	A. thaliana	PF00931, PF12799, PF13855,
	NP_001331020.1	A. thaliana	PF00931, PF12799, PF13855,
	NP_001331021.1	A. thaliana	PF00931, PF12799, PF13855,
	NP_001331022.1	A. thaliana	PF00931, PF12799, PF13855,
	NP_199186.1	A. thaliana	PF00931, PF12799, PF13855,
	NP_001318986.1	A. thaliana	PF00931, PF12799, PF13855,
	NP_001320959.1	A. thaliana	PF00931, PF12799, PF13855,
	NP_001320960.1	A. thaliana	PF00931, PF12799, PF13855,
	NP_172693.1	A. thaliana	PF00931, PF12799, PF13855,
	NP_175559.2	A. thaliana	PF00931, PF12799, PF13855,
	NP_001320502.1	A. thaliana	PF00931, PF12799, PF13855,
	NP_176525.1	A. thaliana	PF00931, PF12799, PF13855,
	NP_176451.1	A. thaliana	PF00931, PF12799, PF13855,
	NP_001319267.1	A. thaliana	PF00931, PF12799, PF13855,
	NP_001323309.1	A. thaliana	PF00931, PF12799, PF13855,
	NP_176137.1	A. thaliana	PF00931, PF12799, PF13855,
	NP_001320323.1	A. thaliana	PF00931, PF12799,
	NP_001117515.1	A. thaliana	PF00931, PF13855,
	NP_176151.2	A. thaliana	PF00931, PF13855,
	NP_001319272.1	A. thaliana	PF00931,
	NP_001319265.1	A. thaliana	PF00931, PF13855,
	NP_176135.1	A. thaliana	PF00931, PF13855,
	NP_001077742.1	A. thaliana	PF00931, PF12799, PF13855,
	NP_683441.1	A. thaliana	PF00931, PF12799, PF13855,
	NP_001031207.1	A. thaliana	PF00931, PF12799, PF13855,
	NP_001185265.1	A. thaliana	PF00931, PF12799, PF13855,
	NP_001323213.1	A. thaliana	PF00931, PF12799, PF13855,
	NP_176153.1	A. thaliana	PF00931, PF12799, PF13855,
	NP_683447.2	A. thaliana	PF00931, PF12799, PF13855,
	NP_001322397.1	A. thaliana	PF00931, PF12799, PF13855,
	NP_001322398.1	A. thaliana	PF00931, PF12799, PF13855,
	NP_196159.1	A. thaliana	PF00931, PF12799, PF13855,
	NP_001332096.1	A. thaliana	PF00931, PF12799, PF13855,
	NP_001332097.1	A. thaliana	PF00931, PF12799, PF13855,
	NP_175437.1	A. thaliana	PF00931, PF12799, PF13855,
	NP_001322497.1	A. thaliana	PF00931, PF12799, PF13855,
	NP_176187.1	A. thaliana	PF00931, PF12799, PF13855,
	NP_001319266.1	A. thaliana	PF00931, PF12799, PF13855,
	NP_001320574.1	A. thaliana	PF00931,
	NP_175675.4	A. thaliana	PF00931,
	NP_199536.1	A. thaliana	PF00931, PF12799, PF13855,
	NP_190237.1	A. thaliana	PF00931, PF12799, PF13855,
	NP_190257.1	A. thaliana	PF00931, PF13855,
	NP_199537.2	A. thaliana	PF00931, PF12799, PF13855,
	NP_001319561.1	A. thaliana	PF00931,
	NP_188191.1	A. thaliana	PF00931,
	NP_194452.1	A. thaliana	PF00931, PF12799, PF13855,
	NP_001328414.1	A. thaliana	PF00931, PF12799, PF13855,
	NP_194449.1	A. thaliana	PF00931, PF12799, PF13855,
	NP_190255.1	A. thaliana	PF00931, PF12799,
	NP_188064.1	A. thaliana	PF00931, PF12799, PF13855,
	NP_001319549.1	A. thaliana	PF00931, PF12799, PF13855,
	NP_188065.1	A. thaliana	PF00931, PF12799, PF13855,
	NP_001329411.1	A. thaliana	PF00931, PF01582, PF07725, PF12799, PF13855,
	NP_195337.1	A. thaliana	PF00931, PF01582, PF07725, PF12799, PF13855,
	NP_001322204.1	A. thaliana	PF00931, PF12799, PF13855,
	NP_001322205.1	A. thaliana	PF00931, PF12799, PF13855,
	NP_001190494.1	A. thaliana	PF00931, PF01582,
	NP_199688.1	A. thaliana	PF00931, PF01582, PF07725, PF12799, PF13855,
	NP_198990.3	A. thaliana	PF00931, PF01582, PF07725, PF12799, PF13855,
	NP_851117.2	A. thaliana	PF00931, PF01582, PF07725, PF12799, PF13855,
	NP_001154372.1	A. thaliana	PF00931, PF01582, PF12799, PF13306, PF13855,
	NP_174037.3	A. thaliana	PF00931, PF01582, PF12799, PF13306, PF13855,
	NP_001330641.1	A. thaliana	PF00931, PF01582, PF12799, PF13855,
	NP_001330640.1	A. thaliana	PF00931, PF01582, PF12799, PF13855,
	NP_198509.2	A. thaliana	PF00931, PF01582, PF12799, PF13855,
	NP_001119319.1	A. thaliana	PF00931, PF01582, PF12799, PF13855,
	NP_196092.1	A. thaliana	PF00931, PF05659, PF12799,
	NP_001322561.1	A. thaliana	PF00931, PF01582, PF12799, PF13855,
	NP_001322556.1	A. thaliana	PF00931, PF12799, PF13855,
	NP_001322557.1	A. thaliana	PF00931, PF12799, PF13855,
	NP_001322558.1	A. thaliana	PF00931, PF12799, PF13855,
	NP_001322560.1	A. thaliana	PF00931, PF01582, PF12799, PF13855,
	NP_001322559.1	A. thaliana	PF00931, PF01582, PF12799, PF13855,
	NP_001322562.1	A. thaliana	PF00931, PF01582, PF12799, PF13855,
	NP_174038.1	A. thaliana	PF00931, PF01582, PF12799, PF13855,
	NP_001318764.1	A. thaliana	PF00931, PF01582,
	NP_001331782.1	A. thaliana	PF00931, PF07725, PF12799, PF13855,
	NP_198989.2	A. thaliana	PF00931, PF01582, PF07725, PF12799, PF13855,
	NP_001154757.1	A. thaliana	PF00931, PF01582, PF07725, PF12799, PF13855,
	NP_001319887.1	A. thaliana	PF00931, PF01582,
	NP_001332331.1	A. thaliana	PF00931, PF01582,
	NP_001323796.1	A. thaliana	PF00931, PF01582, PF07725, PF12799, PF13855,
	NP_179298.2	A. thaliana	PF00931, PF01582, PF07725, PF12799, PF13855,
	NP_001332328.1	A. thaliana	PF00931, PF01582, PF07725,
	NP_199334.1	A. thaliana	PF00931, PF01582, PF07725, PF12799, PF13855,
	NP_001332329.1	A. thaliana	PF00931, PF01582, PF07725, PF12799, PF13855,
	NP_001332330.1	A. thaliana	PF00931, PF01582, PF07725, PF12799, PF13855,
	NP_199338.1	A. thaliana	PF00931, PF01582, PF07725, PF12799, PF13855,
	NP_192938.1	A. thaliana	PF00931, PF01582, PF07725, PF12799, PF13855,
	NP_198970.1	A. thaliana	PF00931, PF01582, PF07725, PF12799, PF13855,
	NP_177427.2	A. thaliana	PF00931, PF01582, PF07725, PF12799, PF13855,
	NP_001322024.1	A. thaliana	PF00931, PF07725, PF12799, PF13855,
	NP_001185386.1	A. thaliana	PF00931, PF01582, PF07725, PF12799, PF13855,
	NP_001322025.1	A. thaliana	PF00931, PF01582, PF07725, PF12799, PF13855,
	NP_199357.1	A. thaliana	PF00931,
	NP_001078718.1	A. thaliana	PF00931,
	NP_199362.1	A. thaliana	PF00931,
	NP_198969.1	A. thaliana	PF00931, PF01582, PF07725, PF12799, PF13855,
	NP_195338.1	A. thaliana	PF00931, PF01582, PF07725, PF12799, PF13855,
	NP_001326119.1	A. thaliana	PF00931, PF01582, PF07725,
	NP_192855.1	A. thaliana	PF00931, PF01582, PF07725, PF13855,
	NP_173203.2	A. thaliana	PF00931, PF01582, PF07725, PF12799, PF13855,
	NP_001328444.1	A. thaliana	PF00931, PF01582, PF07725, PF12799, PF13306, PF13855,
	NP_001328451.1	A. thaliana	PF00931, PF01582, PF07725, PF12799, PF13306, PF13855,
	NP_198826.1	A. thaliana	PF00931, PF01582, PF07725, PF12799,
	NP_177428.1	A. thaliana	PF00931, PF01582,
	NP_849410.1	A. thaliana	PF00931, PF01582, PF07725, PF12799, PF13855,
	NP_001328447.1	A. thaliana	PF00931, PF01582, PF07725, PF12799, PF13855,
	NP_001328448.1	A. thaliana	PF00931, PF01582, PF07725, PF12799, PF13855,
	NP_001328449.1	A. thaliana	PF00931, PF01582, PF07725, PF12799, PF13855,
	NP_199336.1	A. thaliana	PF00931, PF01582, PF07725, PF12799, PF13855,
	NP_001328446.1	A. thaliana	PF00931, PF01582, PF07725, PF12799, PF13855,
	NP_193686.5	A. thaliana	PF00931, PF01582, PF07725, PF12799, PF13855,
	NP_001078715.1	A. thaliana	PF00931, PF01582, PF07725, PF12799, PF13855,
	NP_001318742.1	A. thaliana	PF00931, PF01582, PF07725, PF12799, PF13855,
	NP_001331502.1	A. thaliana	PF00931, PF05659,
	NP_199339.2	A. thaliana	PF00931, PF01582, PF07725, PF12799,
	NP_001322142.1	A. thaliana	PF00931, PF01582, PF07725, PF12799, PF13855,
	NP_199539.1	A. thaliana	PF00931, PF12799,
	NP_176043.1	A. thaliana	PF00931, PF01582, PF07725, PF12799, PF13855,
	NP_001319465.1	A. thaliana	PF00931, PF01582,
	NP_566223.1	A. thaliana	PF00931, PF01582,
	NP_001327255.1	A. thaliana	PF00931, PF01582, PF07725, PF12799, PF13855,
	NP_190725.1	A. thaliana	PF00931, PF01582, PF07725, PF12799, PF13855,
	NP_193641.1	A. thaliana	PF00931,
	NP_197291.2	A. thaliana	PF00931, PF07725, PF12799,
	NP_001329580.1	A. thaliana	PF00931, PF01582, PF07725, PF12799, PF13855,
	NP_001329581.1	A. thaliana	PF00931, PF01582, PF07725, PF12799, PF13855,
	NP_001329583.1	A. thaliana	PF00931, PF01582, PF07725, PF12799, PF13855,
	NP_001329582.1	A. thaliana	PF00931, PF01582, PF07725, PF12799, PF13855,
	NP_001323706.1	A. thaliana	PF00931, PF01582, PF07725, PF12799, PF13855,
	NP_193687.3	A. thaliana	PF00931, PF01582, PF07725, PF12799, PF13855,
	NP_001321319.1	A. thaliana	PF00931, PF07725, PF12799, PF13855,
	NP_179024.1	A. thaliana	PF00931, PF01582, PF07725, PF12799, PF13855,
	NP_199300.1	A. thaliana	PF00931, PF01582, PF07725, PF12799, PF13306, PF13855,
	NP_176047.1	A. thaliana	PF00931, PF01582, PF07725, PF12799, PF13855,
	NP_001332395.1	A. thaliana	PF00931, PF01582, PF07725, PF12799, PF13855,
	NP_001319937.1	A. thaliana	PF00931, PF01582, PF07725, PF12799, PF13306, PF13855,
	NP_001329614.1	A. thaliana	PF00931, PF01582, PF07725, PF12799, PF13306, PF13855,
	NP_193173.5	A. thaliana	PF00931, PF01582, PF07725, PF12799, PF13306, PF13855,
	NP_199333.1	A. thaliana	PF00931, PF01582, PF07725, PF12799, PF13855,
	NP_001331726.1	A. thaliana	PF00931, PF07725, PF12799, PF13306, PF13855,
	NP_179279.1	A. thaliana	PF00931, PF01582, PF07725, PF12799, PF13855,
	NP_197337.1	A. thaliana	PF00931, PF01582, PF07725, PF12799,
	NP_001326422.1	A. thaliana	PF00931, PF01582, PF07725, PF12799, PF13306, PF13855,
	NP_177430.1	A. thaliana	PF00931, PF01582,
	NP_001326419.1	A. thaliana	PF00931, PF01582, PF07725, PF12799, PF13306, PF13855,
	NP_190034.2	A. thaliana	PF00931, PF01582, PF07725, PF12799, PF13306, PF13855,
	NP_001326420.1	A. thaliana	PF00931, PF01582, PF07725, PF12799, PF13306, PF13855,
	NP_001326421.1	A. thaliana	PF00931, PF01582, PF07725, PF12799, PF13306, PF13855,
	NP_192680.1	A. thaliana	PF00931, PF01582,
	NP_001318538.1	A. thaliana	PF00931, PF01582, PF07725, PF13306,
	NP_001332026.1	A. thaliana	PF00931, PF01582, PF07725, PF13306,
	NP_199438.1	A. thaliana	PF00931, PF01582, PF07725, PF12799, PF13306,
	NP_196686.1	A. thaliana	PF00931, PF01582, PF07725, PF13306,
	NP_001330479.1	A. thaliana	PF00931, PF01582, PF07725, PF12799, PF13306, PF13855,
	NP_001330481.1	A. thaliana	PF00931, PF01582, PF07725, PF12799, PF13306, PF13855,
	NP_199976.2	A. thaliana	PF00931, PF01582, PF07725, PF12799, PF13306, PF13855,
	NP_851172.1	A. thaliana	PF00931, PF01582, PF07725, PF12799, PF13855,
	NP_001330712.1	A. thaliana	PF00931, PF01582, PF07725, PF12799, PF13306, PF13855,
	NP_001321538.1	A. thaliana	PF00931, PF01582, PF07725, PF12799, PF13855,
	NP_001330713.1	A. thaliana	PF00931, PF01582, PF07725, PF12799, PF13306, PF13855,
	NP_001330714.1	A. thaliana	PF00931, PF01582, PF07725, PF12799, PF13306, PF13855,
	NP_176760.2	A. thaliana	PF00931, PF01582, PF07725, PF12799, PF13855,
	NP_001185325.1	A. thaliana	PF00931, PF01582, PF07725, PF12799, PF13855,
	NP_199264.1	A. thaliana	PF00931, PF01582, PF07725, PF12799, PF13306, PF13855,
	NP_001318593.1	A. thaliana	PF00931, PF01582, PF07725, PF12799, PF13855,
	NP_193427.4	A. thaliana	PF00931, PF01582, PF07725, PF12799, PF13855,
	NP_001328968.1	A. thaliana	PF00931, PF01582, PF07725, PF12799, PF13855,
	NP_176783.1	A. thaliana	PF00931, PF01582,
	NP_001328966.1	A. thaliana	PF00931, PF01582, PF07725, PF12799, PF13855,
	NP_001328967.1	A. thaliana	PF00931, PF01582, PF07725, PF12799, PF13855,
	NP_001328969.1	A. thaliana	PF00931, PF01582, PF07725, PF12799, PF13855,
	NP_001328970.1	A. thaliana	PF00931, PF01582, PF07725, PF12799, PF13855,
	NP_001330960.1	A. thaliana	PF00931, PF01582, PF07725, PF12799, PF13855,
	NP_199319.1	A. thaliana	PF00931, PF01582, PF07725, PF12799, PF13855,
	NP_001329659.1	A. thaliana	PF00931, PF01582, PF07725,
	NP_198651.1	A. thaliana	PF00931, PF07725, PF12799, PF13855,
	NP_001331999.1	A. thaliana	PF00931, PF01582, PF07725, PF12799, PF13855,
	NP_197290.1	A. thaliana	PF00931, PF01582, PF07725, PF12799, PF13855,
	NP_001332184.1	A. thaliana	PF00931, PF01582, PF07725, PF12799, PF13306, PF13855,
	NP_199457.1	A. thaliana	PF00931, PF01582, PF07725, PF12799, PF13306, PF13855,
	NP_001330323.1	A. thaliana	PF00931, PF07725, PF12799, PF13855,
	NP_001318694.1	A. thaliana	PF00931, PF01582, PF07725, PF12799, PF13855,
	NP_198650.1	A. thaliana	PF00931, PF01582, PF07725, PF12799, PF13855,
	NP_198825.3	A. thaliana	PF00931, PF01582,
	NP_001319029.1	A. thaliana	PF00931, PF01582,
	NP_173204.1	A. thaliana	PF00931, PF01582,
	NP_001321225.1	A. thaliana	PF00931, PF01582, PF07725,
	NP_001328445.1	A. thaliana	PF00931, PF01582, PF07725, PF12799, PF13306, PF13855,
	NP_199464.2	A. thaliana	PF00931, PF01582, PF07725, PF12799, PF13306, PF13855,
	NP_001330914.1	A. thaliana	PF00931, PF01582, PF07725, PF12799, PF13306, PF13855,
	NP_001331309.1	A. thaliana	PF00931, PF01582, PF07725, PF12799, PF13306, PF13855,
	NP_199463.1	A. thaliana	PF00931, PF01582, PF07725, PF12799, PF13306, PF13855,
	NP_001330139.1	A. thaliana	PF00931, PF01582, PF07725, PF12799, PF13306, PF13855,
	NP_001330140.1	A. thaliana	PF00931, PF01582, PF07725, PF12799, PF13306, PF13855,
	NP_001330137.1	A. thaliana	PF00931, PF01582, PF07725, PF12799, PF13306, PF13855,
	NP_199439.5	A. thaliana	PF00931, PF01582, PF07725, PF12799, PF13306, PF13855,
	NP_001330138.1	A. thaliana	PF00931, PF01582, PF07725, PF12799, PF13306, PF13855,
	NP_001185252.1	A. thaliana	PF00931, PF01582, PF07725, PF12799, PF13855,
	NP_001328450.1	A. thaliana	PF00931, PF01582, PF07725, PF12799, PF13855,
	NP_001319123.1	A. thaliana	PF00931, PF01582, PF07725, PF12799,
	NP_174439.2	A. thaliana	PF00931, PF01582, PF07725, PF12799,
	NP_001117396.1	A. thaliana	PF00931, PF01582, PF07725, PF12799, PF13306,
	NP_001323733.1	A. thaliana	PF00931, PF07725, PF12799, PF13855,
	NP_001323734.1	A. thaliana	PF00931, PF07725, PF12799, PF13855,
	NP_177432.1	A. thaliana	PF00931, PF01582,
	NP_001185387.1	A. thaliana	PF00931, PF01582,
	NP_001330256.1	A. thaliana	PF00931, PF01582,
	NP_001330254.1	A. thaliana	PF00931, PF01582,
	NP_001330259.1	A. thaliana	PF00931, PF01582,
	NP_001330257.1	A. thaliana	PF00931, PF01582,
	NP_001330255.1	A. thaliana	PF00931, PF01582,
	NP_001330258.1	A. thaliana	PF00931, PF01582,
	NP_001332396.1	A. thaliana	PF00931, PF07725, PF12799, PF13855,
	NP_974894.1	A. thaliana	PF00931, PF01582, PF07725, PF12799, PF13306,
	NP_193640.4	A. thaliana	PF00931, PF12799, PF13306, PF13855,
	NP_001329871.1	A. thaliana	PF00931,
	NP_001329876.1	A. thaliana	PF00931,
	NP_001319973.1	A. thaliana	PF00931,
	NP_849400.2	A. thaliana	PF00931,
	NP_001031652.1	A. thaliana	PF00931,
	NP_001329872.1	A. thaliana	PF00931,
	NP_001329878.1	A. thaliana	PF00931,
	NP_001329879.1	A. thaliana	PF00931,
	NP_193432.4	A. thaliana	PF00931, PF01582,
	NP_001329875.1	A. thaliana	PF00931, PF01582,
	NP_001329882.1	A. thaliana	PF00931, PF01582,
	NP_001329880.1	A. thaliana	PF00931, PF01582,
	NP_001329874.1	A. thaliana	PF00931, PF01582,
	NP_001329877.1	A. thaliana	PF00931, PF01582,
	NP_001319972.1	A. thaliana	PF00931, PF01582,
	NP_849399.1	A. thaliana	PF00931, PF01582,
	NP_001329881.1	A. thaliana	PF00931, PF01582,
	NP_001329873.1	A. thaliana	PF00931, PF01582,
	NP_001329883.1	A. thaliana	PF00931, PF01582,
	NP_201464.2	A. thaliana	PF00931, PF05659,
	NP_193688.1	A. thaliana	PF00931, PF01582, PF07725, PF12799, PF13855,
	NP_001328514.1	A. thaliana	PF00931, PF01582, PF07725, PF12799, PF13855,
	NP_177437.1	A. thaliana	PF00931, PF01582,
	NP_001190516.1	A. thaliana	PF00931, PF01582, PF07725, PF12799, PF13855,
	NP_177438.1	A. thaliana	PF00931, PF01582,
	NP_568664.1	A. thaliana	PF00931, PF01582,
	NP_177434.1	A. thaliana	PF00931, PF01582,
	NP_177433.1	A. thaliana	PF00931, PF01582,
	NP_173205.1	A. thaliana	PF00931, PF01582,
	NP_001318809.1	A. thaliana	PF00931,
	NP_200433.1	A. thaliana	PF00931,
	NP_001327784.1	A. thaliana	PF00931, PF01582, PF07725, PF12799, PF13855,
	NP_001323614.1	A. thaliana	PF00931,
	NP_001189495.1	A. thaliana	PF00931,
	NP_178255.5	A. thaliana	PF00931,
	NP_191473.2	A. thaliana	PF00931,
	NP_190891.1	A. thaliana	PF00931,
	NP_568114.1	A. thaliana	PF00931,
	NP_850575.1	A. thaliana	PF00931,
	NP_187595.1	A. thaliana	PF00931,
	NP_186810.2	A. thaliana	PF00931,
	NP_001326134.1	A. thaliana	PF00931,
	NP_001331459.1	A. thaliana	PF00931,
	NP_001325037.1	A. thaliana	PF00931,
	NP_001331458.1	A. thaliana	PF00931,
	NP_171799.2	A. thaliana	PF00931,
	NP_196464.2	A. thaliana	PF00931,
	NP_001325667.1	A. thaliana	PF00931,
	NP_001322020.1	A. thaliana	PF00931,
	NP_001322021.1	A. thaliana	PF00931,
	NP_001322022.1	A. thaliana	PF00931,
	NP_178463.1	A. thaliana	PF00931,
	NP_187917.3	A. thaliana	PF00931,
	NP_187916.3	A. thaliana	PF00931,
	NP_001326627.1	A. thaliana	PF00931,
	NP_001326628.1	A. thaliana	PF00931,
	NP_171966.2	A. thaliana	PF00931,
	NP_176883.5	A. thaliana	PF00931,
	NP_001322748.1	A. thaliana	PF00931,
	NP_001325822.1	A. thaliana	PF00931,
	NP_001327770.1	A. thaliana	PF00931,
	NP_200887.1	A. thaliana	PF00931,
	NP_565435.1	A. thaliana	PF00931,
	NP_568204.1	A. thaliana	PF00931,
	NP_568203.2	A. thaliana	PF00931,
	NP_680155.1	A. thaliana	PF00931,
	NP_001331457.1	A. thaliana	PF00931,
	NP_187973.1	A. thaliana	PF00931,
	NP_001030932.1	A. thaliana	PF00931,
	NP_001323083.1	A. thaliana	PF00931,
	NP_188762.3	A. thaliana	PF00931,
	NP_178151.1	A. thaliana	PF00931,
	NP_001326630.1	A. thaliana	PF00931,
	NP_001189944.1	A. thaliana	PF00931,
	NP_001077445.1	A. thaliana	PF00931,
	NP_563640.1	A. thaliana	PF00931,
	NP_849575.1	A. thaliana	PF00931,
	NP_001326629.1	A. thaliana	PF00931,
	NP_001323084.1	A. thaliana	PF00931,
	NP_001323086.1	A. thaliana	PF00931,
	NP_001322409.1	A. thaliana	PF00931,
	NP_001322410.1	A. thaliana	PF00931,
	NP_182301.1	A. thaliana	PF00931,
	NP_188746.2	A. thaliana	PF00931,
	NP_001323085.1	A. thaliana	PF00931,
	NP_564296.1	A. thaliana	PF00931,
	NP_193911.1	A. thaliana	PF00931,
	NP_974586.1	A. thaliana	PF00931,
	NP_173944.1	A. thaliana	PF00931,
	NP_177871.1	A. thaliana	PF00931,
	NP_001321774.1	A. thaliana	PF00931, PF07725, PF12799, PF13855,
	NP_176636.1	A. thaliana	PF00931,
	NP_001031843.1	A. thaliana	PF00931,
	NP_001185254.1	A. thaliana	PF00931, PF07725, PF12799, PF13855,
	NP_001321773.1	A. thaliana	PF00931, PF07725, PF12799, PF13855,
	NP_849744.1	A. thaliana	PF00931,
	NP_001077817.1	A. thaliana	PF00931,
	NP_001320307.1	A. thaliana	PF00931,
	NP_568169.1	A. thaliana	PF00931,
	NP_850781.2	A. thaliana	PF00931,
	NP_001330557.1	A. thaliana	PF00931,
	NP_171802.2	A. thaliana	PF00931,
	NP_001321305.1	A. thaliana	PF00931,
	NP_193539.6	A. thaliana	PF00931,
	NP_001328203.1	A. thaliana	PF00931,
	NP_174599.1	A. thaliana	PF00931,
	NP_196119.1	A. thaliana	PF00931,
	NP_850768.1	A. thaliana	PF00931,
	NP_974732.1	A. thaliana	PF00931,
	NP_200637.1	A. thaliana	PF00931,
	NP_568750.1	A. thaliana	PF00931,
	NP_192400.2	A. thaliana	PF00931,
	NP_001324134.1	A. thaliana	PF00931,
	NP_200166.1	A. thaliana	PF00931,
	NP_001323915.1	A. thaliana	PF00931,
	NP_199466.1	A. thaliana	PF00931,
	NP_001320870.1	A. thaliana	PF00931,
	NP_001320871.1	A. thaliana	PF00931,
	NP_177538.1	A. thaliana	PF00931,
	NP_175561.1	A. thaliana	PF00931,
	NP_568748.1	A. thaliana	PF00931,
	NP_193656.2	A. thaliana	PF00931,
	NP_001323911.1	A. thaliana	PF00931,
	NP_001323914.1	A. thaliana	PF00931,
	NP_182223.1	A. thaliana	PF00931,
	NP_001117215.1	A. thaliana	PF00931,
	NP_171730.1	A. thaliana	PF00931,
	NP_181480.1	A. thaliana	PF00931,
	NP_191829.1	A. thaliana	PF00931,
	NP_001327494.1	A. thaliana	PF00931,
	NP_850553.1	A. thaliana	PF00931,
	NP_001322427.1	A. thaliana	PF00931,
	NP_173688.1	A. thaliana	PF00931,
	NP_567813.1	A. thaliana	PF00931,
	NP_194498.1	A. thaliana	PF00931,
	NP_566373.2	A. thaliana	PF00931,
	NP_174122.1	A. thaliana	PF00931,
	NP_173961.3	A. thaliana	PF00931,
	NP_001327928.1	A. thaliana	PF00931,
	NP_191092.1	A. thaliana	PF00931,
	NP_565521.1	A. thaliana	PF00931,
	NP_001328224.1	A. thaliana	PF00931,
	NP_001328225.1	A. thaliana	PF00931,
	NP_001319463.1	A. thaliana	PF00931,
	NP_001327493.1	A. thaliana	PF00931,
	NP_188512.1	A. thaliana	PF00931,
	NP_001031161.1	A. thaliana	PF00931,
	NP_175355.1	A. thaliana	PF00931,
	NP_001190694.1	A. thaliana	PF00931,
	NP_192710.1	A. thaliana	PF00931,
	NP_187915.1	A. thaliana	PF00931,
	NP_001154217.1	A. thaliana	PF00931,
	NP_197501.1	A. thaliana	PF00931,
	NP_197502.1	A. thaliana	PF00931,
	NP_200330.1	A. thaliana	PF00931,
	NP_001327769.1	A. thaliana	PF00931,
	NP_001328800.1	A. thaliana	PF00931,
	NP_001328801.1	A. thaliana	PF00931,
	NP_191575.2	A. thaliana	PF00931,
	NP_191656.2	A. thaliana	PF00931,
	NP_001319944.1	A. thaliana	PF00931,
	NP_193258.3	A. thaliana	PF00931,
	NP_051066.1	A. thaliana	PF00931,
	NP_565030.1	A. thaliana	PF00931,
	NP_001184906.1	A. thaliana	PF00931,
	NP_171908.1	A. thaliana	PF00931,
	NP_001325070.1	A. thaliana	PF00931,
	NP_001322077.1	A. thaliana	PF00931,
	NP_001325069.1	A. thaliana	PF00931,
	NP_181265.1	A. thaliana	PF00931,
	NP_199313.3	A. thaliana	PF01582,
	NP_177436.1	A. thaliana	PF01582,
	NP_001330107.1	A. thaliana	PF01582,
	NP_177435.1	A. thaliana	PF01582,
	NP_199335.1	A. thaliana	PF01582,
	NP_001077816.1	A. thaliana	PF01582,
	NP_001031980.1	A. thaliana	PF01582,
	NP_176076.1	A. thaliana	PF01582,
	NP_192320.1	A. thaliana	PF01582,
	NP_001328652.1	A. thaliana	PF01582,
	NP_001328653.1	A. thaliana	PF01582,
	NP_194082.2	A. thaliana	PF01582,
	NP_973487.2	A. thaliana	PF01582,
	NP_180773.3	A. thaliana	PF01582,
	NP_001319261.1	A. thaliana	PF01582,
	NP_178403.1	A. thaliana	PF01582,
	NP_178429.1	A. thaliana	PF01582,
	NP_176080.1	A. thaliana	PF01582,
	NP_199320.1	A. thaliana	PF01582,
	NP_199303.2	A. thaliana	PF01582,
	NP_199321.1	A. thaliana	PF01582,
	NP_176094.1	A. thaliana	PF01582,
	NP_176236.1	A. thaliana	PF01582,
	NP_176093.2	A. thaliana	PF01582,
	NP_683292.1	A. thaliana	PF01582,
	NP_001319325.1	A. thaliana	PF01582,
	NP_001322028.1	A. thaliana	PF01582,
	NP_192873.1	A. thaliana	PF01582,
	NP_176718.2	A. thaliana	PF01582,
	NP_175170.1	A. thaliana	PF01582,
	NP_193725.3	A. thaliana	PF01582,
	NP_001328654.1	A. thaliana	PF01582,
	NP_001320049.1	A. thaliana	PF01582,
	NP_001319193.1	A. thaliana	PF01582,
	NP_001321259.1	A. thaliana	PF01582,
	NP_001321260.1	A. thaliana	PF01582,
	NP_001321261.1	A. thaliana	PF01582,
	NP_001321263.1	A. thaliana	PF01582,
	NP_001321264.1	A. thaliana	PF01582,
	NP_001321258.1	A. thaliana	PF01582,
	NP_001321256.1	A. thaliana	PF01582,
	NP_001321257.1	A. thaliana	PF01582,
	NP_001321262.1	A. thaliana	PF01582,
	NP_001321265.1	A. thaliana	PF01582,
	NP_001077695.4	A. thaliana	PF01582,
	NP_001319192.1	A. thaliana	PF01582,
	NP_001154418.1	A. thaliana	PF01582,
	NP_851131.1	A. thaliana	PF01582,
	NP_175538.3	A. thaliana	PF01582,
	NP_199304.1	A. thaliana	PF01582,
	NP_199305.2	A. thaliana	PF01582,
	NP_974578.1	A. thaliana	PF01582,
	NP_001154434.1	A. thaliana	PF01582,
	NP_974577.1	A. thaliana	PF01582,
	NP_175698.1	A. thaliana	PF01582,
	NP_193426.1	A. thaliana	PF01582,
	NP_974060.1	A. thaliana	PF01582,
	NP_001330203.1	A. thaliana	PF01582,
	NP_973477.1	A. thaliana	PF01582,
	NP_199322.1	A. thaliana	PF01582,
	NP_198211.1	A. thaliana	PF01582,
	NP_190616.1	A. thaliana	PF05659,
	NP_190615.1	A. thaliana	PF05659,
	NP_190614.1	A. thaliana	PF05659,
	NP_566933.1	A. thaliana	PF05659,
	NP_001325500.1	A. thaliana	PF05659,
	NP_566794.1	A. thaliana	PF05659,
	NP_001327909.1	A. thaliana	PF05659,
	NP_189292.1	A. thaliana	PF05659,
	NP_201421.1	A. thaliana	PF05659,
	NP_001031368.1	A. thaliana	PF05659,
	NP_188549.2	A. thaliana	PF05659,
	NP_001031366.1	A. thaliana	PF05659,
	NP_001031367.1	A. thaliana	PF05659,
	NP_001324195.1	A. thaliana	PF05659,
	NP_001324196.1	A. thaliana	PF05659,
	NP_001324198.1	A. thaliana	PF05659,
	NP_001324199.1	A. thaliana	PF05659,
	NP_001324200.1	A. thaliana	PF05659,
	NP_179369.2	A. thaliana	PF05659,
	NP_001320046.1	A. thaliana	PF05659,
	NP_001329083.1	A. thaliana	PF05659,
	NP_001329084.1	A. thaliana	PF05659,
	NP_680551.1	A. thaliana	PF05659,
	NP_001320766.1	A. thaliana	PF05659,
	NP_176888.2	A. thaliana	PF05659,
	NP_001326424.1	A. thaliana	PF07723, PF13855,
	NP_191237.1	A. thaliana	PF07723, PF13855,
	NP_001326425.1	A. thaliana	PF07723, PF13855,
	NP_177994.2	A. thaliana	PF07723,
	NP_001322750.1	A. thaliana	PF07723,
	NP_001322751.1	A. thaliana	PF07723,
	NP_173137.1	A. thaliana	PF07723,
	NP_191457.2	A. thaliana	PF07723,
	NP_200491.1	A. thaliana	PF07723,
	NP_200451.2	A. thaliana	PF07723,
	NP_191447.1	A. thaliana	PF07723,
	NP_001030863.1	A. thaliana	PF07723,
	NP_001078289.1	A. thaliana	PF07723,
	NP_191051.2	A. thaliana	PF07723,
	NP_001319731.1	A. thaliana	PF07723, PF12799,
	NP_189863.1	A. thaliana	PF07723,
	NP_849271.1	A. thaliana	PF07723,
	NP_190837.1	A. thaliana	PF07723, PF12799,
	NP_190836.2	A. thaliana	PF07723, PF12799,
	NP_201102.1	A. thaliana	PF07723, PF12799,
	NP_197957.1	A. thaliana	PF07723,
	NP_190984.1	A. thaliana	PF07723,
	NP_001318739.1	A. thaliana	PF07723,
	NP_973562.1	A. thaliana	PF07723,
	NP_191476.1	A. thaliana	PF07723,
	NP_001318619.1	A. thaliana	PF07723,
	NP_197652.2	A. thaliana	PF07723,
	NP_191802.1	A. thaliana	PF07723,
	NP_200452.1	A. thaliana	PF07723, PF12799, PF13855,
	NP_001190533.1	A. thaliana	PF07723,
	NP_191475.1	A. thaliana	PF07723,
	NP_180554.2	A. thaliana	PF07723,
	NP_973563.1	A. thaliana	PF07723,
	NP_200467.2	A. thaliana	PF07723, PF12799,
	NP_197066.1	A. thaliana	PF07723,
	NP_189328.2	A. thaliana	PF07723, PF12799, PF13855,
	NP_001327583.1	A. thaliana	PF07723, PF12799, PF13855,
	NP_001330650.1	A. thaliana	PF07723, PF12799,
	NP_001185242.1	A. thaliana	PF07723,
	NP_196698.1	A. thaliana	PF07723,
	NP_567152.1	A. thaliana	PF07723,
	NP_001318294.1	A. thaliana	PF07723,
	NP_180254.1	A. thaliana	PF07723,
	NP_200448.1	A. thaliana	PF07723, PF12799,
	NP_974942.1	A. thaliana	PF07723, PF12799,
	NP_001318795.1	A. thaliana	PF07723,
	NP_001323594.1	A. thaliana	PF07723,
	NP_175962.1	A. thaliana	PF07723,
	NP_001331135.1	A. thaliana	PF07723,
	NP_974001.1	A. thaliana	PF07723,
	NP_001331118.1	A. thaliana	PF07723,
	NP_001332501.1	A. thaliana	PF07723, PF12799,
	NP_001190132.1	A. thaliana	PF07723, PF12799,
	NP_001190133.1	A. thaliana	PF07723, PF12799,
	NP_001190134.1	A. thaliana	PF07723, PF12799,
	NP_001319796.1	A. thaliana	PF07723, PF12799,
	NP_191480.2	A. thaliana	PF07723, PF12799,
	NP_200493.2	A. thaliana	PF07723,
	NP_973535.1	A. thaliana	PF07723,
	NP_001031420.1	A. thaliana	PF07723,
	NP_180173.1	A. thaliana	PF07723,
	NP_192780.4	A. thaliana	PF07723,
	NP_200492.1	A. thaliana	PF07723, PF12799,
	NP_974590.1	A. thaliana	PF07723, PF12799,
	NP_680683.5	A. thaliana	PF07723,
	NP_175901.1	A. thaliana	PF07723, PF12799,
	NP_001321463.1	A. thaliana	PF07723, PF12799,
	NP_175548.4	A. thaliana	PF07723,
	NP_193959.2	A. thaliana	PF07723,
	NP_191483.1	A. thaliana	PF07723, PF12799, PF13855,
	NP_001185196.1	A. thaliana	PF07723,
	NP_191803.1	A. thaliana	PF07723, PF12799,
	NP_191455.1	A. thaliana	PF07723,
	NP_176803.1	A. thaliana	PF07723, PF12799, PF13855,
	NP_191451.1	A. thaliana	PF07723,
	NP_197659.1	A. thaliana	PF07723,
	NP_001332164.1	A. thaliana	PF07723,
	NP_001318810.1	A. thaliana	PF07723, PF12799,
	NP_200453.1	A. thaliana	PF07723, PF12799,
	NP_974943.1	A. thaliana	PF07723, PF12799,
	NP_197658.2	A. thaliana	PF07723, PF13855,
	NP_001319408.1	A. thaliana	PF07723, PF12799,
	NP_178005.1	A. thaliana	PF07723, PF12799,
	NP_190471.1	A. thaliana	PF07723, PF12799,
	NP_001319428.1	A. thaliana	PF07723,
	NP_197653.2	A. thaliana	PF07723,
	NP_001331747.1	A. thaliana	PF07723,
	NP_001319406.1	A. thaliana	PF07723, PF12799,
	NP_177996.1	A. thaliana	PF07723, PF12799,
	NP_001331119.1	A. thaliana	PF07723,
	NP_197665.2	A. thaliana	PF07723,
	NP_173619.3	A. thaliana	PF07723, PF12799,
	NP_194364.2	A. thaliana	PF07723, PF12799,
	NP_198998.1	A. thaliana	PF07723,
	NP_001078614.1	A. thaliana	PF07723, PF13855,
	NP_001330477.1	A. thaliana	PF07723,
	NP_001319714.1	A. thaliana	PF07723,
	NP_001327287.1	A. thaliana	PF07723, PF12799,
	NP_189327.5	A. thaliana	PF07723, PF12799,
	NP_173374.1	A. thaliana	PF07723, PF13855,
	NP_178506.3	A. thaliana	PF07723, PF12799,
	NP_001326309.1	A. thaliana	PF07723, PF12799, PF13855,
	NP_001326311.1	A. thaliana	PF07723, PF12799, PF13855,
	NP_191445.1	A. thaliana	PF07723, PF12799,
	NP_198891.1	A. thaliana	PF07723,
	NP_001326310.1	A. thaliana	PF07723, PF12799,
	NP_176127.1	A. thaliana	PF07723,
	NP_001318813.1	A. thaliana	PF07723,
	NP_181800.2	A. thaliana	PF07723,
	NP_200480.1	A. thaliana	PF07723,
	NP_190517.1	A. thaliana	PF07723, PF12799, PF13855,
	NP_190640.1	A. thaliana	PF07723,
	NP_001154649.1	A. thaliana	PF07723, PF12799, PF13855,
	NP_001326312.1	A. thaliana	PF07723, PF12799, PF13855,
	NP_191450.1	A. thaliana	PF07723,
	NP_001327921.1	A. thaliana	PF07723, PF12799,
	NP_001327389.1	A. thaliana	PF07723, PF12799, PF13855,
	NP_001331044.1	A. thaliana	PF07723, PF13855,
	NP_190472.1	A. thaliana	PF07723,
	NP_567169.2	A. thaliana	PF07723,
	NP_001329463.1	A. thaliana	PF07723,
	NP_001329464.1	A. thaliana	PF07723,
	NP_001329466.1	A. thaliana	PF07723,
	NP_001318622.1	A. thaliana	PF07723,
	NP_001319128.1	A. thaliana	PF07723, PF12799,
	NP_564398.1	A. thaliana	PF07723, PF12799,
	NP_198675.2	A. thaliana	PF07723, PF12799, PF13855,
	NP_001329465.1	A. thaliana	PF07723,
	NP_192730.2	A. thaliana	PF07723,
	NP_001332585.1	A. thaliana	PF07723,
	NP_001190036.1	A. thaliana	PF07723,
	NP_001331016.1	A. thaliana	PF07723,
	NP_200450.1	A. thaliana	PF07723,
	NP_198127.1	A. thaliana	PF07723,
	NP_001031201.1	A. thaliana	PF07723, PF12799,
	NP_001078367.1	A. thaliana	PF07723,
	NP_001319893.1	A. thaliana	PF07723,
	NP_192778.2	A. thaliana	PF07723,
	NP_001318621.1	A. thaliana	PF07723, PF13855,
	NP_001332571.1	A. thaliana	PF07723, PF13855,
	NP_001332573.1	A. thaliana	PF07723, PF13855,
	NP_001332574.1	A. thaliana	PF07723, PF13855,
	NP_001332572.1	A. thaliana	PF07723,
	NP_200059.2	A. thaliana	PF07723,
	NP_176054.2	A. thaliana	PF07723, PF12799,
	NP_974861.1	A. thaliana	PF07723, PF12799, PF13855,
	NP_176804.1	A. thaliana	PF07723, PF12799,
	NP_567416.1	A. thaliana	PF07723,
	NP_001332188.1	A. thaliana	PF07723, PF12799, PF13855,
	NP_001330715.1	A. thaliana	PF07723,
	NP_200869.1	A. thaliana	PF07723,
	NP_191477.1	A. thaliana	PF07723,
	NP_001321163.1	A. thaliana	PF07723,
	NP_176837.1	A. thaliana	PF07723,
	NP_001332575.1	A. thaliana	PF07723, PF13855,
	NP_191479.1	A. thaliana	PF07723, PF12799,
	NP_176806.1	A. thaliana	PF07723,
	NP_001328179.1	A. thaliana	PF07723,
	NP_176805.1	A. thaliana	PF07723,
	NP_172001.1	A. thaliana	PF07723,
	NP_001331254.1	A. thaliana	PF07723,
	NP_001322849.1	A. thaliana	PF07723,
	NP_001322850.1	A. thaliana	PF07723,
	NP_001318678.1	A. thaliana	PF07723, PF12799, PF13855,
	NP_190721.3	A. thaliana	PF07723,
	NP_001185253.1	A. thaliana	PF07723, PF12799,
	NP_001322851.1	A. thaliana	PF07723,
	NP_001322852.1	A. thaliana	PF07723,
	NP_197378.1	A. thaliana	PF07723,
	NP_174011.2	A. thaliana	PF07723,
	NP_191478.2	A. thaliana	PF07723, PF12799, PF13855,
	NP_189995.1	A. thaliana	PF07723, PF12799,
	NP_001323595.1	A. thaliana	PF07723,
	NP_193242.3	A. thaliana	PF07723,
	NP_187686.1	A. thaliana	PF07723,
	NP_001319320.1	A. thaliana	PF07723,
	NP_176635.1	A. thaliana	PF07723,
	NP_191459.2	A. thaliana	PF07723,
	NP_001318772.1	A. thaliana	PF07723,
	NP_191484.1	A. thaliana	PF07723, PF12799,
	NP_001330088.1	A. thaliana	PF07723, PF12799,
	NP_001323836.1	A. thaliana	PF07723,
	NP_001323838.1	A. thaliana	PF07723,
	NP_850138.1	A. thaliana	PF07723,
	NP_001031971.1	A. thaliana	PF07723,
	NP_680353.2	A. thaliana	PF07723,
	NP_001327549.1	A. thaliana	PF07723, PF13855,
	NP_198999.1	A. thaliana	PF07723, PF12799, PF13855,
	NP_001323834.1	A. thaliana	PF07723,
	NP_001323835.1	A. thaliana	PF07723,
	NP_001323837.1	A. thaliana	PF07723,
	NP_180552.2	A. thaliana	PF07723,
	NP_197651.1	A. thaliana	PF07723, PF12799,
	NP_001332756.1	A. thaliana	PF07723,
	NP_200449.2	A. thaliana	PF07723,
	NP_568800.1	A. thaliana	PF07723, PF12799,
	NP_001321685.1	A. thaliana	PF07723, PF13855,
	NP_172814.1	A. thaliana	PF07723, PF13855,
	NP_001189735.1	A. thaliana	PF07723,
	NP_200455.1	A. thaliana	PF07723,
	NP_172833.2	A. thaliana	PF07723,
	NP_001318811.1	A. thaliana	PF07723,
	NP_176243.1	A. thaliana	PF07723,
	NP_199310.1	A. thaliana	PF07723,
	NP_194365.1	A. thaliana	PF07723, PF12799, PF13855,
	NP_191482.1	A. thaliana	PF07723, PF12799,
	NP_001325685.1	A. thaliana	PF07723,
	NP_001031729.1	A. thaliana	PF07723,
	NP_001078451.1	A. thaliana	PF07723,
	NP_001328988.1	A. thaliana	PF07723,
	NP_194435.1	A. thaliana	PF07723,
	NP_974624.1	A. thaliana	PF07723,
	NP_001325686.1	A. thaliana	PF07723,
	NP_001325683.1	A. thaliana	PF07723,
	NP_001319457.1	A. thaliana	PF07723, PF12799,
	NP_001030885.1	A. thaliana	PF07723, PF12799,
	NP_567075.1	A. thaliana	PF07723, PF12799,
	NP_001030886.1	A. thaliana	PF07723, PF12799,
	NP_001331780.1	A. thaliana	PF07723, PF12799,
	NP_191563.1	A. thaliana	PF07723,
	NP_001325684.1	A. thaliana	PF07723,
	NP_198978.1	A. thaliana	PF07723, PF12799,
	NP_199309.2	A. thaliana	PF07723,
	NP_189992.1	A. thaliana	PF07723,
	NP_176906.1	A. thaliana	PF07723,
	NP_173618.1	A. thaliana	PF07723,
	NP_199308.1	A. thaliana	PF07723,
	NP_177995.3	A. thaliana	PF07723,
	NP_190067.1	A. thaliana	PF07723,
	NP_199307.2	A. thaliana	PF07723,
	NP_001327613.1	A. thaliana	PF07723, PF12799,
	NP_191453.1	A. thaliana	PF07723, PF12799,
	NP_195890.1	A. thaliana	PF07723, PF12799,
	NP_001319715.1	A. thaliana	PF07723, PF12799,
	NP_001190131.1	A. thaliana	PF07723, PF12799,
	NP_001330421.1	A. thaliana	PF07723,
	NP_001330422.1	A. thaliana	PF07723,
	NP_189482.1	A. thaliana	PF07723, PF12799,
	NP_001190210.1	A. thaliana	PF07723, PF12799,
	NP_186954.1	A. thaliana	PF07723,
	NP_001330297.1	A. thaliana	PF07723, PF12799,
	NP_176244.1	A. thaliana	PF07723,
	NP_173138.1	A. thaliana	PF07723, PF13855,
	NP_001321684.1	A. thaliana	PF07723, PF13855,
	NP_195913.1	A. thaliana	PF07723, PF12799,
	NP_177121.1	A. thaliana	PF07723,
	NP_177997.1	A. thaliana	PF07723,
	NP_191454.1	A. thaliana	PF07723,
	NP_195911.1	A. thaliana	PF07723, PF12799,
	NP_001154312.1	A. thaliana	PF07723, PF12799,
	NP_001318935.1	A. thaliana	PF07723, PF12799,
	NP_001321698.1	A. thaliana	PF07723, PF12799,
	NP_001321700.1	A. thaliana	PF07723, PF12799,
	NP_001321695.1	A. thaliana	PF07723, PF12799,
	NP_001321699.1	A. thaliana	PF07723, PF12799,
	NP_001321696.1	A. thaliana	PF07723, PF12799,
	NP_001321697.1	A. thaliana	PF07723, PF12799,
	NP_001330423.1	A. thaliana	PF07723,
	NP_199311.1	A. thaliana	PF07723,
	NP_563769.4	A. thaliana	PF07723, PF12799,
	NP_188443.2	A. thaliana	PF07723, PF12799, PF13855,
	NP_680443.1	A. thaliana	PF07723,
	NP_197958.1	A. thaliana	PF07723,
	NP_199950.2	A. thaliana	PF07723,
	NP_001032056.1	A. thaliana	PF07723,
	NP_199298.1	A. thaliana	PF07723, PF12799,
	NP_568109.2	A. thaliana	PF07723, PF12799, PF13855,
	NP_001185338.1	A. thaliana	PF07723, PF12799, PF13855,
	NP_176890.1	A. thaliana	PF07723, PF12799, PF13855,
	NP_175228.2	A. thaliana	PF07723,
	NP_001320954.1	A. thaliana	PF07723,
	NP_001319795.1	A. thaliana	PF07723,
	NP_001326204.1	A. thaliana	PF07723,
	NP_191452.2	A. thaliana	PF07723,
	NP_175273.1	A. thaliana	PF07723,
	NP_199951.1	A. thaliana	PF07723, PF12799,
	NP_001321729.1	A. thaliana	PF07723,
	NP_001326291.1	A. thaliana	PF07723,
	NP_001319173.1	A. thaliana	PF07723,
	NP_001321730.1	A. thaliana	PF07723,
	NP_001329976.1	A. thaliana	PF07723,
	NP_001329977.1	A. thaliana	PF07723,
	NP_680364.1	A. thaliana	PF07723, PF12799,
	NP_001326203.1	A. thaliana	PF07723,
	NP_001326205.1	A. thaliana	PF07723,
	NP_001190332.1	A. thaliana	PF07723,
	NP_197379.1	A. thaliana	PF07723,
	NP_001331434.1	A. thaliana	PF07723, PF12799,
	NP_195930.2	A. thaliana	PF07723, PF12799,
	NP_198655.1	A. thaliana	PF07723, PF12799,
	NP_186953.1	A. thaliana	PF07723,
	NP_001325774.1	A. thaliana	PF07723,
	NP_001325775.1	A. thaliana	PF07723,
	NP_001331014.1	A. thaliana	PF07723, PF12799,
	NP_680363.1	A. thaliana	PF07723, PF12799,
	NP_189994.1	A. thaliana	PF07723,
	NP_193421.3	A. thaliana	PF07725, PF12799,
	NP_176078.4	A. thaliana	PF07725, PF12799, PF13855,
	NP_178392.1	A. thaliana	PF08191,
	NP_563980.2	A. thaliana	PF12799, PF13855,
	NP_568416.1	A. thaliana	PF12799, PF13855,
	NP_567916.2	A. thaliana	PF12799, PF13855,
	NP_181015.7	A. thaliana	PF12799, PF13855,
	NP_001324697.1	A. thaliana	PF12799, PF13855,
	NP_001078719.1	A. thaliana	PF12799, PF13306, PF13855,
	NP_199364.2	A. thaliana	PF12799, PF13306, PF13855,
	NP_001190363.1	A. thaliana	PF12799, PF13855,
	NP_171917.1	A. thaliana	PF12799, PF13855,
	NP_001322635.1	A. thaliana	PF12799, PF13855,
	NP_174266.2	A. thaliana	PF12799, PF13855,
	NP_001322633.1	A. thaliana	PF12799, PF13855,
	NP_001322634.1	A. thaliana	PF12799, PF13855,
	NP_198561.1	A. thaliana	PF12799, PF13855,
	NP_175151.1	A. thaliana	PF12799, PF13855,
	NP_172447.1	A. thaliana	PF12799, PF13855,
	NP_174267.4	A. thaliana	PF12799, PF13855,
	NP_001320665.1	A. thaliana	PF12799, PF13855,
	NP_567296.1	A. thaliana	PF12799, PF13855,
	NP_565240.1	A. thaliana	PF12799,
	NP_974192.1	A. thaliana	PF12799,
	NP_566928.1	A. thaliana	PF12799, PF13306,
	NP_974191.1	A. thaliana	PF12799,
	NP_172169.2	A. thaliana	PF12799, PF13855,
	NP_177968.1	A. thaliana	PF12799, PF13855,
	NP_564709.2	A. thaliana	PF12799, PF13855,
	NP_001321899.1	A. thaliana	PF12799, PF13855,
	NP_001319289.1	A. thaliana	PF12799, PF13855,
	NP_001185288.2	A. thaliana	PF12799, PF13855,
	NP_001321967.1	A. thaliana	PF12799, PF13855,
	NP_175955.1	A. thaliana	PF12799,
	NP_196384.2	A. thaliana	PF12799,
	NP_001325032.1	A. thaliana	PF12799,
	NP_849530.1	A. thaliana	PF12799,
	NP_567316.1	A. thaliana	PF12799,
	NP_565400.1	A. thaliana	PF12799,
	NP_001325033.1	A. thaliana	PF12799,
	NP_001320621.1	A. thaliana	PF12799, PF13855,
	NP_001185247.1	A. thaliana	PF12799, PF13855,
	NP_564710.1	A. thaliana	PF12799, PF13855,
	NP_569047.1	A. thaliana	PF12799, PF13306, PF13855,
	NP_001190683.1	A. thaliana	PF12799,
	NP_199786.2	A. thaliana	PF12799, PF13855,
	NP_193682.1	A. thaliana	PF12799, PF13855,
	NP_563915.1	A. thaliana	PF12799, PF13855,
	NP_195123.1	A. thaliana	PF12799, PF13855,
	NP_178661.2	A. thaliana	PF12799,
	NP_566800.1	A. thaliana	PF12799, PF13855,
	NP_567005.2	A. thaliana	PF12799, PF13855,
	NP_001319693.1	A. thaliana	PF12799, PF13855,
	NP_172548.2	A. thaliana	PF12799,
	NP_001321200.1	A. thaliana	PF12799,
	NP_565979.1	A. thaliana	PF12799,
	NP_175600.3	A. thaliana	PF12799, PF13855,
	NP_001329389.1	A. thaliana	PF12799, PF13855,
	NP_192248.2	A. thaliana	PF12799, PF13855,
	NP_680178.1	A. thaliana	PF12799, PF13855,
	NP_194428.2	A. thaliana	PF12799,
	NP_191486.1	A. thaliana	PF12799,
	NP_680706.1	A. thaliana	PF12799,
	NP_564237.2	A. thaliana	PF12799, PF13855,
	NP_175674.3	A. thaliana	PF12799, PF13855,
	NP_177879.3	A. thaliana	PF12799, PF13855,
	NP_195154.2	A. thaliana	PF12799, PF13855,
	NP_001318743.1	A. thaliana	PF12799, PF13855,
	NP_199365.1	A. thaliana	PF12799, PF13855,
	NP_001326343.1	A. thaliana	PF12799,
	NP_189631.1	A. thaliana	PF12799,
	NP_001327846.1	A. thaliana	PF12799, PF13855,
	NP_190457.1	A. thaliana	PF12799, PF13855,
	NP_850671.1	A. thaliana	PF12799, PF13855,
	NP_565845.3	A. thaliana	PF12799,
	NP_001078350.1	A. thaliana	PF12799,
	NP_198863.1	A. thaliana	PF12799,
	NP_001330253.1	A. thaliana	PF12799,
	NP_200468.1	A. thaliana	PF12799, PF13855,
	NP_194671.1	A. thaliana	PF12799,
	NP_191448.1	A. thaliana	PF12799,
	NP_188089.1	A. thaliana	PF12799,
	NP_192183.2	A. thaliana	PF12799,
	NP_200175.3	A. thaliana	PF12799,
	NP_001327283.1	A. thaliana	PF13855,
	NP_188532.2	A. thaliana	PF13855,
	NP_567702.2	A. thaliana	PF13855,
	NP_974607.1	A. thaliana	PF13855,
	NP_001328196.1	A. thaliana	PF13855,
	NP_001328198.1	A. thaliana	PF13855,
	NP_001319927.1	A. thaliana	PF13855,
	NP_001328197.1	A. thaliana	PF13855,
	NP_175224.1	A. thaliana	PF13855,
	NP_001330031.1	A. thaliana	PF13855,
	NP_001330033.1	A. thaliana	PF13855,
	NP_001330034.1	A. thaliana	PF13855,
	NP_001330029.1	A. thaliana	PF13855,
	NP_001330035.1	A. thaliana	PF13855,
	NP_001190474.1	A. thaliana	PF13855,
	NP_001330030.1	A. thaliana	PF13855,
	NP_001330032.1	A. thaliana	PF13855,
	NP_199363.3	A. thaliana	PF13855,
	KAH0459673.1	D. chrysotoxum	PF00560, PF12799, PF13855,
	KAH0461820.1	D. chrysotoxum	PF00560, PF12799, PF13855,
	KAH0470989.1	D. chrysotoxum	PF00560, PF07723, PF12799, PF13855,
	KAH0468217.1	D. chrysotoxum	PF00560, PF12799, PF13855,
	KAH0461129.1	D. chrysotoxum	PF00560, PF12799, PF13855,
	KAH0470232.1	D. chrysotoxum	PF00560, PF12799, PF13855,
	KAH0469420.1	D. chrysotoxum	PF00560, PF12799, PF13855,
	KAH0464752.1	D. chrysotoxum	PF00560, PF12799, PF13855,
	KAH0453806.1	D. chrysotoxum	PF00560, PF12799, PF13855,
	KAH0456531.1	D. chrysotoxum	PF00560, PF12799, PF13855,
	KAH0449204.1	D. chrysotoxum	PF00560, PF12799, PF13855,
	KAH0448490.1	D. chrysotoxum	PF00560, PF12799, PF13855,
	KAH0460118.1	D. chrysotoxum	PF00560, PF12799, PF13855,
	KAH0462733.1	D. chrysotoxum	PF00560, PF12799, PF13855,
	KAH0459911.1	D. chrysotoxum	PF00560, PF12799, PF13855,
	KAH0455866.1	D. chrysotoxum	PF00560, PF12799, PF13855,
	KAH0459912.1	D. chrysotoxum	PF00560, PF12799, PF13306, PF13855,
	KAH0457116.1	D. chrysotoxum	PF00560, PF12799, PF13855,
	KAH0468607.1	D. chrysotoxum	PF00560, PF12799, PF13855,
	KAH0455686.1	D. chrysotoxum	PF00560, PF12799, PF13855,
	KAH0467270.1	D. chrysotoxum	PF00560, PF12799, PF13855,
	KAH0458758.1	D. chrysotoxum	PF00560, PF12799, PF13855,
	KAH0470638.1	D. chrysotoxum	PF00560, PF12799, PF13855,
	KAH0467054.1	D. chrysotoxum	PF00560, PF12799, PF13855,
	KAH0448367.1	D. chrysotoxum	PF00560, PF12799, PF13306, PF13855,
	KAH0456523.1	D. chrysotoxum	PF00560, PF12799, PF13855,
	KAH0464151.1	D. chrysotoxum	PF00560, PF12799, PF13855,
	KAH0468140.1	D. chrysotoxum	PF00560, PF12799, PF13855,
	KAH0466161.1	D. chrysotoxum	PF00560, PF12799, PF13855,
	KAH0464207.1	D. chrysotoxum	PF00560, PF12799, PF13855,
	KAH0464596.1	D. chrysotoxum	PF00560, PF12799, PF13855,
	KAH0449410.1	D. chrysotoxum	PF00560, PF12799, PF13855,
	KAH0465689.1	D. chrysotoxum	PF00560, PF07723, PF12799, PF13855,
[truncated: 2,747 more rows]

## Sheet: B
	Table S1B The sequence information of 121 reference Arabidopsis proteins used in the BLASTP search
	Number	Accession number	Protein domains	Species
	1	NP_181039.1	LRR	Arabidopsis thaliana
	2	AEC09041.1	LRR	Arabidopsis thaliana
	3	NP_001189901.1	LRR	Arabidopsis thaliana
	4	AEE75671.1	LRR	Arabidopsis thaliana
	5	AEE31606.1	LRR	Arabidopsis thaliana
	6	NP_196204.1	LRR	Arabidopsis thaliana
	7	AED90932.1	LRR	Arabidopsis thaliana
	8	NP_179336.1	LRR	Arabidopsis thaliana
	9	AEC06625.1	LRR	Arabidopsis thaliana
	10	NP_187741.2	LRR	Arabidopsis thaliana
	11	AEE75031.1	LRR	Arabidopsis thaliana
	12	AAW57410.1	LRR	Arabidopsis thaliana
	13	NP_001190363.1	LRR	Arabidopsis thaliana
	14	NP_001185131.1	LRR	Arabidopsis thaliana
	15	NP_189281.2	LRR	Arabidopsis thaliana
	16	NP_192816.1	LRR,NB-ARC	Arabidopsis thaliana
	17	NP_190638.1	LRR	Arabidopsis thaliana
	18	NP_180206.1	LRR	Arabidopsis thaliana
	19	NP_174624.1	LRR	Arabidopsis thaliana
	20	AEE82928.1	LRR,NB-ARC	Arabidopsis thaliana
	21	AEE78697.1	LRR	Arabidopsis thaliana
	22	AEE77167.1	LRR	Arabidopsis thaliana
	23	AEE31610.1	LRR	Arabidopsis thaliana
	24	AEE31607.1	LRR	Arabidopsis thaliana
	25	AED93011.1	LRR	Arabidopsis thaliana
	26	AEC07831.1	LRR	Arabidopsis thaliana
	27	NP_193602.4	LRR	Arabidopsis thaliana
	28	NP_193118.2	LRR	Arabidopsis thaliana
	29	NP_563921.1	LRR	Arabidopsis thaliana
	30	NP_196159.1	LRR,NB-ARC	Arabidopsis thaliana
	31	NP_195272.1	LRR	Arabidopsis thaliana
	32	NP_187250.1	LRR	Arabidopsis thaliana
	33	NP_179134.1	LRR	Arabidopsis thaliana
	34	NP_175372.1	LRR	Arabidopsis thaliana
	35	NP_172692.1	LRR,NB-ARC	Arabidopsis thaliana
	36	NP_176314.1	LRR,NB-ARC	Arabidopsis thaliana
	37	AEE86519.1	LRR	Arabidopsis thaliana
	38	AEE84074.1	LRR	Arabidopsis thaliana
	39	AEE83329.1	LRR	Arabidopsis thaliana
	40	AEE74327.1	LRR	Arabidopsis thaliana
	41	KAG7628065.1	NB-ARC	Arabidopsis thaliana x Arabidopsis arenosa
	42	KAG7625379.1	NB-ARC	Arabidopsis thaliana x Arabidopsis arenosa
	43	KAG7617377.1	NB-ARC	Arabidopsis thaliana x Arabidopsis arenosa
	44	KAG7616560.1	NB-ARC	Arabidopsis thaliana x Arabidopsis arenosa
	45	KAG7601180.1	NB-ARC	Arabidopsis thaliana x Arabidopsis arenosa
	46	KAG7651511.1	NB-ARC	Arabidopsis thaliana x Arabidopsis arenosa
	47	KAG7650495.1	NB-ARC	Arabidopsis thaliana x Arabidopsis arenosa
	48	KAG7650325.1	NB-ARC	Arabidopsis thaliana x Arabidopsis arenosa
	49	KAG7650013.1	NB-ARC	Arabidopsis thaliana x Arabidopsis arenosa
	50	KAG7649273.1	NB-ARC	Arabidopsis thaliana x Arabidopsis arenosa
	51	KAG7646664.1	NB-ARC	Arabidopsis thaliana x Arabidopsis arenosa
	52	KAG7636428.1	NB-ARC	Arabidopsis thaliana x Arabidopsis arenosa
	53	KAG7605021.1	NB-ARC	Arabidopsis thaliana x Arabidopsis arenosa
	54	KAG7604903.1	NB-ARC	Arabidopsis thaliana x Arabidopsis arenosa
	55	KAG7604465.1	NB-ARC	Arabidopsis thaliana x Arabidopsis arenosa
	56	KAG7602634.1	NB-ARC	Arabidopsis thaliana x Arabidopsis arenosa
	57	KAG7594999.1	NB-ARC	Arabidopsis thaliana x Arabidopsis arenosa
	58	KAG7586839.1	NB-ARC	Arabidopsis thaliana x Arabidopsis arenosa
	59	KAG7585956.1	NB-ARC	Arabidopsis thaliana x Arabidopsis arenosa
	60	KAG7585955.1	NB-ARC	Arabidopsis thaliana x Arabidopsis arenosa
	61	KAG7585246.1	NB-ARC	Arabidopsis thaliana x Arabidopsis arenosa
	62	KAG7585223.1	NB-ARC	Arabidopsis thaliana x Arabidopsis arenosa
	63	KAG7577397.1	NB-ARC	Arabidopsis thaliana x Arabidopsis arenosa
	64	KAG7577238.1	NB-ARC	Arabidopsis thaliana x Arabidopsis arenosa
	65	KAG7575945.1	NB-ARC	Arabidopsis thaliana x Arabidopsis arenosa
	66	KAG7575895.1	NB-ARC	Arabidopsis thaliana x Arabidopsis arenosa
	67	KAG7567538.1	NB-ARC	Arabidopsis thaliana x Arabidopsis arenosa
	68	KAG7560407.1	NB-ARC	Arabidopsis thaliana x Arabidopsis arenosa
	69	KAG7559881.1	NB-ARC	Arabidopsis thaliana x Arabidopsis arenosa
	70	KAG7552679.1	NB-ARC	Arabidopsis thaliana x Arabidopsis arenosa
	71	KAG7544138.1	NB-ARC	Arabidopsis thaliana x Arabidopsis arenosa
	72	NP_566933.1	RPW8	Arabidopsis thaliana
	73	NP_190616.1	RPW8	Arabidopsis thaliana
	74	NP_190615.1	RPW8	Arabidopsis thaliana
	75	NP_190614.1	RPW8	Arabidopsis thaliana
	76	AEE78671.1	RPW8	Arabidopsis thaliana
	77	AEE78670.1	RPW8	Arabidopsis thaliana
	78	AEE78669.1	RPW8	Arabidopsis thaliana
	79	AEE78668.1	RPW8	Arabidopsis thaliana
	80	NP_566794.1	RPW8	Arabidopsis thaliana
	81	AEE77164.1	RPW8	Arabidopsis thaliana
	82	NP_001325500.1	RPW8	Arabidopsis thaliana
	83	ANM63411.1	RPW8	Arabidopsis thaliana
	84	NP_001077816.1	TIR	Arabidopsis thaliana
	85	NP_177436.1	TIR	Arabidopsis thaliana
	86	AEE35393.1	TIR	Arabidopsis thaliana
	87	AEE35392.1	TIR	Arabidopsis thaliana
	88	AAF01328.1	TIR	Arabidopsis thaliana
	89	NP_001154434.1	TIR	Arabidopsis thaliana
	90	NP_973487.2	TIR	Arabidopsis thaliana
	91	NP_199303.2	TIR	Arabidopsis thaliana
	92	NP_001031980.1	TIR	Arabidopsis thaliana
	93	NP_974578.1	TIR	Arabidopsis thaliana
	94	NP_974577.1	TIR	Arabidopsis thaliana
	95	NP_973477.1	TIR	Arabidopsis thaliana
	96	NP_192320.1	TIR	Arabidopsis thaliana
	97	NP_178429.1	TIR	Arabidopsis thaliana
	98	NP_178403.1	TIR	Arabidopsis thaliana
	99	NP_176080.1	TIR	Arabidopsis thaliana
	100	NP_176076.1	TIR	Arabidopsis thaliana
	101	NP_175170.1	TIR	Arabidopsis thaliana
	102	NP_177437.1	TIR	Arabidopsis thaliana
	103	NP_177435.1	TIR	Arabidopsis thaliana
	104	NP_177434.1	TIR	Arabidopsis thaliana
	105	AEE84247.1	TIR	Arabidopsis thaliana
	106	AEE84245.1	TIR	Arabidopsis thaliana
	107	AEE82369.1	TIR	Arabidopsis thaliana
	108	AEE35394.1	TIR	Arabidopsis thaliana
	109	AEE35391.1	TIR	Arabidopsis thaliana
	110	AEE35390.1	TIR	Arabidopsis thaliana
	111	AEE33473.1	TIR	Arabidopsis thaliana
	112	AEE33450.1	TIR	Arabidopsis thaliana
	113	AEE33446.1	TIR	Arabidopsis thaliana
	114	AEE32160.1	TIR	Arabidopsis thaliana
	115	AED95172.1	TIR	Arabidopsis thaliana
	116	AED94300.1	TIR	Arabidopsis thaliana
	117	AEC06971.1	TIR	Arabidopsis thaliana
	118	AEC06581.1	TIR	Arabidopsis thaliana
	119	AEC05685.1	TIR	Arabidopsis thaliana
	120	AEC05657.1	TIR	Arabidopsis thaliana
	121	AAC32921.1	TIR	Arabidopsis thaliana

## Sheet: C
	Table S1C BLASTP results of NBS gene retrieval
	Gene name	Species	Reference proteins
	PKA45769.1	A. shenzhenica	NP_181039.1, NP_181039.1, AEC09041.1, AEC09041.1, NP_193118.2, NP_193118.2, AEE83329.1, AEE83329.1,
	PKA45893.1	A. shenzhenica	NP_181039.1, NP_181039.1, NP_181039.1, AEC09041.1, AEC09041.1, AEC09041.1, NP_193118.2, AEE83329.1,
	PKA45896.1	A. shenzhenica	NP_181039.1, NP_181039.1, NP_181039.1, AEC09041.1, AEC09041.1, AEC09041.1, NP_193118.2, AEE83329.1,
	PKA46225.1	A. shenzhenica	NP_181039.1, NP_181039.1, AEC09041.1, AEC09041.1, NP_193118.2, AEE83329.1,
	PKA46507.1	A. shenzhenica	NP_179134.1,
	PKA46621.1	A. shenzhenica	NP_181039.1, AEC09041.1,
	PKA46793.1	A. shenzhenica	KAG7617377.1,
	PKA46794.1	A. shenzhenica	KAG7617377.1,
	PKA46820.1	A. shenzhenica	NP_181039.1, NP_181039.1, NP_181039.1, AEC09041.1, AEC09041.1, AEC09041.1, AEE31606.1, NP_193118.2, AEE83329.1,
	PKA47331.1	A. shenzhenica	NP_196204.1, AED90932.1, NP_179336.1, AEC06625.1, NP_187741.2, AEE75031.1, AAW57410.1, NP_189281.2, AEE77167.1, NP_563921.1, NP_195272.1, AEE86519.1,
	PKA47484.1	A. shenzhenica	NP_181039.1, AEC09041.1,
	PKA47533.1	A. shenzhenica	NP_001190363.1, AED93011.1,
	PKA48231.1	A. shenzhenica	NP_176314.1, KAG7650013.1, KAG7577238.1, KAG7560407.1, KAG7559881.1,
	PKA49103.1	A. shenzhenica	KAG7577238.1,
	PKA49209.1	A. shenzhenica	NP_181039.1, NP_181039.1, NP_181039.1, AEC09041.1, AEC09041.1, AEC09041.1, NP_193118.2, AEE83329.1,
	PKA49434.1	A. shenzhenica	NP_181039.1, NP_181039.1, AEC09041.1, AEC09041.1, NP_193118.2, AEE83329.1,
	PKA49694.1	A. shenzhenica	NP_181039.1, NP_181039.1, AEC09041.1, AEC09041.1, AEE31606.1, NP_180206.1, NP_174624.1, AEE31607.1, AEC07831.1,
	PKA49709.1	A. shenzhenica	NP_190638.1, AEE78697.1,
	PKA50473.1	A. shenzhenica	NP_181039.1, AEC09041.1,
	PKA50628.1	A. shenzhenica	NP_193602.4, NP_175372.1, AEE84074.1,
	PKA50939.1	A. shenzhenica	NP_181039.1, AEC09041.1,
	PKA51211.1	A. shenzhenica	NP_181039.1, NP_181039.1, NP_181039.1, AEC09041.1, AEC09041.1, AEC09041.1, NP_193118.2, AEE83329.1,
	PKA51335.1	A. shenzhenica	AEE31606.1, NP_001185131.1, NP_180206.1, NP_174624.1, AEE31610.1, AEE31607.1, AEC07831.1,
	PKA51854.1	A. shenzhenica	NP_181039.1, NP_181039.1, AEC09041.1, AEC09041.1, AEE31606.1, NP_180206.1, NP_174624.1, AEE31607.1, AEC07831.1,
	PKA52109.1	A. shenzhenica	NP_181039.1, AEC09041.1, NP_193118.2, AEE83329.1,
	PKA52125.1	A. shenzhenica	NP_181039.1, NP_181039.1, AEC09041.1, AEC09041.1, AEE31606.1, NP_193118.2, AEE83329.1,
	PKA52141.1	A. shenzhenica	NP_181039.1, AEC09041.1,
	PKA52566.1	A. shenzhenica	NP_181039.1, AEC09041.1, NP_193118.2, AEE83329.1,
	PKA52613.1	A. shenzhenica	NP_181039.1, NP_181039.1, AEC09041.1, AEC09041.1, NP_193118.2, AEE83329.1,
	PKA52615.1	A. shenzhenica	NP_181039.1, NP_181039.1, NP_181039.1, AEC09041.1, AEC09041.1, AEC09041.1, NP_193118.2, AEE83329.1,
	PKA53334.1	A. shenzhenica	NP_181039.1, NP_181039.1, AEC09041.1, AEC09041.1,
	PKA53814.1	A. shenzhenica	NP_181039.1, NP_181039.1, NP_181039.1, NP_181039.1, NP_181039.1, AEC09041.1, AEC09041.1, AEC09041.1, AEC09041.1, AEC09041.1, NP_180206.1, AEC07831.1, NP_193118.2, AEE83329.1,
	PKA53834.1	A. shenzhenica	NP_192816.1, AEE82928.1, NP_196159.1, NP_172692.1, NP_176314.1, KAG7617377.1, KAG7650325.1, KAG7649273.1, KAG7552679.1,
	PKA53845.1	A. shenzhenica	NP_181039.1, AEC09041.1, NP_193118.2, AEE83329.1,
	PKA53967.1	A. shenzhenica	NP_196204.1, AED90932.1, NP_179336.1, AEC06625.1, NP_187741.2, AEE75031.1, AAW57410.1, NP_189281.2, AEE77167.1, NP_563921.1, NP_195272.1, AEE86519.1,
	PKA54100.1	A. shenzhenica	NP_193602.4, NP_175372.1, AEE84074.1,
	PKA54312.1	A. shenzhenica	KAG7601180.1,
	PKA54396.1	A. shenzhenica	NP_181039.1, AEC09041.1,
	PKA54586.1	A. shenzhenica	NP_181039.1, AEC09041.1,
	PKA54884.1	A. shenzhenica	NP_181039.1, NP_181039.1, AEC09041.1, AEC09041.1, NP_193118.2, AEE83329.1,
	PKA55162.1	A. shenzhenica	NP_181039.1, AEC09041.1,
	PKA56197.1	A. shenzhenica	NP_181039.1, AEC09041.1, NP_193118.2, AEE83329.1,
	PKA56555.1	A. shenzhenica	NP_196204.1, AED90932.1, NP_179336.1, AEC06625.1, NP_187741.2, AEE75031.1, AAW57410.1, NP_189281.2, AEE77167.1, NP_563921.1, NP_195272.1, AEE86519.1,
	PKA56701.1	A. shenzhenica	NP_181039.1, NP_181039.1, AEC09041.1, AEC09041.1, AEE31606.1, NP_174624.1, NP_174624.1, AEE31607.1, AEE31607.1, NP_193118.2, NP_193118.2, AEE83329.1, AEE83329.1,
	PKA56871.1	A. shenzhenica	NP_181039.1, AEC09041.1,
	PKA57105.1	A. shenzhenica	KAG7577238.1, KAG7560407.1,
	PKA57107.1	A. shenzhenica	KAG7577238.1,
	PKA57112.1	A. shenzhenica	KAG7577238.1,
	PKA57148.1	A. shenzhenica	NP_181039.1, NP_181039.1, AEC09041.1, AEC09041.1, NP_193118.2, AEE83329.1,
	PKA57149.1	A. shenzhenica	NP_181039.1, NP_181039.1, NP_181039.1, AEC09041.1, AEC09041.1, AEC09041.1,
	PKA57793.1	A. shenzhenica	NP_196204.1, AED90932.1, NP_179336.1, AEC06625.1, NP_187741.2, AEE75031.1, AAW57410.1, NP_189281.2, AEE77167.1, NP_563921.1, NP_195272.1, AEE86519.1,
	PKA57818.1	A. shenzhenica	NP_175372.1,
	PKA57896.1	A. shenzhenica	NP_193602.4, AEE84074.1,
	PKA58143.1	A. shenzhenica	NP_181039.1, NP_181039.1, NP_181039.1, NP_181039.1, AEC09041.1, AEC09041.1, AEC09041.1, AEC09041.1,
	PKA58832.1	A. shenzhenica	NP_001189901.1, AEE75671.1,
	PKA59015.1	A. shenzhenica	NP_181039.1, NP_181039.1, AEC09041.1, AEC09041.1, AEE31606.1, NP_193118.2, AEE83329.1,
	PKA59018.1	A. shenzhenica	NP_193602.4, NP_175372.1, AEE84074.1,
	PKA59091.1	A. shenzhenica	NP_181039.1, NP_181039.1, AEC09041.1, AEC09041.1,
	PKA59627.1	A. shenzhenica	NP_181039.1, NP_181039.1, AEC09041.1, AEC09041.1, NP_193118.2, AEE83329.1,
	PKA59754.1	A. shenzhenica	NP_181039.1, NP_181039.1, AEC09041.1, AEC09041.1, AEE31606.1, NP_180206.1, AEC07831.1, NP_193118.2, AEE83329.1,
	PKA59931.1	A. shenzhenica	NP_179134.1,
	PKA59995.1	A. shenzhenica	NP_181039.1, NP_181039.1, AEC09041.1, AEC09041.1, NP_001185131.1, NP_180206.1, AEE31610.1, AEC07831.1, NP_193118.2, AEE83329.1,
	PKA60000.1	A. shenzhenica	NP_181039.1, AEC09041.1,
	PKA60334.1	A. shenzhenica	KAG7577238.1, KAG7560407.1,
	PKA60445.1	A. shenzhenica	NP_181039.1, NP_181039.1, AEC09041.1, AEC09041.1,
	PKA60724.1	A. shenzhenica	NP_181039.1, AEC09041.1, AEE31606.1, NP_001185131.1, NP_180206.1, NP_174624.1, AEE31610.1, AEE31607.1, AEC07831.1,
	PKA60727.1	A. shenzhenica	NP_181039.1, NP_181039.1, NP_181039.1, AEC09041.1, AEC09041.1, AEC09041.1, AEE31606.1, AEE31606.1, NP_001185131.1, NP_180206.1, NP_180206.1, NP_174624.1, AEE31610.1, AEE31607.1, AEC07831.1, AEC07831.1, NP_193118.2, AEE83329.1,
	PKA60736.1	A. shenzhenica	NP_181039.1, NP_181039.1, AEC09041.1, AEC09041.1, NP_193118.2, AEE83329.1,
	PKA60779.1	A. shenzhenica	NP_181039.1, NP_181039.1, NP_181039.1, AEC09041.1, AEC09041.1, AEC09041.1, AEE31606.1, NP_193118.2, AEE83329.1,
	PKA61001.1	A. shenzhenica	NP_181039.1, NP_181039.1, AEC09041.1, AEC09041.1,
	PKA61179.1	A. shenzhenica	NP_181039.1, AEC09041.1,
	PKA61237.1	A. shenzhenica	NP_181039.1, AEC09041.1,
	PKA62410.1	A. shenzhenica	NP_181039.1, NP_181039.1, AEC09041.1, AEC09041.1,
	PKA62560.1	A. shenzhenica	NP_193602.4, NP_175372.1, AEE84074.1,
	PKA62886.1	A. shenzhenica	NP_181039.1, AEC09041.1,
	PKA63406.1	A. shenzhenica	NP_181039.1, NP_181039.1, AEC09041.1, AEC09041.1, NP_193118.2, NP_193118.2, AEE83329.1, AEE83329.1,
	PKA63429.1	A. shenzhenica	NP_193602.4, NP_175372.1, AEE84074.1,
	PKA63671.1	A. shenzhenica	NP_181039.1, NP_181039.1, NP_181039.1, AEC09041.1, AEC09041.1, AEC09041.1,
	PKA63788.1	A. shenzhenica	NP_187250.1, AEE74327.1,
	PKA64048.1	A. shenzhenica	NP_181039.1, NP_181039.1, AEC09041.1, AEC09041.1, NP_180206.1, AEC07831.1, NP_193118.2, NP_193118.2, AEE83329.1, AEE83329.1,
	PKA64488.1	A. shenzhenica	NP_181039.1, NP_181039.1, AEC09041.1, AEC09041.1,
	PKA64504.1	A. shenzhenica	NP_181039.1, AEC09041.1,
	PKA64520.1	A. shenzhenica	NP_192816.1, AEE82928.1, NP_196159.1, NP_172692.1, NP_176314.1, KAG7625379.1, KAG7617377.1, KAG7650325.1, KAG7649273.1, KAG7594999.1, KAG7577397.1, KAG7552679.1,
	PKA64521.1	A. shenzhenica	NP_192816.1, AEE82928.1, NP_196159.1, NP_172692.1, NP_176314.1, KAG7617377.1, KAG7650325.1, KAG7649273.1, KAG7552679.1,
	PKA64963.1	A. shenzhenica	NP_193602.4, NP_175372.1, AEE84074.1,
	PKA65017.1	A. shenzhenica	NP_187250.1, AEE74327.1,
	PKA65172.1	A. shenzhenica	NP_181039.1, AEC09041.1,
	PKA65201.1	A. shenzhenica	NP_181039.1, AEC09041.1, AEE31606.1, AEE31606.1, NP_001185131.1, NP_180206.1, NP_174624.1, AEE31610.1, AEE31607.1, AEC07831.1, NP_193118.2, AEE83329.1,
	PKA65831.1	A. shenzhenica	NP_193602.4, AEE84074.1,
	PKA66022.1	A. shenzhenica	NP_181039.1, AEC09041.1,
	PKA66957.1	A. shenzhenica	NP_196159.1, NP_172692.1, NP_176314.1, KAG7628065.1, KAG7617377.1, KAG7650013.1, KAG7577238.1, KAG7560407.1,
	PKA66981.1	A. shenzhenica	NP_181039.1, AEC09041.1, AEE31606.1, NP_180206.1, NP_174624.1, AEE31607.1, AEC07831.1,
	NP_001031207.1	A. thaliana	KAG7628065.1, KAG7650013.1, KAG7585246.1, KAG7585223.1, KAG7560407.1, KAG7559881.1,
	NP_001031216.1	A. thaliana	NP_192816.1, AEE82928.1, NP_196159.1, NP_172692.1, NP_176314.1, KAG7625379.1, KAG7617377.1, KAG7650325.1, KAG7649273.1, KAG7594999.1, KAG7577397.1, KAG7552679.1,
	NP_001031652.1	A. thaliana	KAG7650495.1, KAG7604903.1, KAG7604465.1, KAG7585956.1, KAG7585955.1, KAG7575945.1, KAG7575895.1, KAG7544138.1,
	NP_001031781.1	A. thaliana	KAG7601180.1, NP_566794.1, AEE77164.1,
	NP_001031980.1	A. thaliana	KAG7650495.1, KAG7604903.1, KAG7604465.1, KAG7585955.1, KAG7575945.1, KAG7575895.1, KAG7544138.1, NP_001031980.1, NP_192320.1, NP_176076.1, AEE82369.1, AEE33446.1, AED94300.1,
	NP_001032080.1	A. thaliana	NP_181039.1, NP_181039.1, NP_181039.1, NP_181039.1, AEC09041.1, AEC09041.1, AEC09041.1, AEC09041.1, NP_193118.2, AEE83329.1,
	NP_001077695.4	A. thaliana	NP_199303.2, NP_178429.1, NP_178403.1, AED95172.1, AEC05685.1, AEC05657.1, AAC32921.1,
	NP_001077742.1	A. thaliana	KAG7628065.1, KAG7650013.1, KAG7585246.1, KAG7585223.1, KAG7585223.1, KAG7577238.1, KAG7560407.1, KAG7559881.1,
	NP_001077768.1	A. thaliana	KAG7650495.1, KAG7646664.1, KAG7636428.1, KAG7604903.1, KAG7604465.1, KAG7586839.1, KAG7585956.1, KAG7585955.1, KAG7575945.1, KAG7575895.1, KAG7567538.1, KAG7544138.1,
	NP_001077769.1	A. thaliana	KAG7651511.1, KAG7650495.1, KAG7646664.1, KAG7636428.1, KAG7604903.1, KAG7604465.1, KAG7586839.1, KAG7585956.1, KAG7585955.1, KAG7575945.1, KAG7575895.1, KAG7567538.1, KAG7544138.1, NP_001031980.1, NP_192320.1, NP_177437.1, NP_177434.1, AEE82369.1, AEE35394.1, AEE35390.1, AED94300.1,
	NP_001077816.1	A. thaliana	KAG7651511.1, NP_001077816.1, NP_177436.1, AEE35393.1, AEE35392.1, AAF01328.1, NP_177437.1, NP_177435.1, NP_177434.1, AEE35394.1, AEE35391.1, AEE35390.1,
	NP_001078237.1	A. thaliana	KAG7651511.1, KAG7650495.1, KAG7646664.1, KAG7636428.1, KAG7604903.1, KAG7604465.1, KAG7586839.1, KAG7585956.1, KAG7585955.1, KAG7575945.1, KAG7575895.1, KAG7567538.1, KAG7544138.1, NP_001031980.1, NP_192320.1, NP_176076.1, NP_177437.1, NP_177434.1, AEE82369.1, AEE35394.1, AEE35390.1, AEE33446.1, AED94300.1,
	NP_001078715.1	A. thaliana	KAG7650495.1, KAG7646664.1, KAG7636428.1, KAG7604903.1, KAG7604465.1, KAG7602634.1, KAG7586839.1, KAG7567538.1, KAG7544138.1,
	NP_001078719.1	A. thaliana	KAG7616560.1, KAG7616560.1, KAG7605021.1,
	NP_001117266.1	A. thaliana	KAG7628065.1, KAG7650013.1, KAG7585246.1, KAG7585223.1, KAG7560407.1, KAG7559881.1,
	NP_001117396.1	A. thaliana	KAG7651511.1, KAG7650495.1, KAG7646664.1, KAG7636428.1, KAG7604903.1, KAG7604465.1, KAG7586839.1, KAG7585956.1, KAG7585955.1, KAG7575945.1, KAG7575895.1, KAG7567538.1, KAG7544138.1, NP_001031980.1, NP_192320.1, NP_177437.1, NP_177435.1, NP_177434.1, AEE82369.1, AEE35394.1, AEE35391.1, AEE35390.1, AED94300.1,
	NP_001117501.1	A. thaliana	NP_181039.1, NP_181039.1, AEC09041.1, AEC09041.1,
	NP_001117515.1	A. thaliana	KAG7628065.1, KAG7650013.1, KAG7585246.1, KAG7585223.1, KAG7560407.1, KAG7559881.1,
	NP_001117591.1	A. thaliana	NP_181039.1, NP_181039.1, NP_181039.1, NP_181039.1, NP_181039.1, AEC09041.1, AEC09041.1, AEC09041.1, AEC09041.1, AEC09041.1, NP_193118.2, AEE83329.1,
	NP_001118772.1	A. thaliana	KAG7650495.1, KAG7646664.1, KAG7636428.1, KAG7604903.1, KAG7604903.1, KAG7604465.1, KAG7586839.1, KAG7585956.1, KAG7585955.1, KAG7575945.1, KAG7575895.1, KAG7567538.1, KAG7544138.1, NP_001031980.1, NP_192320.1, NP_176076.1, NP_177437.1, NP_177434.1, AEE82369.1, AEE35394.1, AEE35390.1, AEE33446.1, AED94300.1,
	NP_001118968.1	A. thaliana	KAG7650495.1, KAG7646664.1, KAG7636428.1, KAG7604903.1, KAG7604465.1, KAG7602634.1, KAG7586839.1, KAG7575895.1, KAG7567538.1, KAG7544138.1,
	NP_001119319.1	A. thaliana	KAG7651511.1, KAG7650495.1, KAG7646664.1, KAG7636428.1, KAG7604903.1, KAG7604465.1, KAG7586839.1, KAG7585955.1, KAG7575945.1, KAG7575895.1, KAG7567538.1, KAG7544138.1, NP_177437.1, NP_177435.1, NP_177434.1, AEE35394.1, AEE35391.1, AEE35390.1,
	NP_001154222.1	A. thaliana	KAG7650495.1, KAG7646664.1, KAG7636428.1, KAG7604903.1, KAG7604465.1, KAG7602634.1, KAG7586839.1, KAG7575895.1, KAG7567538.1, KAG7544138.1,
	NP_001154317.1	A. thaliana	NP_181039.1, NP_181039.1, AEC09041.1, AEC09041.1,
	NP_001154318.1	A. thaliana	NP_181039.1, AEC09041.1,
	NP_001154372.1	A. thaliana	KAG7651511.1, KAG7650495.1, KAG7646664.1, KAG7636428.1, KAG7604903.1, KAG7604465.1, KAG7586839.1, KAG7585955.1, KAG7575945.1, KAG7575895.1, KAG7567538.1, KAG7544138.1, NP_177437.1, AEE35394.1,
	NP_001154418.1	A. thaliana	NP_199303.2, NP_178429.1, NP_178403.1, AED95172.1, AEC05685.1, AEC05657.1, AAC32921.1,
	NP_001154434.1	A. thaliana	NP_001154434.1, NP_178429.1, NP_178403.1, NP_175170.1, AEE33473.1, AEE32160.1, AEC05685.1, AEC05657.1, AAC32921.1,
	NP_001154443.1	A. thaliana	KAG7651511.1, KAG7650495.1, KAG7646664.1, KAG7604903.1, KAG7604465.1, KAG7586839.1, KAG7585956.1, KAG7585955.1, KAG7575945.1, KAG7575895.1, KAG7544138.1, NP_001031980.1, NP_177437.1, NP_177434.1, AEE35394.1, AEE35390.1, AED94300.1,
	NP_001154444.1	A. thaliana	KAG7651511.1, KAG7650495.1, KAG7646664.1, KAG7604903.1, KAG7604465.1, KAG7586839.1, KAG7585956.1, KAG7585955.1, KAG7575945.1, KAG7575895.1, KAG7544138.1, NP_001031980.1, NP_177437.1, NP_177434.1, AEE35394.1, AEE35390.1, AED94300.1,
	NP_001154652.1	A. thaliana	NP_181039.1, NP_181039.1, NP_181039.1, AEC09041.1, AEC09041.1, AEC09041.1, NP_193118.2, NP_193118.2, AEE83329.1, AEE83329.1,
	NP_001154757.1	A. thaliana	KAG7651511.1, KAG7650495.1, KAG7646664.1, KAG7604903.1, KAG7604465.1, KAG7586839.1, KAG7585956.1, KAG7585955.1, KAG7575945.1, KAG7575895.1, KAG7567538.1, KAG7544138.1, NP_001031980.1, NP_177437.1, NP_177434.1, AEE35394.1, AEE35390.1, AED94300.1,
	NP_001184970.1	A. thaliana	NP_192816.1, AEE82928.1, NP_196159.1, NP_172692.1, NP_176314.1, KAG7625379.1, KAG7617377.1, KAG7650325.1, KAG7649273.1, KAG7594999.1, KAG7577397.1, KAG7552679.1,
	NP_001185131.1	A. thaliana	AEE31606.1, NP_001185131.1, NP_180206.1, NP_174624.1, AEE31610.1, AEE31607.1, AEC07831.1,
	NP_001185252.1	A. thaliana	KAG7651511.1, KAG7650495.1, KAG7646664.1, KAG7636428.1, KAG7604903.1, KAG7604465.1, KAG7586839.1, KAG7585956.1, KAG7585955.1, KAG7575945.1, KAG7575895.1, KAG7567538.1, KAG7544138.1, NP_001031980.1, NP_176076.1, NP_177437.1, NP_177434.1, AEE35394.1, AEE35390.1, AEE33446.1, AED94300.1,
	NP_001185254.1	A. thaliana	KAG7650495.1, KAG7604903.1, KAG7604903.1, KAG7604465.1, KAG7575895.1, KAG7544138.1,
	NP_001185260.1	A. thaliana	NP_181039.1, AEC09041.1,
	NP_001185265.1	A. thaliana	KAG7628065.1, KAG7650013.1, KAG7585246.1, KAG7585223.1, KAG7560407.1, KAG7559881.1,
	NP_001185325.1	A. thaliana	KAG7651511.1, KAG7650495.1, KAG7646664.1, KAG7636428.1, KAG7604903.1, KAG7604465.1, KAG7586839.1, KAG7585956.1, KAG7585955.1, KAG7575945.1, KAG7575895.1, KAG7567538.1, KAG7544138.1, NP_001031980.1, NP_192320.1, NP_176076.1, NP_177437.1, NP_177434.1, AEE82369.1, AEE35394.1, AEE35390.1, AEE33446.1, AED94300.1,
	NP_001185386.1	A. thaliana	KAG7651511.1, KAG7650495.1, KAG7646664.1, KAG7636428.1, KAG7604903.1, KAG7604465.1, KAG7586839.1, KAG7586839.1, KAG7585955.1, KAG7575945.1, KAG7575895.1, KAG7567538.1, KAG7544138.1, NP_177436.1, AEE35392.1, AAF01328.1, NP_177437.1, NP_177435.1, NP_177434.1, AEE35394.1, AEE35391.1, AEE35390.1,
	NP_001185387.1	A. thaliana	KAG7651511.1, KAG7650495.1, KAG7646664.1, KAG7604903.1, KAG7604465.1, KAG7585955.1, KAG7575945.1, KAG7575895.1, KAG7544138.1, NP_001077816.1, NP_177436.1, AEE35393.1, AEE35392.1, AAF01328.1, NP_177437.1, NP_177435.1, NP_177434.1, AEE35394.1, AEE35391.1, AEE35390.1,
	NP_001189901.1	A. thaliana	NP_001189901.1, AEE75671.1,
	NP_001190363.1	A. thaliana	NP_001190363.1, AED93011.1,
	NP_001190494.1	A. thaliana	KAG7651511.1, KAG7650495.1, KAG7646664.1, KAG7604903.1, KAG7604465.1, KAG7585955.1, KAG7575945.1, KAG7544138.1, NP_177437.1, NP_177435.1, NP_177434.1, AEE35394.1, AEE35391.1, AEE35390.1,
	NP_001190516.1	A. thaliana	KAG7650495.1, KAG7650495.1, KAG7646664.1, KAG7636428.1, KAG7604903.1, KAG7604465.1, KAG7604465.1, KAG7586839.1, KAG7585955.1, KAG7575945.1, KAG7575895.1, KAG7567538.1, KAG7544138.1, KAG7544138.1, NP_001031980.1, NP_192320.1, NP_176076.1, AEE82369.1, AEE33446.1, AED94300.1,
	NP_001190595.1	A. thaliana	NP_181039.1, NP_181039.1, AEC09041.1, AEC09041.1,
	NP_001190624.1	A. thaliana	NP_181039.1, NP_181039.1, AEC09041.1, AEC09041.1, NP_180206.1, AEC07831.1,
	NP_001190722.1	A. thaliana	NP_181039.1, AEC09041.1, NP_193118.2, NP_193118.2, AEE83329.1, AEE83329.1,
	NP_001318223.1	A. thaliana	NP_187250.1, AEE74327.1,
	NP_001318226.1	A. thaliana	NP_193118.2, AEE83329.1,
	NP_001318538.1	A. thaliana	KAG7651511.1, KAG7650495.1, KAG7650495.1, KAG7646664.1, KAG7636428.1, KAG7604903.1, KAG7604465.1, KAG7604465.1, KAG7586839.1, KAG7585956.1, KAG7585955.1, KAG7575945.1, KAG7575895.1, KAG7567538.1, KAG7544138.1, KAG7544138.1, NP_001031980.1, NP_177437.1, NP_177434.1, AEE35394.1, AEE35390.1, AED94300.1,
	NP_001318593.1	A. thaliana	KAG7651511.1, KAG7650495.1, KAG7646664.1, KAG7636428.1, KAG7604903.1, KAG7604465.1, KAG7586839.1, KAG7585956.1, KAG7585955.1, KAG7575945.1, KAG7575895.1, KAG7575895.1, KAG7567538.1, KAG7544138.1, NP_001031980.1, NP_192320.1, NP_176076.1, NP_177434.1, AEE82369.1, AEE35390.1, AEE33446.1, AED94300.1,
	NP_001318610.1	A. thaliana	NP_181039.1, NP_181039.1, NP_181039.1, NP_181039.1, AEC09041.1, AEC09041.1, AEC09041.1, AEC09041.1, NP_193118.2, AEE83329.1,
	NP_001318660.1	A. thaliana	NP_181039.1, AEC09041.1, NP_193118.2, NP_193118.2, AEE83329.1, AEE83329.1,
	NP_001318694.1	A. thaliana	KAG7651511.1, KAG7650495.1, KAG7646664.1, KAG7636428.1, KAG7604903.1, KAG7604903.1, KAG7604465.1, KAG7586839.1, KAG7585956.1, KAG7585955.1, KAG7575945.1, KAG7575895.1, KAG7567538.1, KAG7544138.1, NP_001031980.1, NP_192320.1, NP_176076.1, NP_177437.1, NP_177435.1, NP_177434.1, AEE82369.1, AEE35394.1, AEE35391.1, AEE35390.1, AEE33446.1, AED94300.1,
	NP_001318718.1	A. thaliana	KAG7650495.1, KAG7646664.1, KAG7636428.1, KAG7604903.1, KAG7604465.1, KAG7586839.1, KAG7585956.1, KAG7585955.1, KAG7575945.1, KAG7575895.1, KAG7567538.1, KAG7544138.1, NP_001031980.1, NP_192320.1, NP_176076.1, NP_177437.1, NP_177434.1, AEE82369.1, AEE35394.1, AEE35390.1, AEE33446.1, AED94300.1,
	NP_001318736.1	A. thaliana	KAG7628065.1, KAG7650013.1, KAG7585246.1, KAG7585223.1, KAG7577238.1, KAG7560407.1, KAG7559881.1,
	NP_001318737.1	A. thaliana	NP_192816.1, AEE82928.1, NP_196159.1, NP_172692.1, NP_176314.1, KAG7625379.1, KAG7617377.1, KAG7650325.1, KAG7649273.1, KAG7594999.1, KAG7577397.1, KAG7552679.1,
	NP_001318742.1	A. thaliana	KAG7650495.1, KAG7646664.1, KAG7636428.1, KAG7604903.1, KAG7604465.1, KAG7602634.1, KAG7586839.1, KAG7567538.1, KAG7544138.1,
	NP_001318764.1	A. thaliana	KAG7651511.1, KAG7544138.1, NP_177437.1, NP_177435.1, NP_177434.1, AEE35394.1, AEE35391.1, AEE35390.1,
	NP_001318986.1	A. thaliana	NP_192816.1, AEE82928.1, NP_196159.1, NP_172692.1, NP_176314.1, KAG7625379.1, KAG7617377.1, KAG7650325.1, KAG7649273.1, KAG7594999.1, KAG7577397.1, KAG7552679.1,
	NP_001319029.1	A. thaliana	KAG7651511.1, KAG7650495.1, KAG7646664.1, KAG7604903.1, KAG7604465.1, KAG7575945.1, KAG7575895.1, KAG7544138.1,
	NP_001319123.1	A. thaliana	KAG7651511.1, KAG7650495.1, KAG7646664.1, KAG7636428.1, KAG7604903.1, KAG7604465.1, KAG7586839.1, KAG7585956.1, KAG7585955.1, KAG7575945.1, KAG7575895.1, KAG7567538.1, KAG7544138.1, NP_001031980.1, NP_192320.1, NP_176076.1, NP_177437.1, NP_177435.1, NP_177434.1, AEE82369.1, AEE35394.1, AEE35391.1, AEE35390.1, AEE33446.1, AED94300.1,
	NP_001319135.1	A. thaliana	AEE31606.1, NP_001185131.1, NP_180206.1, NP_174624.1, AEE31610.1, AEE31607.1, AEC07831.1,
	NP_001319192.1	A. thaliana	NP_199303.2, NP_178429.1, NP_178403.1, AED95172.1, AEC05685.1, AEC05657.1, AAC32921.1,
	NP_001319193.1	A. thaliana	KAG7636428.1, NP_199303.2, NP_178429.1, NP_178403.1, AED95172.1, AEC05685.1, AEC05657.1, AAC32921.1,
	NP_001319213.1	A. thaliana	NP_172692.1, KAG7628065.1, KAG7617377.1, KAG7650013.1, KAG7585246.1, KAG7585223.1, KAG7560407.1, KAG7559881.1,
	NP_001319261.1	A. thaliana	KAG7567538.1, KAG7567538.1, NP_001154434.1, NP_199303.2, NP_178429.1, NP_178403.1, NP_176080.1, NP_175170.1, AEE33473.1, AEE33450.1, AEE32160.1, AED95172.1, AEC05685.1, AEC05657.1, AAC32921.1,
	NP_001319265.1	A. thaliana	KAG7628065.1, KAG7650013.1, KAG7585246.1, KAG7585223.1, KAG7577238.1, KAG7560407.1, KAG7559881.1,
	NP_001319266.1	A. thaliana	KAG7628065.1, KAG7650013.1, KAG7585246.1, KAG7585223.1, KAG7577238.1, KAG7559881.1,
	NP_001319267.1	A. thaliana	NP_172692.1, KAG7628065.1, KAG7650013.1, KAG7585246.1, KAG7585223.1, KAG7577238.1, KAG7560407.1, KAG7559881.1,
	NP_001319272.1	A. thaliana	KAG7628065.1, KAG7650013.1, KAG7585246.1, KAG7585223.1, KAG7560407.1, KAG7559881.1,
	NP_001319325.1	A. thaliana	NP_199303.2, NP_178429.1, NP_178403.1, AED95172.1, AEC05685.1, AEC05657.1, AAC32921.1,
	NP_001319465.1	A. thaliana	KAG7651511.1, KAG7650495.1, KAG7646664.1, KAG7604903.1, KAG7604465.1, KAG7586839.1, KAG7585956.1, KAG7585955.1, KAG7575945.1, KAG7575895.1, KAG7567538.1, KAG7544138.1, NP_001031980.1, NP_192320.1, NP_176076.1, NP_177437.1, NP_177434.1, AEE82369.1, AEE35394.1, AEE35390.1, AEE33446.1, AED94300.1,
	NP_001319521.1	A. thaliana	NP_181039.1, NP_181039.1, NP_181039.1, AEC09041.1, AEC09041.1, AEC09041.1, NP_193118.2, AEE83329.1,
	NP_001319549.1	A. thaliana	NP_172692.1, KAG7577238.1,
	NP_001319561.1	A. thaliana	NP_192816.1, AEE82928.1, NP_196159.1, NP_172692.1, NP_176314.1, KAG7625379.1, KAG7617377.1, KAG7650325.1, KAG7649273.1, KAG7594999.1, KAG7577397.1, KAG7552679.1,
	NP_001319642.1	A. thaliana	KAG7650495.1, KAG7650495.1, KAG7646664.1, KAG7636428.1, KAG7604903.1, KAG7604903.1, KAG7604465.1, KAG7604465.1, KAG7586839.1, KAG7585956.1, KAG7585955.1, KAG7575945.1, KAG7575895.1, KAG7575895.1, KAG7567538.1, KAG7544138.1, KAG7544138.1,
	NP_001319887.1	A. thaliana	KAG7651511.1, KAG7650495.1, KAG7646664.1, KAG7636428.1, KAG7604903.1, KAG7604465.1, KAG7586839.1, KAG7585955.1, KAG7575945.1, KAG7575895.1, KAG7544138.1, NP_001077816.1, NP_177436.1, AEE35393.1, AEE35392.1, AAF01328.1, NP_177437.1, NP_177435.1, NP_177434.1, AEE35394.1, AEE35391.1, AEE35390.1,
	NP_001319924.1	A. thaliana	NP_181039.1, AEC09041.1, NP_193118.2, AEE83329.1,
	NP_001319937.1	A. thaliana	KAG7651511.1, KAG7650495.1, KAG7646664.1, KAG7636428.1, KAG7604903.1, KAG7604465.1, KAG7586839.1, KAG7585956.1, KAG7585955.1, KAG7575945.1, KAG7575895.1, KAG7567538.1, KAG7544138.1, NP_001031980.1, NP_177437.1, NP_177434.1, AEE35394.1, AEE35390.1, AED94300.1,
	NP_001319970.1	A. thaliana	KAG7650495.1, KAG7646664.1, KAG7636428.1, KAG7604903.1, KAG7604903.1, KAG7604465.1, KAG7586839.1, KAG7585956.1, KAG7585955.1, KAG7575945.1, KAG7575895.1, KAG7575895.1, KAG7567538.1, KAG7544138.1, NP_001031980.1, NP_192320.1, NP_176076.1, NP_177437.1, NP_177434.1, AEE82369.1, AEE35394.1, AEE35390.1, AEE33446.1, AED94300.1,
	NP_001319971.1	A. thaliana	KAG7651511.1, KAG7650495.1, KAG7646664.1, KAG7604903.1, KAG7604465.1, KAG7586839.1, KAG7585956.1, KAG7585955.1, KAG7575945.1, KAG7575895.1, KAG7567538.1, KAG7544138.1, NP_001031980.1, NP_192320.1, NP_177437.1, NP_177434.1, AEE82369.1, AEE35394.1, AEE35390.1, AED94300.1,
	NP_001319972.1	A. thaliana	KAG7651511.1, KAG7650495.1, KAG7646664.1, KAG7636428.1, KAG7604903.1, KAG7604465.1, KAG7585956.1, KAG7585955.1, KAG7575945.1, KAG7575895.1, KAG7567538.1, KAG7544138.1, NP_001031980.1, NP_192320.1, NP_177437.1, NP_177434.1, AEE82369.1, AEE35394.1, AEE35390.1, AED94300.1,
	NP_001319973.1	A. thaliana	KAG7650495.1, KAG7604903.1, KAG7604465.1, KAG7585956.1, KAG7585955.1, KAG7575945.1, KAG7575895.1, KAG7544138.1,
	NP_001319997.1	A. thaliana	KAG7650495.1, KAG7646664.1, KAG7636428.1, KAG7604903.1, KAG7604465.1, KAG7602634.1, KAG7602634.1, KAG7586839.1, KAG7575895.1, KAG7567538.1, KAG7544138.1,
	NP_001320016.1	A. thaliana	NP_181039.1, AEC09041.1,
	NP_001320123.1	A. thaliana	KAG7601180.1, NP_566794.1, AEE77164.1,
	NP_001320323.1	A. thaliana	KAG7628065.1, KAG7650013.1, KAG7585246.1, KAG7585223.1, KAG7560407.1, KAG7559881.1,
	NP_001320463.1	A. thaliana	NP_193602.4, NP_175372.1, AEE84074.1,
	NP_001320502.1	A. thaliana	NP_192816.1, AEE82928.1, NP_196159.1, NP_172692.1, NP_176314.1, KAG7625379.1, KAG7617377.1, KAG7650325.1, KAG7649273.1, KAG7594999.1, KAG7577397.1, KAG7552679.1,
	NP_001320536.1	A. thaliana	NP_192816.1, AEE82928.1, NP_196159.1, NP_172692.1, NP_176314.1, KAG7625379.1, KAG7617377.1, KAG7650325.1, KAG7649273.1, KAG7594999.1, KAG7577397.1, KAG7552679.1,
	NP_001320537.1	A. thaliana	NP_192816.1, AEE82928.1, NP_196159.1, NP_172692.1, NP_176314.1, KAG7625379.1, KAG7617377.1, KAG7650325.1, KAG7649273.1, KAG7594999.1, KAG7577397.1, KAG7552679.1,
	NP_001320538.1	A. thaliana	NP_192816.1, AEE82928.1, NP_196159.1, NP_172692.1, NP_176314.1, KAG7625379.1, KAG7617377.1, KAG7650325.1, KAG7649273.1, KAG7594999.1, KAG7577397.1, KAG7552679.1,
	NP_001320566.1	A. thaliana	KAG7651511.1, KAG7650495.1, KAG7646664.1, KAG7604903.1, KAG7604465.1, KAG7586839.1, KAG7585956.1, KAG7585955.1, KAG7575945.1, KAG7575895.1, KAG7567538.1, KAG7544138.1, NP_001031980.1, NP_192320.1, NP_177437.1, NP_177434.1, AEE82369.1, AEE35394.1, AEE35390.1, AED94300.1,
	NP_001320574.1	A. thaliana	NP_192816.1, AEE82928.1, NP_196159.1, NP_172692.1, NP_176314.1, KAG7625379.1, KAG7617377.1, KAG7650325.1, KAG7649273.1, KAG7594999.1, KAG7577397.1, KAG7552679.1,
	NP_001320719.1	A. thaliana	NP_181039.1, NP_181039.1, NP_181039.1, AEC09041.1, AEC09041.1, AEC09041.1,
	NP_001320908.1	A. thaliana	NP_192816.1, AEE82928.1, NP_196159.1, NP_172692.1, NP_176314.1, KAG7625379.1, KAG7617377.1, KAG7650325.1, KAG7649273.1, KAG7594999.1, KAG7577397.1, KAG7552679.1,
	NP_001320909.1	A. thaliana	NP_192816.1, AEE82928.1, NP_196159.1, NP_172692.1, NP_176314.1, KAG7625379.1, KAG7617377.1, KAG7650325.1, KAG7649273.1, KAG7594999.1, KAG7577397.1, KAG7552679.1,
	NP_001320910.1	A. thaliana	NP_192816.1, AEE82928.1, NP_196159.1, NP_172692.1, NP_176314.1, KAG7625379.1, KAG7617377.1, KAG7650325.1, KAG7649273.1, KAG7594999.1, KAG7577397.1, KAG7552679.1,
	NP_001320953.1	A. thaliana	NP_181039.1, NP_181039.1, AEC09041.1, AEC09041.1,
	NP_001320959.1	A. thaliana	NP_192816.1, AEE82928.1, NP_196159.1, NP_172692.1, NP_176314.1, KAG7625379.1, KAG7617377.1, KAG7650325.1, KAG7649273.1, KAG7594999.1, KAG7577397.1, KAG7552679.1,
	NP_001320960.1	A. thaliana	NP_192816.1, AEE82928.1, NP_196159.1, NP_172692.1, NP_176314.1, KAG7625379.1, KAG7617377.1, KAG7650325.1, KAG7649273.1, KAG7594999.1, KAG7577397.1, KAG7552679.1,
	NP_001321224.1	A. thaliana	KAG7651511.1, KAG7650495.1, KAG7646664.1, KAG7636428.1, KAG7604903.1, KAG7604465.1, KAG7602634.1, KAG7586839.1, KAG7585956.1, KAG7585955.1, KAG7575945.1, KAG7575895.1, KAG7567538.1, KAG7544138.1, NP_001031980.1, NP_176076.1, NP_177437.1, NP_177434.1, AEE35394.1, AEE35390.1, AEE33446.1, AED94300.1,
	NP_001321225.1	A. thaliana	KAG7651511.1, KAG7650495.1, KAG7646664.1, KAG7604903.1, KAG7604465.1, KAG7586839.1, KAG7585956.1, KAG7585955.1, KAG7575945.1, KAG7575895.1, KAG7567538.1, KAG7544138.1, NP_001031980.1, NP_176076.1, NP_177437.1, NP_177434.1, AEE35394.1, AEE35390.1, AEE33446.1, AED94300.1,
	NP_001321226.1	A. thaliana	KAG7650495.1, KAG7646664.1, KAG7604903.1, KAG7604465.1, KAG7586839.1, KAG7585956.1, KAG7585955.1, KAG7575945.1, KAG7575895.1, KAG7567538.1, KAG7544138.1,
	NP_001321256.1	A. thaliana	NP_199303.2, NP_178429.1, NP_178403.1, AED95172.1, AEC05685.1, AEC05657.1, AAC32921.1,
	NP_001321257.1	A. thaliana	NP_199303.2, NP_178429.1, NP_178403.1, AED95172.1, AEC05685.1, AEC05657.1, AAC32921.1,
	NP_001321258.1	A. thaliana	NP_199303.2, NP_178429.1, NP_178403.1, AED95172.1, AEC05685.1, AEC05657.1, AAC32921.1,
	NP_001321259.1	A. thaliana	KAG7636428.1, NP_199303.2, NP_178429.1, NP_178403.1, AED95172.1, AEC05685.1, AEC05657.1, AAC32921.1,
	NP_001321260.1	A. thaliana	KAG7636428.1, NP_199303.2, NP_178429.1, NP_178403.1, AED95172.1, AEC05685.1, AEC05657.1, AAC32921.1,
	NP_001321261.1	A. thaliana	KAG7636428.1, NP_199303.2, NP_178429.1, NP_178403.1, AED95172.1, AEC05685.1, AEC05657.1, AAC32921.1,
	NP_001321262.1	A. thaliana	NP_199303.2, NP_178429.1, NP_178403.1, AED95172.1, AEC05685.1, AEC05657.1, AAC32921.1,
	NP_001321263.1	A. thaliana	KAG7636428.1, NP_199303.2, NP_178429.1, NP_178403.1, AED95172.1, AEC05685.1, AEC05657.1, AAC32921.1,
	NP_001321264.1	A. thaliana	KAG7636428.1, NP_199303.2, NP_178429.1, NP_178403.1, AED95172.1, AEC05685.1, AEC05657.1, AAC32921.1,
	NP_001321265.1	A. thaliana	NP_199303.2, NP_178429.1, NP_178403.1, AED95172.1, AEC05685.1, AEC05657.1, AAC32921.1,
	NP_001321302.1	A. thaliana	NP_187250.1, AEE74327.1,
	NP_001321319.1	A. thaliana	KAG7650495.1, KAG7646664.1, KAG7636428.1, KAG7604903.1, KAG7604465.1, KAG7586839.1, KAG7585956.1, KAG7585955.1, KAG7575945.1, KAG7575895.1, KAG7567538.1, KAG7544138.1,
	NP_001321374.1	A. thaliana	AEE31606.1, NP_001185131.1, NP_180206.1, NP_174624.1, AEE31610.1, AEE31607.1, AEC07831.1,
	NP_001321380.1	A. thaliana	KAG7651511.1, KAG7650495.1, KAG7646664.1, KAG7604903.1, KAG7604465.1, KAG7586839.1, KAG7585956.1, KAG7585955.1, KAG7575945.1, KAG7575895.1, KAG7544138.1, NP_001031980.1, NP_177437.1, NP_177434.1, AEE35394.1, AEE35390.1, AED94300.1,
	NP_001321381.1	A. thaliana	KAG7651511.1, KAG7650495.1, KAG7646664.1, KAG7604903.1, KAG7604465.1, KAG7586839.1, KAG7585956.1, KAG7585955.1, KAG7575945.1, KAG7575895.1, KAG7544138.1, NP_001031980.1, NP_177437.1, NP_177434.1, AEE35394.1, AEE35390.1, AED94300.1,
	NP_001321382.1	A. thaliana	KAG7651511.1, KAG7650495.1, KAG7646664.1, KAG7604903.1, KAG7604465.1, KAG7586839.1, KAG7585956.1, KAG7585955.1, KAG7575945.1, KAG7575895.1, KAG7544138.1, NP_001031980.1, NP_177437.1, NP_177434.1, AEE35394.1, AEE35390.1, AED94300.1,
	NP_001321383.1	A. thaliana	KAG7651511.1, KAG7650495.1, KAG7646664.1, KAG7604903.1, KAG7604465.1, KAG7586839.1, KAG7585956.1, KAG7585955.1, KAG7575945.1, KAG7575895.1, KAG7544138.1, NP_001031980.1, NP_177437.1, NP_177434.1, AEE35394.1, AEE35390.1, AED94300.1,
	NP_001321385.1	A. thaliana	NP_192816.1, AEE82928.1, NP_196159.1, NP_172692.1, NP_176314.1, KAG7625379.1, KAG7617377.1, KAG7650325.1, KAG7649273.1, KAG7594999.1, KAG7577397.1, KAG7552679.1,
	NP_001321386.1	A. thaliana	NP_192816.1, AEE82928.1, NP_196159.1, NP_172692.1, NP_176314.1, KAG7625379.1, KAG7617377.1, KAG7650325.1, KAG7649273.1, KAG7594999.1, KAG7577397.1, KAG7552679.1,
	NP_001321538.1	A. thaliana	KAG7650495.1, KAG7646664.1, KAG7636428.1, KAG7604903.1, KAG7604465.1, KAG7586839.1, KAG7585956.1, KAG7585955.1, KAG7575945.1, KAG7575895.1, KAG7567538.1, KAG7544138.1,
	NP_001321773.1	A. thaliana	KAG7650495.1, KAG7604903.1, KAG7604903.1, KAG7604465.1, KAG7575895.1, KAG7544138.1,
	NP_001321774.1	A. thaliana	KAG7650495.1, KAG7604903.1, KAG7604465.1, KAG7575895.1, KAG7544138.1,
	NP_001321856.1	A. thaliana	NP_192816.1, AEE82928.1, NP_196159.1, NP_172692.1, NP_176314.1, KAG7625379.1, KAG7617377.1, KAG7650325.1, KAG7649273.1, KAG7594999.1, KAG7577397.1, KAG7552679.1,
	NP_001321997.1	A. thaliana	NP_181039.1, NP_181039.1, AEC09041.1, AEC09041.1, NP_193118.2, AEE83329.1,
	NP_001322024.1	A. thaliana	KAG7650495.1, KAG7646664.1, KAG7636428.1, KAG7604903.1, KAG7604465.1, KAG7586839.1, KAG7586839.1, KAG7575895.1, KAG7544138.1,
	NP_001322025.1	A. thaliana	KAG7651511.1, KAG7650495.1, KAG7646664.1, KAG7636428.1, KAG7604903.1, KAG7604465.1, KAG7586839.1, KAG7586839.1, KAG7585955.1, KAG7575945.1, KAG7575895.1, KAG7567538.1, KAG7544138.1, NP_177436.1, AEE35392.1, AAF01328.1, NP_177437.1, NP_177435.1, NP_177434.1, AEE35394.1, AEE35391.1, AEE35390.1,
	NP_001322028.1	A. thaliana	NP_199303.2, NP_178429.1, NP_178403.1, AED95172.1, AEC05685.1, AEC05657.1, AAC32921.1,
	NP_001322142.1	A. thaliana	KAG7651511.1, KAG7650495.1, KAG7646664.1, KAG7646664.1, KAG7604903.1, KAG7604465.1, KAG7586839.1, KAG7585955.1, KAG7575945.1, KAG7575895.1, KAG7567538.1, KAG7544138.1, NP_001077816.1, NP_177436.1, AEE35393.1, AEE35392.1, AAF01328.1, NP_177437.1, NP_177435.1, NP_177434.1, AEE35394.1, AEE35391.1, AEE35390.1,
	NP_001322143.1	A. thaliana	KAG7651511.1, KAG7650495.1, KAG7646664.1, KAG7646664.1, KAG7604903.1, KAG7604465.1, KAG7586839.1, KAG7585955.1, KAG7575945.1, KAG7575895.1, KAG7567538.1, KAG7544138.1, NP_001077816.1, NP_177436.1, AEE35393.1, AEE35392.1, AAF01328.1, NP_177437.1, NP_177435.1, NP_177434.1, AEE35394.1, AEE35391.1, AEE35390.1,
	NP_001322203.1	A. thaliana	KAG7628065.1, KAG7650013.1, KAG7585246.1, KAG7585223.1, KAG7560407.1, KAG7559881.1,
	NP_001322204.1	A. thaliana	KAG7650013.1, KAG7585246.1, KAG7585223.1, KAG7559881.1,
	NP_001322205.1	A. thaliana	KAG7650013.1, KAG7585246.1, KAG7585223.1, KAG7559881.1,
	NP_001322351.1	A. thaliana	NP_181039.1, NP_181039.1, AEC09041.1, AEC09041.1,
	NP_001322352.1	A. thaliana	NP_181039.1, AEC09041.1,
	NP_001322397.1	A. thaliana	KAG7628065.1, KAG7650013.1, KAG7585246.1, KAG7585223.1, KAG7577238.1, KAG7560407.1, KAG7559881.1,
	NP_001322398.1	A. thaliana	KAG7628065.1, KAG7650013.1, KAG7585246.1, KAG7585223.1, KAG7577238.1, KAG7560407.1, KAG7559881.1,
	NP_001322432.1	A. thaliana	NP_181039.1, NP_181039.1, AEC09041.1, AEC09041.1, NP_193118.2, AEE83329.1,
	NP_001322497.1	A. thaliana	KAG7628065.1, KAG7650013.1, KAG7585246.1, KAG7585223.1, KAG7577238.1, KAG7560407.1, KAG7559881.1,
	NP_001322556.1	A. thaliana	KAG7650495.1, KAG7646664.1, KAG7604903.1, KAG7604465.1, KAG7575895.1, KAG7567538.1, KAG7544138.1,
	NP_001322557.1	A. thaliana	KAG7650495.1, KAG7646664.1, KAG7604903.1, KAG7604465.1, KAG7575895.1, KAG7567538.1, KAG7544138.1,
	NP_001322558.1	A. thaliana	KAG7650495.1, KAG7646664.1, KAG7604903.1, KAG7604465.1, KAG7575895.1, KAG7567538.1, KAG7544138.1,
	NP_001322559.1	A. thaliana	KAG7650495.1, KAG7646664.1, KAG7636428.1, KAG7604903.1, KAG7604465.1, KAG7585955.1, KAG7575945.1, KAG7575895.1, KAG7567538.1, KAG7544138.1, NP_177437.1, NP_177434.1, AEE35394.1, AEE35390.1,
	NP_001322560.1	A. thaliana	KAG7650495.1, KAG7646664.1, KAG7604903.1, KAG7604465.1, KAG7575895.1, KAG7567538.1, KAG7544138.1,
	NP_001322561.1	A. thaliana	KAG7650495.1, KAG7646664.1, KAG7604903.1, KAG7604465.1, KAG7575895.1, KAG7567538.1, KAG7544138.1,
	NP_001322562.1	A. thaliana	KAG7650495.1, KAG7646664.1, KAG7636428.1, KAG7604903.1, KAG7604465.1, KAG7585955.1, KAG7575945.1, KAG7575895.1, KAG7567538.1, KAG7544138.1, NP_177437.1, NP_177434.1, AEE35394.1, AEE35390.1,
	NP_001322571.1	A. thaliana	NP_192816.1, AEE82928.1, NP_196159.1, NP_172692.1, NP_176314.1, KAG7625379.1, KAG7617377.1, KAG7650325.1, KAG7649273.1, KAG7594999.1, KAG7577397.1, KAG7552679.1,
	NP_001322740.1	A. thaliana	NP_181039.1, AEC09041.1,
	NP_001322741.1	A. thaliana	NP_181039.1, NP_181039.1, AEC09041.1, AEC09041.1,
	NP_001322890.1	A. thaliana	KAG7651511.1, KAG7650495.1, KAG7646664.1, KAG7636428.1, KAG7604903.1, KAG7604465.1, KAG7586839.1, KAG7585956.1, KAG7585955.1, KAG7575945.1, KAG7575895.1, KAG7567538.1, KAG7544138.1, NP_001031980.1, NP_192320.1, NP_176076.1, NP_177437.1, NP_177435.1, NP_177434.1, AEE82369.1, AEE35394.1, AEE35391.1, AEE35390.1, AEE33446.1, AED94300.1,
	NP_001322897.1	A. thaliana	NP_181039.1, NP_181039.1, AEC09041.1, AEC09041.1, NP_193118.2, AEE83329.1,
	NP_001322898.1	A. thaliana	NP_181039.1, NP_181039.1, AEC09041.1, AEC09041.1, NP_193118.2, AEE83329.1,
	NP_001322914.1	A. thaliana	KAG7628065.1, KAG7650013.1, KAG7650013.1, KAG7585246.1, KAG7585223.1, KAG7585223.1, KAG7577238.1, KAG7560407.1, KAG7559881.1,
	NP_001322964.1	A. thaliana	NP_192816.1, AEE82928.1, NP_196159.1, NP_172692.1, NP_176314.1, KAG7625379.1, KAG7617377.1, KAG7650325.1, KAG7649273.1, KAG7594999.1, KAG7577397.1, KAG7552679.1,
	NP_001323008.1	A. thaliana	NP_187250.1, AEE74327.1,
	NP_001323155.1	A. thaliana	NP_192816.1, AEE82928.1, NP_196159.1, NP_172692.1, NP_176314.1, KAG7625379.1, KAG7617377.1, KAG7650325.1, KAG7649273.1, KAG7594999.1, KAG7577397.1, KAG7552679.1,
	NP_001323213.1	A. thaliana	KAG7628065.1, KAG7650013.1, KAG7585246.1, KAG7585223.1, KAG7560407.1, KAG7559881.1,
	NP_001323284.1	A. thaliana	NP_181039.1, NP_181039.1, AEC09041.1, AEC09041.1, NP_193118.2, AEE83329.1,
	NP_001323308.1	A. thaliana	KAG7650013.1, KAG7585246.1, KAG7585223.1, KAG7559881.1,
	NP_001323309.1	A. thaliana	NP_172692.1, KAG7628065.1, KAG7650013.1, KAG7585246.1, KAG7585223.1, KAG7577238.1, KAG7560407.1, KAG7559881.1,
	NP_001323401.1	A. thaliana	AEE31606.1, NP_001185131.1, NP_180206.1, NP_174624.1, AEE31610.1, AEE31607.1, AEC07831.1,
	NP_001323641.1	A. thaliana	NP_181039.1, NP_181039.1, AEC09041.1, AEC09041.1, NP_193118.2, AEE83329.1,
	NP_001323706.1	A. thaliana	KAG7650495.1, KAG7650495.1, KAG7646664.1, KAG7636428.1, KAG7604903.1, KAG7604465.1, KAG7604465.1, KAG7586839.1, KAG7585956.1, KAG7585955.1, KAG7575945.1, KAG7575895.1, KAG7575895.1, KAG7567538.1, KAG7544138.1, KAG7544138.1,
	NP_001323733.1	A. thaliana	KAG7650495.1, KAG7646664.1, KAG7636428.1, KAG7604903.1, KAG7604465.1, KAG7586839.1, KAG7575895.1, KAG7567538.1, KAG7544138.1,
	NP_001323734.1	A. thaliana	KAG7650495.1, KAG7646664.1, KAG7636428.1, KAG7604903.1, KAG7604465.1, KAG7586839.1, KAG7575895.1, KAG7567538.1, KAG7544138.1,
	NP_001323796.1	A. thaliana	KAG7650495.1, KAG7646664.1, KAG7636428.1, KAG7604903.1, KAG7604465.1, KAG7575895.1, KAG7567538.1, KAG7544138.1, NP_178429.1, NP_178403.1, AEC05685.1, AEC05657.1, AAC32921.1,
	NP_001323933.1	A. thaliana	NP_181039.1, AEC09041.1, NP_193118.2, AEE83329.1,
	NP_001324448.1	A. thaliana	NP_181039.1, AEC09041.1,
	NP_001324491.1	A. thaliana	KAG7650495.1, KAG7646664.1, KAG7636428.1, KAG7604903.1, KAG7604465.1, KAG7602634.1, KAG7602634.1, KAG7586839.1, KAG7567538.1, KAG7544138.1,
	NP_001324492.1	A. thaliana	KAG7650495.1, KAG7646664.1, KAG7636428.1, KAG7604903.1, KAG7604465.1, KAG7602634.1, KAG7602634.1, KAG7586839.1, KAG7567538.1, KAG7544138.1,
	NP_001325073.1	A. thaliana	NP_181039.1, AEC09041.1, NP_193118.2, AEE83329.1,
	NP_001325074.1	A. thaliana	NP_181039.1, NP_181039.1, AEC09041.1, AEC09041.1, NP_193118.2, AEE83329.1,
	NP_001325310.1	A. thaliana	NP_187250.1, AEE74327.1,
	NP_001325421.1	A. thaliana	NP_187250.1, AEE74327.1,
	NP_001325500.1	A. thaliana	NP_566933.1, AEE78671.1, NP_001325500.1, ANM63411.1,
	NP_001325565.1	A. thaliana	NP_181039.1, NP_181039.1, AEC09041.1, AEC09041.1, NP_193118.2, AEE83329.1,
	NP_001325566.1	A. thaliana	NP_181039.1, NP_181039.1, AEC09041.1, AEC09041.1,
	NP_001326083.1	A. thaliana	NP_181039.1, AEC09041.1, NP_193118.2, AEE83329.1,
	NP_001326084.1	A. thaliana	NP_181039.1, AEC09041.1, NP_193118.2, AEE83329.1,
	NP_001326085.1	A. thaliana	NP_181039.1, AEC09041.1, NP_193118.2, AEE83329.1,
	NP_001326086.1	A. thaliana	NP_181039.1, AEC09041.1, NP_193118.2, AEE83329.1,
	NP_001326087.1	A. thaliana	NP_181039.1, AEC09041.1, NP_193118.2, AEE83329.1,
	NP_001326119.1	A. thaliana	KAG7651511.1, KAG7650495.1, KAG7646664.1, KAG7636428.1, KAG7604903.1, KAG7604465.1, KAG7586839.1, KAG7585956.1, KAG7585955.1, KAG7575945.1, KAG7575895.1, KAG7567538.1, KAG7544138.1, NP_001031980.1, NP_192320.1, NP_176076.1, NP_177437.1, NP_177435.1, NP_177434.1, AEE82369.1, AEE35394.1, AEE35391.1, AEE35390.1, AEE33446.1, AED94300.1,
	NP_001326120.1	A. thaliana	KAG7651511.1, KAG7650495.1, KAG7646664.1, KAG7636428.1, KAG7604903.1, KAG7604465.1, KAG7586839.1, KAG7585956.1, KAG7585955.1, KAG7575945.1, KAG7575895.1, KAG7567538.1, KAG7544138.1, NP_001031980.1, NP_192320.1, NP_176076.1, NP_177437.1, NP_177435.1, NP_177434.1, AEE82369.1, AEE35394.1, AEE35391.1, AEE35390.1, AEE33446.1, AED94300.1,
	NP_001326419.1	A. thaliana	KAG7651511.1, KAG7650495.1, KAG7650495.1, KAG7646664.1, KAG7636428.1, KAG7604903.1, KAG7604465.1, KAG7604465.1, KAG7586839.1, KAG7585956.1, KAG7585955.1, KAG7575945.1, KAG7575895.1, KAG7567538.1, KAG7544138.1, NP_001031980.1, NP_192320.1, NP_176076.1, NP_177434.1, AEE82369.1, AEE35390.1, AEE33446.1, AED94300.1,
	NP_001326420.1	A. thaliana	KAG7651511.1, KAG7650495.1, KAG7650495.1, KAG7646664.1, KAG7636428.1, KAG7604903.1, KAG7604465.1, KAG7604465.1, KAG7586839.1, KAG7585956.1, KAG7585955.1, KAG7575945.1, KAG7575895.1, KAG7567538.1, KAG7544138.1, NP_001031980.1, NP_192320.1, NP_176076.1, NP_177434.1, AEE82369.1, AEE35390.1, AEE33446.1, AED94300.1,
	NP_001326421.1	A. thaliana	KAG7651511.1, KAG7650495.1, KAG7650495.1, KAG7646664.1, KAG7636428.1, KAG7604903.1, KAG7604465.1, KAG7604465.1, KAG7586839.1, KAG7585956.1, KAG7585955.1, KAG7575945.1, KAG7575895.1, KAG7567538.1, KAG7544138.1, NP_001031980.1, NP_192320.1, NP_176076.1, NP_177434.1, AEE82369.1, AEE35390.1, AEE33446.1, AED94300.1,
	NP_001326422.1	A. thaliana	KAG7651511.1, KAG7650495.1, KAG7650495.1, KAG7646664.1, KAG7636428.1, KAG7604903.1, KAG7604465.1, KAG7604465.1, KAG7586839.1, KAG7585956.1, KAG7585955.1, KAG7575945.1, KAG7575895.1, KAG7567538.1, KAG7544138.1, NP_001031980.1, NP_192320.1, NP_176076.1, NP_177434.1, AEE82369.1, AEE35390.1, AEE33446.1, AED94300.1,
	NP_001326498.1	A. thaliana	KAG7650495.1, KAG7650495.1, KAG7646664.1, KAG7636428.1, KAG7604903.1, KAG7604903.1, KAG7604465.1, KAG7604465.1, KAG7586839.1, KAG7585956.1, KAG7585955.1, KAG7575945.1, KAG7575895.1, KAG7575895.1, KAG7567538.1, KAG7544138.1, KAG7544138.1,
	NP_001326548.1	A. thaliana	KAG7650495.1, KAG7646664.1, KAG7636428.1, KAG7604903.1, KAG7604903.1, KAG7604465.1, KAG7586839.1, KAG7585956.1, KAG7585955.1, KAG7575945.1, KAG7575895.1, KAG7567538.1, KAG7544138.1, NP_001031980.1, NP_192320.1, NP_176076.1, NP_177437.1, NP_177434.1, AEE82369.1, AEE35394.1, AEE35390.1, AEE33446.1, AED94300.1,
	NP_001326549.1	A. thaliana	KAG7650495.1, KAG7646664.1, KAG7636428.1, KAG7604903.1, KAG7604903.1, KAG7604465.1, KAG7586839.1, KAG7585956.1, KAG7585955.1, KAG7575945.1, KAG7575895.1, KAG7567538.1, KAG7544138.1, NP_001031980.1, NP_192320.1, NP_176076.1, NP_177437.1, NP_177434.1, AEE82369.1, AEE35394.1, AEE35390.1, AEE33446.1, AED94300.1,
	NP_001326550.1	A. thaliana	KAG7650495.1, KAG7646664.1, KAG7636428.1, KAG7604903.1, KAG7604903.1, KAG7604465.1, KAG7586839.1, KAG7585956.1, KAG7585955.1, KAG7575945.1, KAG7575895.1, KAG7567538.1, KAG7544138.1, NP_001031980.1, NP_192320.1, NP_176076.1, NP_177437.1, NP_177434.1, AEE82369.1, AEE35394.1, AEE35390.1, AEE33446.1, AED94300.1,
	NP_001326639.1	A. thaliana	NP_181039.1, AEC09041.1, NP_193118.2, AEE83329.1,
	NP_001327089.1	A. thaliana	NP_181039.1, AEC09041.1, NP_193118.2, AEE83329.1,
	NP_001327255.1	A. thaliana	KAG7650495.1, KAG7646664.1, KAG7636428.1, KAG7604903.1, KAG7604465.1, KAG7585955.1, KAG7567538.1, KAG7544138.1, NP_199303.2, NP_178429.1, NP_178403.1, NP_176080.1, AEE33450.1, AED95172.1, AEC05685.1, AEC05657.1, AAC32921.1,
	NP_001327283.1	A. thaliana	NP_193602.4, NP_175372.1, AEE84074.1,
	NP_001327594.1	A. thaliana	KAG7651511.1, KAG7650495.1, KAG7650495.1, KAG7646664.1, KAG7636428.1, KAG7604903.1, KAG7604465.1, KAG7586839.1, KAG7585956.1, KAG7585955.1, KAG7575945.1, KAG7575895.1, KAG7567538.1, KAG7544138.1, NP_001031980.1, NP_192320.1, NP_176076.1, NP_177434.1, AEE82369.1, AEE35390.1, AEE33446.1, AED94300.1,
	NP_001327784.1	A. thaliana	KAG7650495.1, KAG7646664.1, KAG7604903.1, KAG7604465.1, KAG7586839.1, KAG7575895.1, KAG7575895.1, KAG7544138.1,
	NP_001327885.1	A. thaliana	NP_181039.1, AEC09041.1, NP_193118.2, AEE83329.1,
	NP_001328019.1	A. thaliana	KAG7651511.1, KAG7650495.1, KAG7646664.1, KAG7636428.1, KAG7604903.1, KAG7604903.1, KAG7604465.1, KAG7586839.1, KAG7585956.1, KAG7585955.1, KAG7575945.1, KAG7575895.1, KAG7575895.1, KAG7567538.1, KAG7544138.1, NP_001031980.1, NP_192320.1, NP_177437.1, AEE82369.1, AEE35394.1, AED94300.1,
	NP_001328020.1	A. thaliana	KAG7651511.1, KAG7650495.1, KAG7646664.1, KAG7604903.1, KAG7604903.1, KAG7604465.1, KAG7586839.1, KAG7585956.1, KAG7585955.1, KAG7575945.1, KAG7575895.1, KAG7567538.1, KAG7544138.1, KAG7544138.1, NP_001031980.1, NP_192320.1, NP_177437.1, AEE82369.1, AEE35394.1, AED94300.1,
	NP_001328021.1	A. thaliana	KAG7651511.1, KAG7650495.1, KAG7646664.1, KAG7604903.1, KAG7604903.1, KAG7604465.1, KAG7586839.1, KAG7585956.1, KAG7585955.1, KAG7575945.1, KAG7575895.1, KAG7567538.1, KAG7544138.1, KAG7544138.1, NP_001031980.1, NP_192320.1, NP_177437.1, AEE82369.1, AEE35394.1, AED94300.1,
	NP_001328022.1	A. thaliana	KAG7651511.1, KAG7650495.1, KAG7646664.1, KAG7636428.1, KAG7604903.1, KAG7604903.1, KAG7604465.1, KAG7586839.1, KAG7585956.1, KAG7585955.1, KAG7575945.1, KAG7575895.1, KAG7575895.1, KAG7567538.1, KAG7544138.1, NP_001031980.1, NP_192320.1, NP_177437.1, AEE82369.1, AEE35394.1, AED94300.1,
	NP_001328297.1	A. thaliana	NP_192816.1, AEE82928.1, NP_196159.1, NP_172692.1, NP_176314.1, KAG7625379.1, KAG7617377.1, KAG7650325.1, KAG7649273.1, KAG7594999.1, KAG7577397.1, KAG7552679.1,
	NP_001328414.1	A. thaliana	NP_192816.1, AEE82928.1, NP_196159.1, NP_172692.1, NP_176314.1, KAG7617377.1, KAG7650325.1, KAG7649273.1, KAG7552679.1,
	NP_001328444.1	A. thaliana	KAG7650495.1, KAG7646664.1, KAG7636428.1, KAG7604903.1, KAG7604465.1, KAG7586839.1, KAG7575895.1, KAG7567538.1, KAG7544138.1,
	NP_001328445.1	A. thaliana	KAG7650495.1, KAG7646664.1, KAG7636428.1, KAG7604903.1, KAG7604465.1, KAG7586839.1, KAG7575895.1, KAG7567538.1, KAG7544138.1,
	NP_001328446.1	A. thaliana	KAG7650495.1, KAG7646664.1, KAG7636428.1, KAG7604903.1, KAG7604465.1, KAG7575895.1, KAG7567538.1, KAG7544138.1,
	NP_001328447.1	A. thaliana	KAG7650495.1, KAG7646664.1, KAG7636428.1, KAG7604903.1, KAG7604465.1, KAG7586839.1, KAG7575895.1, KAG7567538.1, KAG7544138.1,
	NP_001328448.1	A. thaliana	KAG7650495.1, KAG7646664.1, KAG7636428.1, KAG7604903.1, KAG7604465.1, KAG7586839.1, KAG7575895.1, KAG7567538.1, KAG7544138.1,
	NP_001328449.1	A. thaliana	KAG7650495.1, KAG7646664.1, KAG7636428.1, KAG7604903.1, KAG7604465.1, KAG7586839.1, KAG7575895.1, KAG7567538.1, KAG7544138.1,
	NP_001328450.1	A. thaliana	KAG7650495.1, KAG7646664.1, KAG7636428.1, KAG7604903.1, KAG7604465.1, KAG7586839.1, KAG7575895.1, KAG7567538.1, KAG7544138.1,
	NP_001328451.1	A. thaliana	KAG7650495.1, KAG7646664.1, KAG7636428.1, KAG7604903.1, KAG7604465.1, KAG7586839.1, KAG7575895.1, KAG7567538.1, KAG7544138.1,
	NP_001328514.1	A. thaliana	KAG7650495.1, KAG7646664.1, KAG7636428.1, KAG7604903.1, KAG7604465.1, KAG7567538.1, KAG7544138.1,
	NP_001328661.1	A. thaliana	KAG7650495.1, KAG7646664.1, KAG7636428.1, KAG7604903.1, KAG7604465.1, KAG7586839.1, KAG7585956.1, KAG7585955.1, KAG7575945.1, KAG7575895.1, KAG7544138.1,
	NP_001328902.1	A. thaliana	NP_193602.4, NP_175372.1, AEE84074.1,
	NP_001328953.1	A. thaliana	NP_181039.1, AEC09041.1, NP_193118.2, AEE83329.1,
	NP_001328966.1	A. thaliana	KAG7650495.1, KAG7646664.1, KAG7604903.1, KAG7604465.1, KAG7586839.1, KAG7585956.1, KAG7585955.1, KAG7575945.1, KAG7575895.1, KAG7567538.1, KAG7544138.1, NP_177437.1, AEE35394.1,
	NP_001328967.1	A. thaliana	KAG7650495.1, KAG7646664.1, KAG7604903.1, KAG7604465.1, KAG7586839.1, KAG7585956.1, KAG7585955.1, KAG7575945.1, KAG7575895.1, KAG7567538.1, KAG7544138.1, NP_177437.1, AEE35394.1,
	NP_001328968.1	A. thaliana	KAG7650495.1, KAG7646664.1, KAG7604903.1, KAG7604465.1, KAG7586839.1, KAG7585956.1, KAG7585955.1, KAG7575945.1, KAG7575895.1, KAG7567538.1, KAG7544138.1, NP_177437.1, AEE35394.1,
	NP_001328969.1	A. thaliana	KAG7650495.1, KAG7646664.1, KAG7604903.1, KAG7604465.1, KAG7586839.1, KAG7585956.1, KAG7585955.1, KAG7575945.1, KAG7575895.1, KAG7567538.1, KAG7544138.1, NP_177437.1, AEE35394.1,
	NP_001328970.1	A. thaliana	KAG7650495.1, KAG7646664.1, KAG7604903.1, KAG7604465.1, KAG7586839.1, KAG7585956.1, KAG7585955.1, KAG7575945.1, KAG7575895.1, KAG7567538.1, KAG7544138.1, NP_177437.1, AEE35394.1,
	NP_001329036.1	A. thaliana	KAG7651511.1, KAG7650495.1, KAG7646664.1, KAG7636428.1, KAG7604903.1, KAG7604903.1, KAG7604465.1, KAG7586839.1, KAG7585956.1, KAG7585955.1, KAG7575945.1, KAG7575895.1, KAG7567538.1, KAG7544138.1, NP_001031980.1, NP_192320.1, NP_177437.1, NP_177434.1, AEE82369.1, AEE35394.1, AEE35390.1, AED94300.1,
	NP_001329037.1	A. thaliana	KAG7651511.1, KAG7650495.1, KAG7646664.1, KAG7636428.1, KAG7604903.1, KAG7604903.1, KAG7604465.1, KAG7586839.1, KAG7585956.1, KAG7585955.1, KAG7575945.1, KAG7575895.1, KAG7575895.1, KAG7567538.1, KAG7544138.1, NP_001031980.1, NP_192320.1, NP_177437.1, NP_177434.1, AEE82369.1, AEE35394.1, AEE35390.1, AED94300.1,
	NP_001329038.1	A. thaliana	KAG7651511.1, KAG7650495.1, KAG7646664.1, KAG7636428.1, KAG7604903.1, KAG7604903.1, KAG7604465.1, KAG7586839.1, KAG7585956.1, KAG7585955.1, KAG7575945.1, KAG7575895.1, KAG7575895.1, KAG7567538.1, KAG7544138.1, NP_001031980.1, NP_192320.1, NP_177437.1, NP_177434.1, AEE82369.1, AEE35394.1, AEE35390.1, AED94300.1,
	NP_001329039.1	A. thaliana	KAG7651511.1, KAG7650495.1, KAG7646664.1, KAG7636428.1, KAG7604903.1, KAG7604903.1, KAG7604465.1, KAG7586839.1, KAG7585956.1, KAG7585955.1, KAG7575945.1, KAG7575895.1, KAG7575895.1, KAG7567538.1, KAG7544138.1, NP_001031980.1, NP_192320.1, NP_177437.1, NP_177434.1, AEE82369.1, AEE35394.1, AEE35390.1, AED94300.1,
	NP_001329040.1	A. thaliana	KAG7651511.1, KAG7650495.1, KAG7646664.1, KAG7636428.1, KAG7604903.1, KAG7604903.1, KAG7604465.1, KAG7586839.1, KAG7585956.1, KAG7585955.1, KAG7575945.1, KAG7575895.1, KAG7575895.1, KAG7567538.1, KAG7544138.1, NP_001031980.1, NP_192320.1, NP_177437.1, NP_177434.1, AEE82369.1, AEE35394.1, AEE35390.1, AED94300.1,
	NP_001329041.1	A. thaliana	KAG7651511.1, KAG7650495.1, KAG7646664.1, KAG7636428.1, KAG7604903.1, KAG7604903.1, KAG7604465.1, KAG7586839.1, KAG7585956.1, KAG7585955.1, KAG7575945.1, KAG7575895.1, KAG7575895.1, KAG7567538.1, KAG7544138.1, NP_001031980.1, NP_192320.1, NP_177437.1, NP_177434.1, AEE82369.1, AEE35394.1, AEE35390.1, AED94300.1,
	NP_001329042.1	A. thaliana	KAG7651511.1, KAG7650495.1, KAG7646664.1, KAG7636428.1, KAG7604903.1, KAG7604903.1, KAG7604465.1, KAG7586839.1, KAG7585956.1, KAG7585955.1, KAG7575945.1, KAG7575895.1, KAG7575895.1, KAG7567538.1, KAG7544138.1, NP_001031980.1, NP_192320.1, NP_177437.1, NP_177434.1, AEE82369.1, AEE35394.1, AEE35390.1, AED94300.1,
	NP_001329043.1	A. thaliana	KAG7651511.1, KAG7650495.1, KAG7646664.1, KAG7636428.1, KAG7604903.1, KAG7604903.1, KAG7604465.1, KAG7586839.1, KAG7585956.1, KAG7585955.1, KAG7575945.1, KAG7575895.1, KAG7575895.1, KAG7567538.1, KAG7544138.1, NP_001031980.1, NP_192320.1, NP_177437.1, NP_177434.1, AEE82369.1, AEE35394.1, AEE35390.1, AED94300.1,
	NP_001329118.1	A. thaliana	KAG7651511.1, KAG7650495.1, KAG7646664.1, KAG7636428.1, KAG7604903.1, KAG7604465.1, KAG7586839.1, KAG7585956.1, KAG7585955.1, KAG7575945.1, KAG7575895.1, KAG7567538.1, KAG7544138.1, NP_001031980.1, NP_192320.1, NP_176076.1, NP_177437.1, NP_177434.1, AEE82369.1, AEE35394.1, AEE35390.1, AEE33446.1, AED94300.1,
	NP_001329119.1	A. thaliana	KAG7651511.1, KAG7650495.1, KAG7646664.1, KAG7636428.1, KAG7604903.1, KAG7604465.1, KAG7586839.1, KAG7585956.1, KAG7585955.1, KAG7575945.1, KAG7575895.1, KAG7567538.1, KAG7544138.1, NP_001031980.1, NP_192320.1, NP_176076.1, NP_177437.1, NP_177434.1, AEE82369.1, AEE35394.1, AEE35390.1, AEE33446.1, AED94300.1,
	NP_001329216.1	A. thaliana	KAG7650495.1, KAG7646664.1, KAG7636428.1, KAG7604903.1, KAG7604465.1, KAG7586839.1, KAG7585956.1, KAG7585955.1, KAG7575945.1, KAG7575895.1, KAG7567538.1, KAG7544138.1, NP_001031980.1, NP_192320.1, NP_176076.1, NP_177437.1, NP_177434.1, AEE82369.1, AEE35394.1, AEE35390.1, AEE33446.1, AED94300.1,
	NP_001329221.1	A. thaliana	KAG7646664.1, KAG7586839.1,
	NP_001329222.1	A. thaliana	KAG7646664.1, KAG7586839.1,
	NP_001329318.1	A. thaliana	NP_187250.1, AEE74327.1,
	NP_001329411.1	A. thaliana	KAG7650495.1, KAG7646664.1, KAG7636428.1, KAG7604903.1, KAG7604903.1, KAG7604465.1, KAG7604465.1, KAG7602634.1, KAG7602634.1, KAG7586839.1, KAG7575945.1, KAG7575895.1, KAG7575895.1, KAG7567538.1, KAG7544138.1, KAG7544138.1,
	NP_001329580.1	A. thaliana	KAG7650495.1, KAG7646664.1, KAG7636428.1, KAG7604903.1, KAG7604465.1, KAG7602634.1, KAG7602634.1, KAG7586839.1, KAG7585955.1, KAG7575945.1, KAG7575895.1, KAG7567538.1, KAG7544138.1, NP_001031980.1, AED94300.1,
	NP_001329581.1	A. thaliana	KAG7650495.1, KAG7646664.1, KAG7636428.1, KAG7604903.1, KAG7604465.1, KAG7602634.1, KAG7602634.1, KAG7586839.1, KAG7585955.1, KAG7575945.1, KAG7575895.1, KAG7567538.1, KAG7544138.1, NP_001031980.1, AED94300.1,
	NP_001329582.1	A. thaliana	KAG7650495.1, KAG7646664.1, KAG7636428.1, KAG7604903.1, KAG7604465.1, KAG7602634.1, KAG7602634.1, KAG7586839.1, KAG7585955.1, KAG7575945.1, KAG7575895.1, KAG7567538.1, KAG7544138.1, NP_001031980.1, AED94300.1,
	NP_001329583.1	A. thaliana	KAG7650495.1, KAG7646664.1, KAG7636428.1, KAG7604903.1, KAG7604465.1, KAG7602634.1, KAG7602634.1, KAG7586839.1, KAG7585955.1, KAG7575945.1, KAG7575895.1, KAG7567538.1, KAG7544138.1,
	NP_001329614.1	A. thaliana	KAG7651511.1, KAG7650495.1, KAG7646664.1, KAG7636428.1, KAG7604903.1, KAG7604465.1, KAG7586839.1, KAG7585956.1, KAG7585955.1, KAG7575945.1, KAG7575895.1, KAG7567538.1, KAG7544138.1, NP_001031980.1, NP_192320.1, NP_176076.1, NP_177437.1, NP_177434.1, AEE82369.1, AEE35394.1, AEE35390.1, AEE33446.1, AED94300.1,
	NP_001329652.1	A. thaliana	KAG7650495.1, KAG7646664.1, KAG7636428.1, KAG7604903.1, KAG7604465.1, KAG7602634.1, KAG7586839.1, KAG7575895.1, KAG7567538.1, KAG7544138.1,
	NP_001329653.1	A. thaliana	KAG7650495.1, KAG7646664.1, KAG7636428.1, KAG7604903.1, KAG7604465.1, KAG7602634.1, KAG7586839.1, KAG7575895.1, KAG7567538.1, KAG7544138.1,
	NP_001329654.1	A. thaliana	KAG7650495.1, KAG7646664.1, KAG7636428.1, KAG7604903.1, KAG7604465.1, KAG7602634.1, KAG7586839.1, KAG7575895.1, KAG7567538.1, KAG7544138.1,
	NP_001329655.1	A. thaliana	KAG7650495.1, KAG7646664.1, KAG7636428.1, KAG7604903.1, KAG7604465.1, KAG7602634.1, KAG7586839.1, KAG7575895.1, KAG7567538.1, KAG7544138.1,
	NP_001329656.1	A. thaliana	KAG7650495.1, KAG7646664.1, KAG7636428.1, KAG7604903.1, KAG7604465.1, KAG7602634.1, KAG7586839.1, KAG7575895.1, KAG7567538.1, KAG7544138.1,
	NP_001329657.1	A. thaliana	KAG7650495.1, KAG7646664.1, KAG7636428.1, KAG7604903.1, KAG7604465.1, KAG7602634.1, KAG7586839.1, KAG7575895.1, KAG7567538.1, KAG7544138.1,
	NP_001329658.1	A. thaliana	KAG7650495.1, KAG7646664.1, KAG7636428.1, KAG7604903.1, KAG7604465.1, KAG7602634.1, KAG7586839.1, KAG7575895.1, KAG7567538.1, KAG7544138.1,
	NP_001329659.1	A. thaliana	KAG7650495.1, KAG7646664.1, KAG7636428.1, KAG7604903.1, KAG7604465.1, KAG7602634.1, KAG7586839.1, KAG7544138.1,
	NP_001329708.1	A. thaliana	NP_196204.1, AED90932.1, NP_179336.1, AEC06625.1, NP_187741.2, AEE75031.1, AAW57410.1, NP_189281.2, AEE77167.1, NP_563921.1, NP_195272.1, AEE86519.1,
	NP_001329719.1	A. thaliana	KAG7650495.1, KAG7646664.1, KAG7636428.1, KAG7604903.1, KAG7604903.1, KAG7604465.1, KAG7586839.1, KAG7585956.1, KAG7585955.1, KAG7575945.1, KAG7575895.1, KAG7575895.1, KAG7567538.1, KAG7544138.1, NP_001031980.1, NP_192320.1, NP_176076.1, NP_177437.1, NP_177434.1, AEE82369.1, AEE35394.1, AEE35390.1, AEE33446.1, AED94300.1,
	NP_001329720.1	A. thaliana	KAG7650495.1, KAG7650495.1, KAG7646664.1, KAG7636428.1, KAG7604903.1, KAG7604465.1, KAG7586839.1, KAG7585956.1, KAG7585955.1, KAG7575945.1, KAG7575895.1, KAG7567538.1, KAG7544138.1, KAG7544138.1, NP_001031980.1, NP_192320.1, NP_176076.1, NP_177437.1, NP_177434.1, AEE82369.1, AEE35394.1, AEE35390.1, AEE33446.1, AED94300.1,
	NP_001329721.1	A. thaliana	KAG7650495.1, KAG7646664.1, KAG7636428.1, KAG7604903.1, KAG7604903.1, KAG7604465.1, KAG7586839.1, KAG7585956.1, KAG7585955.1, KAG7575945.1, KAG7575895.1, KAG7575895.1, KAG7567538.1, KAG7544138.1, NP_001031980.1, NP_192320.1, NP_176076.1, NP_177437.1, NP_177434.1, AEE82369.1, AEE35394.1, AEE35390.1, AEE33446.1, AED94300.1,
	NP_001329722.1	A. thaliana	KAG7650495.1, KAG7650495.1, KAG7646664.1, KAG7636428.1, KAG7604903.1, KAG7604465.1, KAG7586839.1, KAG7585956.1, KAG7585955.1, KAG7575945.1, KAG7575895.1, KAG7567538.1, KAG7544138.1, KAG7544138.1,
	NP_001329871.1	A. thaliana	KAG7650495.1, KAG7604903.1, KAG7604465.1, KAG7585956.1, KAG7585955.1, KAG7575945.1, KAG7575895.1, KAG7544138.1,
	NP_001329872.1	A. thaliana	KAG7650495.1, KAG7604903.1, KAG7604465.1, KAG7585956.1, KAG7585955.1, KAG7575945.1, KAG7575895.1, KAG7544138.1,
	NP_001329873.1	A. thaliana	KAG7651511.1, KAG7650495.1, KAG7646664.1, KAG7636428.1, KAG7604903.1, KAG7604465.1, KAG7585956.1, KAG7585955.1, KAG7575945.1, KAG7575895.1, KAG7567538.1, KAG7544138.1, NP_001031980.1, NP_192320.1, NP_177437.1, NP_177434.1, AEE82369.1, AEE35394.1, AEE35390.1, AED94300.1,
	NP_001329874.1	A. thaliana	KAG7651511.1, KAG7650495.1, KAG7646664.1, KAG7636428.1, KAG7604903.1, KAG7604465.1, KAG7585956.1, KAG7585955.1, KAG7575945.1, KAG7575895.1, KAG7567538.1, KAG7544138.1, NP_001031980.1, NP_192320.1, NP_177437.1, NP_177434.1, AEE82369.1, AEE35394.1, AEE35390.1, AED94300.1,
	NP_001329875.1	A. thaliana	KAG7651511.1, KAG7650495.1, KAG7646664.1, KAG7636428.1, KAG7604903.1, KAG7604465.1, KAG7585956.1, KAG7585955.1, KAG7575945.1, KAG7575895.1, KAG7567538.1, KAG7544138.1, NP_001031980.1, NP_192320.1, NP_177437.1, NP_177435.1, NP_177434.1, AEE82369.1, AEE35394.1, AEE35391.1, AEE35390.1, AED94300.1,
	NP_001329876.1	A. thaliana	KAG7650495.1, KAG7604903.1, KAG7604465.1, KAG7585956.1, KAG7585955.1, KAG7575945.1, KAG7575895.1, KAG7544138.1,
	NP_001329877.1	A. thaliana	KAG7651511.1, KAG7650495.1, KAG7646664.1, KAG7636428.1, KAG7604903.1, KAG7604465.1, KAG7585956.1, KAG7585955.1, KAG7575945.1, KAG7575895.1, KAG7567538.1, KAG7544138.1, NP_001031980.1, NP_192320.1, NP_177437.1, NP_177434.1, AEE82369.1, AEE35394.1, AEE35390.1, AED94300.1,
	NP_001329878.1	A. thaliana	KAG7650495.1, KAG7604903.1, KAG7604465.1, KAG7585956.1, KAG7585955.1, KAG7575945.1, KAG7575895.1, KAG7544138.1,
	NP_001329879.1	A. thaliana	KAG7650495.1, KAG7604903.1, KAG7604465.1, KAG7585956.1, KAG7585955.1, KAG7575945.1, KAG7575895.1, KAG7544138.1,
	NP_001329880.1	A. thaliana	KAG7651511.1, KAG7650495.1, KAG7646664.1, KAG7636428.1, KAG7604903.1, KAG7604465.1, KAG7585956.1, KAG7585955.1, KAG7575945.1, KAG7575895.1, KAG7567538.1, KAG7544138.1, NP_001031980.1, NP_192320.1, NP_177437.1, NP_177434.1, AEE82369.1, AEE35394.1, AEE35390.1, AED94300.1,
	NP_001329881.1	A. thaliana	KAG7651511.1, KAG7650495.1, KAG7646664.1, KAG7636428.1, KAG7604903.1, KAG7604465.1, KAG7585956.1, KAG7585955.1, KAG7575945.1, KAG7575895.1, KAG7567538.1, KAG7544138.1, NP_001031980.1, NP_192320.1, NP_177437.1, NP_177434.1, AEE82369.1, AEE35394.1, AEE35390.1, AED94300.1,
	NP_001329882.1	A. thaliana	KAG7651511.1, KAG7650495.1, KAG7646664.1, KAG7636428.1, KAG7604903.1, KAG7604465.1, KAG7585956.1, KAG7585955.1, KAG7575945.1, KAG7575895.1, KAG7567538.1, KAG7544138.1, NP_001031980.1, NP_192320.1, NP_177437.1, NP_177435.1, NP_177434.1, AEE82369.1, AEE35394.1, AEE35391.1, AEE35390.1, AED94300.1,
	NP_001329883.1	A. thaliana	KAG7651511.1, KAG7650495.1, KAG7646664.1, KAG7636428.1, KAG7604903.1, KAG7604465.1, KAG7585956.1, KAG7585955.1, KAG7575945.1, KAG7575895.1, KAG7567538.1, KAG7544138.1, NP_001031980.1, NP_192320.1, NP_177437.1, NP_177434.1, AEE82369.1, AEE35394.1, AEE35390.1, AED94300.1,
	NP_001330009.1	A. thaliana	NP_181039.1, NP_181039.1, NP_181039.1, NP_181039.1, AEC09041.1, AEC09041.1, AEC09041.1, AEC09041.1, AEE31606.1, NP_180206.1, AEC07831.1, NP_193118.2, NP_193118.2, NP_193118.2, AEE83329.1, AEE83329.1, AEE83329.1,
	NP_001330107.1	A. thaliana	NP_199303.2, NP_178429.1, NP_178403.1, NP_176080.1, AEE33450.1, AED95172.1, AEC05685.1, AEC05657.1, AAC32921.1,
	NP_001330137.1	A. thaliana	KAG7651511.1, KAG7650495.1, KAG7646664.1, KAG7636428.1, KAG7604903.1, KAG7604465.1, KAG7586839.1, KAG7585956.1, KAG7585955.1, KAG7575945.1, KAG7575895.1, KAG7567538.1, KAG7544138.1, NP_001031980.1, NP_192320.1, NP_177437.1, NP_177435.1, NP_177434.1, AEE82369.1, AEE35394.1, AEE35391.1, AEE35390.1, AED94300.1,
	NP_001330138.1	A. thaliana	KAG7651511.1, KAG7650495.1, KAG7646664.1, KAG7636428.1, KAG7604903.1, KAG7604465.1, KAG7586839.1, KAG7585956.1, KAG7585955.1, KAG7575945.1, KAG7575895.1, KAG7567538.1, KAG7544138.1, NP_001031980.1, NP_192320.1, NP_177437.1, NP_177435.1, NP_177434.1, AEE82369.1, AEE35394.1, AEE35391.1, AEE35390.1, AED94300.1,
	NP_001330139.1	A. thaliana	KAG7651511.1, KAG7650495.1, KAG7646664.1, KAG7636428.1, KAG7604903.1, KAG7604465.1, KAG7586839.1, KAG7585956.1, KAG7585955.1, KAG7575945.1, KAG7575895.1, KAG7567538.1, KAG7544138.1, NP_001031980.1, NP_192320.1, NP_177437.1, NP_177435.1, NP_177434.1, AEE82369.1, AEE35394.1, AEE35391.1, AEE35390.1, AED94300.1,
	NP_001330140.1	A. thaliana	KAG7651511.1, KAG7650495.1, KAG7646664.1, KAG7636428.1, KAG7604903.1, KAG7604465.1, KAG7586839.1, KAG7585956.1, KAG7585955.1, KAG7575945.1, KAG7575895.1, KAG7567538.1, KAG7544138.1, NP_001031980.1, NP_192320.1, NP_177437.1, NP_177435.1, NP_177434.1, AEE82369.1, AEE35394.1, AEE35391.1, AEE35390.1, AED94300.1,
	NP_001330254.1	A. thaliana	KAG7651511.1, KAG7650495.1, KAG7646664.1, KAG7604903.1, KAG7604465.1, KAG7586839.1, KAG7585956.1, KAG7585955.1, KAG7575945.1, KAG7575895.1, KAG7544138.1, NP_001031980.1, NP_192320.1, NP_177437.1, NP_177435.1, NP_177434.1, AEE82369.1, AEE35394.1, AEE35391.1, AEE35390.1, AED94300.1,
	NP_001330255.1	A. thaliana	KAG7651511.1, KAG7650495.1, KAG7646664.1, KAG7604903.1, KAG7604465.1, KAG7586839.1, KAG7585956.1, KAG7585955.1, KAG7575945.1, KAG7575895.1, KAG7544138.1, NP_001031980.1, NP_192320.1, NP_177437.1, NP_177435.1, NP_177434.1, AEE82369.1, AEE35394.1, AEE35391.1, AEE35390.1, AED94300.1,
	NP_001330256.1	A. thaliana	KAG7651511.1, KAG7650495.1, KAG7646664.1, KAG7604903.1, KAG7604465.1, KAG7586839.1, KAG7585956.1, KAG7585955.1, KAG7575945.1, KAG7575895.1, KAG7544138.1, NP_001031980.1, NP_192320.1, NP_177437.1, NP_177435.1, NP_177434.1, AEE82369.1, AEE35394.1, AEE35391.1, AEE35390.1, AED94300.1,
	NP_001330257.1	A. thaliana	KAG7651511.1, KAG7650495.1, KAG7646664.1, KAG7604903.1, KAG7604465.1, KAG7586839.1, KAG7585956.1, KAG7585955.1, KAG7575945.1, KAG7575895.1, KAG7544138.1, NP_001031980.1, NP_192320.1, NP_177437.1, NP_177435.1, NP_177434.1, AEE82369.1, AEE35394.1, AEE35391.1, AEE35390.1, AED94300.1,
	NP_001330258.1	A. thaliana	KAG7651511.1, KAG7650495.1, KAG7646664.1, KAG7604903.1, KAG7604465.1, KAG7586839.1, KAG7585956.1, KAG7585955.1, KAG7575945.1, KAG7575895.1, KAG7544138.1, NP_001031980.1, NP_192320.1, NP_177437.1, NP_177435.1, NP_177434.1, AEE82369.1, AEE35394.1, AEE35391.1, AEE35390.1, AED94300.1,
	NP_001330259.1	A. thaliana	KAG7651511.1, KAG7650495.1, KAG7646664.1, KAG7604903.1, KAG7604465.1, KAG7586839.1, KAG7585956.1, KAG7585955.1, KAG7575945.1, KAG7575895.1, KAG7544138.1, NP_001031980.1, NP_192320.1, NP_177437.1, NP_177435.1, NP_177434.1, AEE82369.1, AEE35394.1, AEE35391.1, AEE35390.1, AED94300.1,
	NP_001330323.1	A. thaliana	KAG7650495.1, KAG7646664.1, KAG7636428.1, KAG7604903.1, KAG7604903.1, KAG7604465.1, KAG7586839.1, KAG7585956.1, KAG7585955.1, KAG7575945.1, KAG7575895.1, KAG7567538.1, KAG7544138.1,
	NP_001330428.1	A. thaliana	AEE31606.1,
	NP_001330429.1	A. thaliana	AEE31606.1,
	NP_001330430.1	A. thaliana	AEE31606.1,
	NP_001330431.1	A. thaliana	AEE31606.1,
	NP_001330432.1	A. thaliana	AEE31606.1,
	NP_001330433.1	A. thaliana	AEE31606.1,
	NP_001330454.1	A. thaliana	NP_181039.1, AEC09041.1, NP_193118.2, AEE83329.1,
	NP_001330456.1	A. thaliana	NP_181039.1, AEC09041.1, NP_193118.2, AEE83329.1,
	NP_001330457.1	A. thaliana	NP_181039.1, AEC09041.1, NP_193118.2, AEE83329.1,
	NP_001330458.1	A. thaliana	NP_181039.1, AEC09041.1, NP_193118.2, AEE83329.1,
	NP_001330459.1	A. thaliana	NP_181039.1, AEC09041.1, NP_193118.2, AEE83329.1,
	NP_001330460.1	A. thaliana	NP_181039.1, AEC09041.1,
	NP_001330461.1	A. thaliana	NP_181039.1, AEC09041.1, NP_193118.2, AEE83329.1,
	NP_001330479.1	A. thaliana	KAG7650495.1, KAG7650495.1, KAG7646664.1, KAG7636428.1, KAG7604903.1, KAG7604465.1, KAG7604465.1, KAG7586839.1, KAG7585956.1, KAG7585955.1, KAG7575945.1, KAG7575895.1, KAG7567538.1, KAG7544138.1, KAG7544138.1,
	NP_001330480.1	A. thaliana	KAG7650495.1, KAG7646664.1, KAG7636428.1, KAG7604903.1, KAG7604465.1, KAG7586839.1, KAG7585956.1, KAG7585955.1, KAG7575945.1, KAG7575895.1, KAG7567538.1, KAG7544138.1,
	NP_001330481.1	A. thaliana	KAG7650495.1, KAG7650495.1, KAG7646664.1, KAG7636428.1, KAG7604903.1, KAG7604465.1, KAG7604465.1, KAG7586839.1, KAG7585956.1, KAG7585955.1, KAG7575945.1, KAG7575895.1, KAG7567538.1, KAG7544138.1, KAG7544138.1,
	NP_001330640.1	A. thaliana	KAG7651511.1, KAG7650495.1, KAG7646664.1, KAG7636428.1, KAG7604903.1, KAG7604465.1, KAG7586839.1, KAG7585955.1, KAG7575945.1, KAG7575895.1, KAG7567538.1, KAG7544138.1, NP_177437.1, NP_177435.1, NP_177434.1, AEE35394.1, AEE35391.1, AEE35390.1,
	NP_001330641.1	A. thaliana	KAG7651511.1, KAG7650495.1, KAG7646664.1, KAG7636428.1, KAG7604903.1, KAG7604465.1, KAG7586839.1, KAG7585955.1, KAG7575945.1, KAG7575895.1, KAG7567538.1, KAG7544138.1, NP_177437.1, NP_177435.1, NP_177434.1, AEE35394.1, AEE35391.1, AEE35390.1,
	NP_001330712.1	A. thaliana	KAG7651511.1, KAG7650495.1, KAG7646664.1, KAG7636428.1, KAG7604903.1, KAG7604465.1, KAG7586839.1, KAG7585956.1, KAG7585955.1, KAG7575945.1, KAG7575895.1, KAG7567538.1, KAG7544138.1, NP_001031980.1, NP_192320.1, NP_176076.1, NP_177437.1, NP_177435.1, NP_177434.1, AEE82369.1, AEE35394.1, AEE35391.1, AEE35390.1, AEE33446.1, AED94300.1,
	NP_001330713.1	A. thaliana	KAG7651511.1, KAG7650495.1, KAG7646664.1, KAG7636428.1, KAG7604903.1, KAG7604465.1, KAG7586839.1, KAG7585956.1, KAG7585955.1, KAG7575945.1, KAG7575895.1, KAG7567538.1, KAG7544138.1, NP_001031980.1, NP_192320.1, NP_176076.1, NP_177437.1, NP_177435.1, NP_177434.1, AEE82369.1, AEE35394.1, AEE35391.1, AEE35390.1, AEE33446.1, AED94300.1,
	NP_001330714.1	A. thaliana	KAG7651511.1, KAG7650495.1, KAG7646664.1, KAG7636428.1, KAG7604903.1, KAG7604465.1, KAG7586839.1, KAG7585956.1, KAG7585955.1, KAG7575945.1, KAG7575895.1, KAG7567538.1, KAG7544138.1, NP_001031980.1, NP_192320.1, NP_176076.1, NP_177437.1, NP_177435.1, NP_177434.1, AEE82369.1, AEE35394.1, AEE35391.1, AEE35390.1, AEE33446.1, AED94300.1,
	NP_001330749.1	A. thaliana	KAG7650495.1, KAG7646664.1, KAG7636428.1, KAG7604903.1, KAG7604465.1, KAG7586839.1, KAG7585956.1, KAG7585955.1, KAG7575945.1, KAG7575895.1, KAG7567538.1, KAG7544138.1,
	NP_001330750.1	A. thaliana	KAG7650495.1, KAG7646664.1, KAG7636428.1, KAG7604903.1, KAG7604465.1, KAG7586839.1, KAG7585956.1, KAG7585955.1, KAG7575945.1, KAG7575895.1, KAG7567538.1, KAG7544138.1,
	NP_001330751.1	A. thaliana	KAG7650495.1, KAG7646664.1, KAG7636428.1, KAG7604903.1, KAG7604465.1, KAG7586839.1, KAG7585956.1, KAG7585955.1, KAG7575945.1, KAG7575895.1, KAG7567538.1, KAG7544138.1,
	NP_001330752.1	A. thaliana	KAG7650495.1, KAG7646664.1, KAG7636428.1, KAG7604903.1, KAG7604465.1, KAG7586839.1, KAG7585956.1, KAG7585955.1, KAG7575945.1, KAG7575895.1, KAG7567538.1, KAG7544138.1,
	NP_001330753.1	A. thaliana	KAG7650495.1, KAG7646664.1, KAG7636428.1, KAG7604903.1, KAG7604465.1, KAG7586839.1, KAG7585956.1, KAG7585955.1, KAG7575945.1, KAG7575895.1, KAG7567538.1, KAG7544138.1,
	NP_001330754.1	A. thaliana	KAG7650495.1, KAG7646664.1, KAG7636428.1, KAG7604903.1, KAG7604465.1, KAG7586839.1, KAG7585956.1, KAG7585955.1, KAG7575945.1, KAG7575895.1, KAG7567538.1, KAG7544138.1,
	NP_001330755.1	A. thaliana	KAG7650495.1, KAG7646664.1, KAG7636428.1, KAG7604903.1, KAG7604465.1, KAG7586839.1, KAG7585956.1, KAG7585955.1, KAG7575945.1, KAG7575895.1, KAG7567538.1, KAG7544138.1,
	NP_001330758.1	A. thaliana	KAG7602634.1,
	NP_001330914.1	A. thaliana	KAG7651511.1, KAG7650495.1, KAG7646664.1, KAG7636428.1, KAG7604903.1, KAG7604465.1, KAG7586839.1, KAG7585956.1, KAG7585955.1, KAG7575945.1, KAG7575895.1, KAG7567538.1, KAG7544138.1, NP_001031980.1, NP_192320.1, NP_177437.1, NP_177435.1, NP_177434.1, AEE82369.1, AEE35394.1, AEE35391.1, AEE35390.1, AED94300.1,
	NP_001330960.1	A. thaliana	KAG7650495.1, KAG7636428.1, KAG7604903.1, KAG7604465.1, KAG7602634.1, KAG7586839.1, KAG7567538.1, KAG7544138.1, NP_178429.1, NP_178403.1, AEC05685.1, AEC05657.1, AAC32921.1,
	NP_001331020.1	A. thaliana	NP_192816.1, AEE82928.1, NP_196159.1, NP_172692.1, NP_176314.1, KAG7625379.1, KAG7617377.1, KAG7650325.1, KAG7649273.1, KAG7594999.1, KAG7577397.1, KAG7552679.1,
	NP_001331021.1	A. thaliana	NP_192816.1, AEE82928.1, NP_196159.1, NP_172692.1, NP_176314.1, KAG7625379.1, KAG7617377.1, KAG7650325.1, KAG7649273.1, KAG7594999.1, KAG7577397.1, KAG7552679.1,
	NP_001331022.1	A. thaliana	NP_192816.1, AEE82928.1, NP_196159.1, NP_172692.1, NP_176314.1, KAG7625379.1, KAG7617377.1, KAG7650325.1, KAG7649273.1, KAG7594999.1, KAG7577397.1, KAG7552679.1,
	NP_001331068.1	A. thaliana	KAG7628065.1, KAG7650013.1, KAG7585246.1, KAG7585223.1, KAG7560407.1, KAG7559881.1,
	NP_001331069.1	A. thaliana	KAG7628065.1, KAG7650013.1, KAG7585246.1, KAG7585223.1, KAG7560407.1, KAG7559881.1,
	NP_001331070.1	A. thaliana	KAG7628065.1, KAG7650013.1, KAG7585246.1, KAG7585223.1, KAG7560407.1, KAG7559881.1,
	NP_001331071.1	A. thaliana	KAG7628065.1, KAG7650013.1, KAG7585246.1, KAG7585223.1, KAG7560407.1, KAG7559881.1,
	NP_001331072.1	A. thaliana	KAG7628065.1, KAG7650013.1, KAG7585246.1, KAG7585223.1, KAG7560407.1, KAG7559881.1,
	NP_001331309.1	A. thaliana	KAG7651511.1, KAG7650495.1, KAG7646664.1, KAG7636428.1, KAG7604903.1, KAG7604465.1, KAG7586839.1, KAG7585956.1, KAG7585955.1, KAG7575945.1, KAG7575895.1, KAG7567538.1, KAG7544138.1, NP_001031980.1, NP_192320.1, NP_176076.1, NP_177437.1, NP_177435.1, NP_177434.1, AEE82369.1, AEE35394.1, AEE35391.1, AEE35390.1, AEE33446.1, AED94300.1,
	NP_001331341.1	A. thaliana	KAG7651511.1, KAG7650495.1, KAG7646664.1, KAG7636428.1, KAG7604903.1, KAG7604465.1, KAG7586839.1, KAG7585956.1, KAG7585955.1, KAG7575945.1, KAG7575895.1, KAG7567538.1, KAG7544138.1, NP_001031980.1, NP_192320.1, NP_176076.1, NP_177437.1, NP_177435.1, NP_177434.1, AEE82369.1, AEE35394.1, AEE35391.1, AEE35390.1, AEE33446.1, AED94300.1,
	NP_001331342.1	A. thaliana	KAG7651511.1, KAG7650495.1, KAG7646664.1, KAG7636428.1, KAG7604903.1, KAG7604465.1, KAG7586839.1, KAG7585956.1, KAG7585955.1, KAG7575945.1, KAG7575895.1, KAG7567538.1, KAG7544138.1, NP_001031980.1, NP_192320.1, NP_176076.1, NP_177437.1, NP_177435.1, NP_177434.1, AEE82369.1, AEE35394.1, AEE35391.1, AEE35390.1, AEE33446.1, AED94300.1,
	NP_001331343.1	A. thaliana	KAG7651511.1, KAG7650495.1, KAG7646664.1, KAG7636428.1, KAG7604903.1, KAG7604465.1, KAG7586839.1, KAG7585956.1, KAG7585955.1, KAG7575945.1, KAG7575895.1, KAG7567538.1, KAG7544138.1, NP_001031980.1, NP_192320.1, NP_176076.1, NP_177437.1, NP_177435.1, NP_177434.1, AEE82369.1, AEE35394.1, AEE35391.1, AEE35390.1, AEE33446.1, AED94300.1,
	NP_001331467.1	A. thaliana	KAG7651511.1, KAG7650495.1, KAG7646664.1, KAG7636428.1, KAG7604903.1, KAG7604465.1, KAG7602634.1, KAG7586839.1, KAG7585955.1, KAG7575945.1, KAG7575895.1, KAG7567538.1, KAG7544138.1, NP_177436.1, AEE35392.1, AAF01328.1, NP_177437.1, NP_177435.1, NP_177434.1, AEE35394.1, AEE35391.1, AEE35390.1,
	NP_001331503.1	A. thaliana	KAG7601180.1,
	NP_001331514.1	A. thaliana	KAG7650495.1, KAG7646664.1, KAG7604903.1, KAG7604465.1, KAG7586839.1, KAG7585956.1, KAG7585955.1, KAG7575945.1, KAG7575895.1, KAG7567538.1, KAG7544138.1,
	NP_001331523.1	A. thaliana	NP_181039.1, AEC09041.1,
	NP_001331726.1	A. thaliana	KAG7650495.1, KAG7646664.1, KAG7636428.1, KAG7604903.1, KAG7604465.1, KAG7586839.1, KAG7567538.1, KAG7544138.1,
	NP_001331782.1	A. thaliana	KAG7650495.1, KAG7646664.1, KAG7604903.1, KAG7604465.1, KAG7586839.1, KAG7585956.1, KAG7585955.1, KAG7575945.1, KAG7575895.1, KAG7567538.1, KAG7544138.1,
	NP_001331999.1	A. thaliana	KAG7650495.1, KAG7646664.1, KAG7636428.1, KAG7604903.1, KAG7604465.1, KAG7586839.1, KAG7575945.1, KAG7575895.1, KAG7567538.1, KAG7544138.1, NP_199303.2, NP_178429.1, NP_178403.1, AED95172.1, AEC05685.1, AEC05657.1, AAC32921.1,
	NP_001332026.1	A. thaliana	KAG7651511.1, KAG7650495.1, KAG7650495.1, KAG7646664.1, KAG7636428.1, KAG7604903.1, KAG7604465.1, KAG7604465.1, KAG7586839.1, KAG7585956.1, KAG7585955.1, KAG7575945.1, KAG7575895.1, KAG7567538.1, KAG7544138.1, KAG7544138.1, NP_001031980.1, NP_177437.1, NP_177434.1, AEE35394.1, AEE35390.1, AED94300.1,
	NP_001332096.1	A. thaliana	NP_192816.1, AEE82928.1, NP_196159.1, NP_172692.1, NP_176314.1, KAG7625379.1, KAG7617377.1, KAG7650325.1, KAG7649273.1, KAG7594999.1, KAG7577397.1, KAG7552679.1,
	NP_001332097.1	A. thaliana	NP_192816.1, AEE82928.1, NP_196159.1, NP_172692.1, NP_176314.1, KAG7625379.1, KAG7617377.1, KAG7650325.1, KAG7649273.1, KAG7594999.1, KAG7577397.1, KAG7552679.1,
	NP_001332184.1	A. thaliana	KAG7651511.1, KAG7650495.1, KAG7646664.1, KAG7636428.1, KAG7604903.1, KAG7604465.1, KAG7586839.1, KAG7585956.1, KAG7585955.1, KAG7575945.1, KAG7575895.1, KAG7567538.1, KAG7544138.1, NP_001031980.1, NP_192320.1, NP_176076.1, NP_177434.1, AEE82369.1, AEE35390.1, AEE33446.1, AED94300.1,
	NP_001332185.1	A. thaliana	KAG7651511.1, KAG7650495.1, KAG7646664.1, KAG7636428.1, KAG7604903.1, KAG7604465.1, KAG7586839.1, KAG7585956.1, KAG7585955.1, KAG7575945.1, KAG7575895.1, KAG7567538.1, KAG7544138.1, NP_001031980.1, NP_192320.1, NP_176076.1, AEE82369.1, AEE33446.1, AED94300.1,
	NP_001332328.1	A. thaliana	KAG7650495.1, KAG7646664.1, KAG7604903.1, KAG7604465.1, KAG7602634.1, KAG7586839.1, KAG7575895.1, KAG7544138.1,
	NP_001332329.1	A. thaliana	KAG7650495.1, KAG7646664.1, KAG7636428.1, KAG7604903.1, KAG7604465.1, KAG7602634.1, KAG7586839.1, KAG7575895.1, KAG7567538.1, KAG7544138.1,
	NP_001332330.1	A. thaliana	KAG7650495.1, KAG7646664.1, KAG7636428.1, KAG7604903.1, KAG7604465.1, KAG7602634.1, KAG7586839.1, KAG7575895.1, KAG7567538.1, KAG7544138.1,
	NP_001332331.1	A. thaliana	KAG7650495.1, KAG7646664.1, KAG7604465.1, KAG7602634.1, KAG7575895.1, KAG7544138.1,
	NP_001332395.1	A. thaliana	KAG7650495.1, KAG7636428.1, KAG7604903.1, KAG7604465.1, KAG7586839.1, KAG7575895.1, KAG7567538.1, KAG7544138.1, NP_199303.2, NP_178429.1, NP_178403.1, AED95172.1, AEC05685.1, AEC05657.1, AAC32921.1,
	NP_001332396.1	A. thaliana	KAG7650495.1, KAG7636428.1, KAG7604903.1, KAG7604465.1, KAG7586839.1, KAG7567538.1, KAG7544138.1,
	NP_001332468.1	A. thaliana	NP_181039.1, NP_181039.1, AEC09041.1, AEC09041.1, NP_193118.2, NP_193118.2, AEE83329.1, AEE83329.1,
	NP_001332491.1	A. thaliana	KAG7650495.1, KAG7646664.1, KAG7636428.1, KAG7604903.1, KAG7604465.1, KAG7602634.1, KAG7602634.1, KAG7586839.1, KAG7567538.1, KAG7544138.1,
	NP_001332492.1	A. thaliana	KAG7650495.1, KAG7646664.1, KAG7636428.1, KAG7604903.1, KAG7604465.1, KAG7602634.1, KAG7602634.1, KAG7586839.1, KAG7567538.1, KAG7544138.1,
	NP_001332515.1	A. thaliana	NP_196159.1, KAG7628065.1, KAG7617377.1, KAG7650013.1, KAG7585246.1, KAG7585223.1, KAG7577238.1, KAG7560407.1, KAG7559881.1,
	NP_001332592.1	A. thaliana	KAG7628065.1, KAG7650013.1, KAG7585246.1, KAG7585223.1, KAG7577238.1, KAG7560407.1, KAG7559881.1,
	NP_001332753.1	A. thaliana	NP_181039.1, AEC09041.1, NP_193118.2, NP_193118.2, AEE83329.1, AEE83329.1,
	NP_172061.2	A. thaliana	NP_187250.1, AEE74327.1,
	NP_172219.5	A. thaliana	NP_181039.1, NP_181039.1, AEC09041.1, AEC09041.1,
	NP_172335.1	A. thaliana	NP_181039.1, NP_181039.1, AEC09041.1, AEC09041.1, NP_193118.2, AEE83329.1,
	NP_172468.3	A. thaliana	NP_181039.1, AEC09041.1,
	NP_172561.2	A. thaliana	KAG7628065.1, KAG7650013.1, KAG7585246.1, KAG7585223.1, KAG7560407.1, KAG7559881.1,
	NP_172668.1	A. thaliana	NP_175372.1,
	NP_172685.1	A. thaliana	NP_192816.1, AEE82928.1, NP_196159.1, NP_172692.1, NP_176314.1, KAG7625379.1, KAG7617377.1, KAG7650325.1, KAG7649273.1, KAG7594999.1, KAG7577397.1, KAG7552679.1,
	NP_172686.1	A. thaliana	NP_192816.1, AEE82928.1, NP_196159.1, NP_172692.1, NP_176314.1, KAG7625379.1, KAG7617377.1, KAG7650325.1, KAG7649273.1, KAG7594999.1, KAG7577397.1, KAG7552679.1,
	NP_172692.1	A. thaliana	NP_192816.1, AEE82928.1, NP_196159.1, NP_172692.1, NP_176314.1, KAG7625379.1, KAG7617377.1, KAG7650325.1, KAG7649273.1, KAG7594999.1, KAG7577397.1, KAG7552679.1,
	NP_172693.1	A. thaliana	NP_192816.1, AEE82928.1, NP_196159.1, NP_172692.1, NP_176314.1, KAG7625379.1, KAG7617377.1, KAG7650325.1, KAG7649273.1, KAG7594999.1, KAG7577397.1, KAG7552679.1,
	NP_172708.1	A. thaliana	NP_181039.1, AEC09041.1,
	NP_173041.1	A. thaliana	NP_192816.1, AEE82928.1, NP_196159.1, NP_172692.1, NP_176314.1, KAG7625379.1, KAG7617377.1, KAG7650325.1, KAG7649273.1, KAG7594999.1, KAG7577397.1, KAG7552679.1,
	NP_173166.2	A. thaliana	NP_181039.1, NP_181039.1, NP_181039.1, AEC09041.1, AEC09041.1, AEC09041.1, NP_193118.2, AEE83329.1,
	NP_173167.1	A. thaliana	NP_181039.1, NP_181039.1, AEC09041.1, AEC09041.1,
	NP_173168.1	A. thaliana	NP_181039.1, AEC09041.1,
	NP_173203.2	A. thaliana	KAG7651511.1, KAG7650495.1, KAG7646664.1, KAG7636428.1, KAG7604903.1, KAG7604465.1, KAG7586839.1, KAG7585955.1, KAG7575945.1, KAG7575895.1, KAG7544138.1, NP_177436.1, AEE35392.1, AAF01328.1, NP_177437.1, NP_177435.1, NP_177434.1, AEE35394.1, AEE35391.1, AEE35390.1,
	NP_173204.1	A. thaliana	KAG7651511.1, KAG7650495.1, KAG7646664.1, KAG7604903.1, KAG7604465.1, KAG7575945.1, KAG7575895.1, KAG7544138.1,
	NP_173205.1	A. thaliana	KAG7651511.1, KAG7650495.1, KAG7646664.1, KAG7604903.1, KAG7604465.1, KAG7585955.1, KAG7575945.1, KAG7575895.1, KAG7544138.1, NP_001077816.1, NP_177436.1, AEE35393.1, AEE35392.1, AAF01328.1, NP_177437.1, NP_177435.1, NP_177434.1, AEE35394.1, AEE35391.1, AEE35390.1,
	NP_173217.1	A. thaliana	NP_181039.1, NP_181039.1, NP_181039.1, NP_181039.1, AEC09041.1, AEC09041.1, AEC09041.1, AEC09041.1, NP_193118.2, AEE83329.1,
	NP_174037.3	A. thaliana	KAG7651511.1, KAG7650495.1, KAG7646664.1, KAG7636428.1, KAG7604903.1, KAG7604465.1, KAG7586839.1, KAG7585955.1, KAG7575945.1, KAG7575895.1, KAG7567538.1, KAG7544138.1, NP_177437.1, NP_177435.1, NP_177434.1, AEE35394.1, AEE35391.1, AEE35390.1,
	NP_174038.1	A. thaliana	KAG7650495.1, KAG7646664.1, KAG7636428.1, KAG7604903.1, KAG7604465.1, KAG7585955.1, KAG7575945.1, KAG7575895.1, KAG7567538.1, KAG7544138.1, NP_177437.1, NP_177434.1, AEE35394.1, AEE35390.1,
	NP_174166.1	A. thaliana	NP_181039.1, NP_181039.1, NP_181039.1, NP_181039.1, AEC09041.1, AEC09041.1, AEC09041.1, AEC09041.1, NP_193118.2, AEE83329.1,
	NP_174439.2	A. thaliana	KAG7651511.1, KAG7650495.1, KAG7646664.1, KAG7636428.1, KAG7604903.1, KAG7604465.1, KAG7586839.1, KAG7585956.1, KAG7585955.1, KAG7575945.1, KAG7575895.1, KAG7567538.1, KAG7544138.1, NP_001031980.1, NP_192320.1, NP_176076.1, NP_177437.1, NP_177435.1, NP_177434.1, AEE82369.1, AEE35394.1, AEE35391.1, AEE35390.1, AEE33446.1, AED94300.1,
	NP_174620.2	A. thaliana	KAG7601180.1,
	NP_174624.1	A. thaliana	AEE31606.1, NP_001185131.1, NP_180206.1, NP_174624.1, AEE31610.1, AEE31607.1, AEC07831.1,
	NP_174625.3	A. thaliana	AEE31606.1, NP_001185131.1, NP_180206.1, NP_174624.1, AEE31610.1, AEE31607.1, AEC07831.1,
	NP_174628.1	A. thaliana	AEE31606.1, NP_001185131.1, NP_180206.1, NP_174624.1, AEE31610.1, AEE31607.1, AEC07831.1,
	NP_174673.3	A. thaliana	NP_181039.1, NP_181039.1, NP_181039.1, AEC09041.1, AEC09041.1, AEC09041.1,
	NP_174809.1	A. thaliana	NP_181039.1, AEC09041.1, NP_193118.2, AEE83329.1,
	NP_175139.1	A. thaliana	NP_181039.1, AEC09041.1, NP_193118.2, AEE83329.1,
	NP_175170.1	A. thaliana	NP_001154434.1, NP_199303.2, NP_178429.1, NP_178403.1, NP_176080.1, NP_175170.1, AEE33473.1, AEE33450.1, AEE32160.1, AED95172.1, AEC05685.1, AEC05657.1, AAC32921.1,
	NP_175225.1	A. thaliana	NP_181039.1, AEC09041.1, NP_193118.2, AEE83329.1,
	NP_175372.1	A. thaliana	NP_193602.4, NP_175372.1, AEE84074.1,
	NP_175397.1	A. thaliana	NP_193602.4, NP_175372.1, AEE84074.1,
	NP_175437.1	A. thaliana	KAG7628065.1, KAG7650013.1, KAG7585246.1, KAG7585223.1, KAG7577238.1, KAG7560407.1, KAG7559881.1,
	NP_175538.3	A. thaliana	NP_199303.2, AED95172.1,
	NP_175559.2	A. thaliana	NP_192816.1, AEE82928.1, NP_196159.1, NP_172692.1, NP_176314.1, KAG7625379.1, KAG7617377.1, KAG7650325.1, KAG7649273.1, KAG7594999.1, KAG7577397.1, KAG7552679.1,
	NP_175591.1	A. thaliana	NP_187250.1, AEE74327.1,
	NP_175592.2	A. thaliana	NP_187250.1, AEE74327.1,
	NP_175675.4	A. thaliana	NP_192816.1, AEE82928.1, NP_196159.1, NP_172692.1, NP_176314.1, KAG7625379.1, KAG7617377.1, KAG7650325.1, KAG7649273.1, KAG7594999.1, KAG7577397.1, KAG7552679.1,
	NP_175957.1	A. thaliana	NP_181039.1, NP_181039.1, AEC09041.1, AEC09041.1,
	NP_176043.1	A. thaliana	KAG7651511.1, KAG7650495.1, KAG7646664.1, KAG7636428.1, KAG7604903.1, KAG7604465.1, KAG7586839.1, KAG7585956.1, KAG7585955.1, KAG7575945.1, KAG7575895.1, KAG7567538.1, KAG7544138.1, NP_001031980.1, NP_192320.1, NP_176076.1, NP_177437.1, NP_177435.1, NP_177434.1, AEE82369.1, AEE35394.1, AEE35391.1, AEE35390.1, AEE33446.1, AED94300.1,
	NP_176044.1	A. thaliana	KAG7651511.1, KAG7650495.1, KAG7646664.1, KAG7636428.1, KAG7604903.1, KAG7604465.1, KAG7586839.1, KAG7585956.1, KAG7585955.1, KAG7575945.1, KAG7575895.1, KAG7567538.1, KAG7544138.1, NP_001031980.1, NP_176076.1, NP_177437.1, NP_177434.1, AEE35394.1, AEE35390.1, AEE33446.1, AED94300.1,
	NP_176047.1	A. thaliana	KAG7651511.1, KAG7650495.1, KAG7646664.1, KAG7636428.1, KAG7604903.1, KAG7604465.1, KAG7586839.1, KAG7585956.1, KAG7585955.1, KAG7575945.1, KAG7575895.1, KAG7567538.1, KAG7544138.1, NP_001031980.1, NP_192320.1, NP_176076.1, NP_177437.1, NP_177434.1, AEE82369.1, AEE35394.1, AEE35390.1, AEE33446.1, AED94300.1,
	NP_176076.1	A. thaliana	KAG7650495.1, KAG7604903.1, KAG7604465.1, KAG7585955.1, KAG7575945.1, KAG7575895.1, KAG7544138.1, NP_001031980.1, NP_176076.1, AEE33446.1, AED94300.1,
	NP_176078.4	A. thaliana	KAG7650495.1, KAG7604903.1, KAG7604903.1, KAG7604465.1, KAG7575895.1, KAG7544138.1,
	NP_176080.1	A. thaliana	NP_178429.1, NP_178403.1, NP_176080.1, NP_175170.1, AEE33450.1, AEE32160.1, AEC05685.1, AEC05657.1, AAC32921.1,
	NP_176093.2	A. thaliana	NP_001154434.1, NP_199303.2, NP_178429.1, NP_178403.1, NP_176080.1, NP_175170.1, AEE33473.1, AEE33450.1, AEE32160.1, AED95172.1, AEC05685.1, AEC05657.1, AAC32921.1,
	NP_176094.1	A. thaliana	NP_001154434.1, NP_178429.1, NP_178403.1, NP_176080.1, NP_175170.1, AEE33473.1, AEE33450.1, AEE32160.1, AEC05685.1, AEC05657.1, AAC32921.1,
	NP_176115.2	A. thaliana	NP_181039.1, NP_181039.1, AEC09041.1, AEC09041.1, NP_193118.2, AEE83329.1,
	NP_176135.1	A. thaliana	KAG7628065.1, KAG7650013.1, KAG7585246.1, KAG7585223.1, KAG7577238.1, KAG7560407.1, KAG7559881.1,
	NP_176137.1	A. thaliana	NP_172692.1, KAG7628065.1, KAG7650013.1, KAG7585246.1, KAG7585223.1, KAG7577238.1, KAG7560407.1, KAG7559881.1,
	NP_176151.2	A. thaliana	KAG7628065.1, KAG7650013.1, KAG7585246.1, KAG7585223.1, KAG7560407.1, KAG7559881.1,
	NP_176153.1	A. thaliana	KAG7628065.1, KAG7650013.1, KAG7585246.1, KAG7585223.1, KAG7560407.1, KAG7559881.1,
	NP_176187.1	A. thaliana	KAG7628065.1, KAG7650013.1, KAG7585246.1, KAG7585223.1, KAG7577238.1, KAG7560407.1, KAG7559881.1,
	NP_176236.1	A. thaliana	NP_001154434.1, NP_178429.1, NP_178403.1, NP_176080.1, NP_175170.1, AEE33473.1, AEE33450.1, AEE32160.1, AEC05685.1, AEC05657.1, AAC32921.1,
	NP_176313.1	A. thaliana	NP_192816.1, AEE82928.1, NP_196159.1, NP_172692.1, NP_176314.1, KAG7625379.1, KAG7617377.1, KAG7650325.1, KAG7649273.1, KAG7594999.1, KAG7577397.1, KAG7552679.1,
	NP_176314.1	A. thaliana	NP_192816.1, AEE82928.1, NP_196159.1, NP_172692.1, NP_176314.1, KAG7625379.1, KAG7617377.1, KAG7650325.1, KAG7649273.1, KAG7594999.1, KAG7577397.1, KAG7552679.1,
	NP_176325.2	A. thaliana	NP_192816.1, AEE82928.1, NP_196159.1, NP_172692.1, NP_176314.1, KAG7625379.1, KAG7617377.1, KAG7650325.1, KAG7649273.1, KAG7594999.1, KAG7577397.1, KAG7552679.1,
	NP_176326.2	A. thaliana	NP_192816.1, AEE82928.1, NP_196159.1, NP_172692.1, NP_176314.1, KAG7625379.1, KAG7617377.1, KAG7650325.1, KAG7649273.1, KAG7594999.1, KAG7577397.1, KAG7552679.1,
	NP_176434.2	A. thaliana	NP_193602.4, NP_175372.1, AEE84074.1,
	NP_176451.1	A. thaliana	NP_192816.1, AEE82928.1, NP_196159.1, NP_172692.1, NP_176314.1, KAG7625379.1, KAG7617377.1, KAG7650325.1, KAG7649273.1, KAG7594999.1, KAG7577397.1, KAG7552679.1,
	NP_176483.1	A. thaliana	NP_181039.1, AEC09041.1,
	NP_176524.1	A. thaliana	NP_192816.1, AEE82928.1, NP_196159.1, NP_172692.1, NP_176314.1, KAG7625379.1, KAG7617377.1, KAG7650325.1, KAG7649273.1, KAG7594999.1, KAG7577397.1, KAG7552679.1,
	NP_176525.1	A. thaliana	NP_192816.1, AEE82928.1, NP_196159.1, NP_172692.1, NP_176314.1, KAG7625379.1, KAG7617377.1, KAG7650325.1, KAG7649273.1, KAG7594999.1, KAG7577397.1, KAG7552679.1,
	NP_176560.1	A. thaliana	KAG7651511.1, KAG7650495.1, KAG7646664.1, KAG7636428.1, KAG7604903.1, KAG7604465.1, KAG7586839.1, KAG7585956.1, KAG7585955.1, KAG7575945.1, KAG7575895.1, KAG7567538.1, KAG7544138.1, NP_001031980.1, NP_192320.1, NP_176076.1, NP_177437.1, NP_177435.1, NP_177434.1, AEE82369.1, AEE35394.1, AEE35391.1, AEE35390.1, AEE33446.1, AED94300.1,
	NP_176561.2	A. thaliana	KAG7651511.1, KAG7650495.1, KAG7646664.1, KAG7636428.1, KAG7604903.1, KAG7604465.1, KAG7586839.1, KAG7585956.1, KAG7585955.1, KAG7575945.1, KAG7575895.1, KAG7567538.1, KAG7544138.1, NP_001031980.1, NP_177437.1, NP_177434.1, AEE35394.1, AEE35390.1, AED94300.1,
	NP_176562.2	A. thaliana	KAG7650495.1, KAG7646664.1, KAG7636428.1, KAG7604903.1, KAG7604465.1, KAG7586839.1, KAG7585956.1, KAG7585955.1, KAG7575945.1, KAG7575895.1, KAG7567538.1, KAG7544138.1,
	NP_176571.1	A. thaliana	KAG7651511.1, KAG7650495.1, KAG7646664.1, KAG7636428.1, KAG7604903.1, KAG7604465.1, KAG7586839.1, KAG7585956.1, KAG7585955.1, KAG7575945.1, KAG7575895.1, KAG7567538.1, KAG7544138.1, NP_001031980.1, NP_177437.1, NP_177434.1, AEE35394.1, AEE35390.1, AED94300.1,
	NP_176572.1	A. thaliana	KAG7651511.1, KAG7650495.1, KAG7646664.1, KAG7604903.1, KAG7604465.1, KAG7586839.1, KAG7585956.1, KAG7585955.1, KAG7575945.1, KAG7575895.1, KAG7567538.1, KAG7544138.1, NP_001031980.1, NP_177437.1, NP_177434.1, AEE35394.1, AEE35390.1, AED94300.1,
	NP_176590.2	A. thaliana	KAG7651511.1, KAG7650495.1, KAG7646664.1, KAG7636428.1, KAG7604903.1, KAG7604465.1, KAG7586839.1, KAG7585956.1, KAG7585955.1, KAG7575945.1, KAG7575895.1, KAG7567538.1, KAG7544138.1, NP_001031980.1, NP_192320.1, NP_176076.1, NP_177437.1, NP_177434.1, AEE82369.1, AEE35394.1, AEE35390.1, AEE33446.1, AED94300.1,
	NP_176717.1	A. thaliana	NP_181039.1, NP_181039.1, AEC09041.1, AEC09041.1,
	NP_176718.2	A. thaliana	NP_199303.2, NP_178429.1, NP_178403.1, AED95172.1, AEC05685.1, AEC05657.1, AAC32921.1,
	NP_176760.2	A. thaliana	KAG7651511.1, KAG7650495.1, KAG7646664.1, KAG7636428.1, KAG7604903.1, KAG7604465.1, KAG7586839.1, KAG7585956.1, KAG7585955.1, KAG7575945.1, KAG7575895.1, KAG7567538.1, KAG7544138.1, NP_001031980.1, NP_192320.1, NP_176076.1, NP_177437.1, NP_177434.1, AEE82369.1, AEE35394.1, AEE35390.1, AEE33446.1, AED94300.1,
	NP_176783.1	A. thaliana	KAG7651511.1, KAG7650495.1, KAG7646664.1, KAG7604903.1, KAG7604465.1, KAG7585956.1, KAG7585955.1, KAG7575945.1, KAG7575895.1, KAG7544138.1, NP_001031980.1, NP_192320.1, NP_176076.1, NP_177437.1, NP_177434.1, AEE82369.1, AEE35394.1, AEE35390.1, AEE33446.1, AED94300.1,
	NP_177295.1	A. thaliana	NP_181039.1, NP_181039.1, AEC09041.1, AEC09041.1, NP_193118.2, AEE83329.1,
	NP_177296.2	A. thaliana	NP_181039.1, NP_181039.1, AEC09041.1, AEC09041.1, AEE31606.1, NP_001185131.1, NP_180206.1, AEE31610.1, AEC07831.1, NP_193118.2, AEE83329.1,
	NP_177363.1	A. thaliana	NP_181039.1, AEC09041.1, NP_193118.2, AEE83329.1,
	NP_177374.1	A. thaliana	NP_181039.1, NP_181039.1, AEC09041.1, AEC09041.1,
	NP_177427.2	A. thaliana	KAG7651511.1, KAG7650495.1, KAG7646664.1, KAG7636428.1, KAG7604903.1, KAG7604465.1, KAG7586839.1, KAG7585955.1, KAG7575945.1, KAG7575895.1, KAG7567538.1, KAG7544138.1, NP_177436.1, AEE35392.1, AAF01328.1, NP_177437.1, NP_177435.1, NP_177434.1, AEE35394.1, AEE35391.1, AEE35390.1,
	NP_177428.1	A. thaliana	KAG7650495.1, KAG7646664.1, KAG7604903.1, KAG7604465.1, KAG7575945.1, KAG7575895.1, KAG7544138.1, NP_177437.1, NP_177434.1, AEE35394.1, AEE35390.1,
	NP_177429.2	A. thaliana	KAG7651511.1, KAG7650495.1, KAG7646664.1, KAG7646664.1, KAG7636428.1, KAG7604903.1, KAG7604465.1, KAG7586839.1, KAG7585955.1, KAG7575945.1, KAG7575895.1, KAG7567538.1, KAG7544138.1, NP_001077816.1, NP_177436.1, AEE35393.1, AEE35392.1, AAF01328.1, NP_177437.1, NP_177435.1, NP_177434.1, AEE35394.1, AEE35391.1, AEE35390.1,
	NP_177432.1	A. thaliana	KAG7651511.1, KAG7650495.1, KAG7646664.1, KAG7604903.1, KAG7604465.1, KAG7586839.1, KAG7585955.1, KAG7575945.1, KAG7575895.1, KAG7544138.1, NP_001077816.1, NP_177436.1, AEE35393.1, AEE35392.1, AAF01328.1, NP_177437.1, NP_177435.1, NP_177434.1, AEE35394.1, AEE35391.1, AEE35390.1,
	NP_177433.1	A. thaliana	KAG7651511.1, KAG7650495.1, KAG7646664.1, KAG7604903.1, KAG7604465.1, KAG7585955.1, KAG7575945.1, KAG7575895.1, KAG7544138.1, NP_001077816.1, NP_177436.1, AEE35393.1, AEE35392.1, AAF01328.1, NP_177437.1, NP_177435.1, NP_177434.1, AEE35394.1, AEE35391.1, AEE35390.1,
	NP_177434.1	A. thaliana	KAG7651511.1, KAG7650495.1, KAG7646664.1, KAG7604903.1, KAG7604465.1, KAG7585955.1, KAG7575945.1, KAG7575895.1, KAG7544138.1, NP_001077816.1, NP_177436.1, AEE35393.1, AEE35392.1, AAF01328.1, NP_177437.1, NP_177435.1, NP_177434.1, AEE35394.1, AEE35391.1, AEE35390.1,
	NP_177435.1	A. thaliana	KAG7651511.1, KAG7646664.1, KAG7604903.1, KAG7604465.1, KAG7544138.1, NP_001077816.1, NP_177436.1, AEE35393.1, AEE35392.1, AAF01328.1, NP_177437.1, NP_177435.1, NP_177434.1, AEE35394.1, AEE35391.1, AEE35390.1,
	NP_177436.1	A. thaliana	KAG7651511.1, KAG7646664.1, NP_001077816.1, NP_177436.1, AEE35393.1, AEE35392.1, AAF01328.1, NP_177437.1, NP_177435.1, NP_177434.1, AEE35394.1, AEE35391.1, AEE35390.1,
	NP_177437.1	A. thaliana	KAG7651511.1, KAG7650495.1, KAG7646664.1, KAG7604903.1, KAG7604465.1, KAG7585955.1, KAG7575945.1, KAG7575895.1, KAG7544138.1, NP_001077816.1, NP_177436.1, AEE35393.1, AEE35392.1, AAF01328.1, NP_177437.1, NP_177435.1, NP_177434.1, AEE35394.1, AEE35391.1, AEE35390.1,
	NP_177438.1	A. thaliana	KAG7651511.1, KAG7650495.1, KAG7646664.1, KAG7604903.1, KAG7604465.1, KAG7585955.1, KAG7575945.1, KAG7575895.1, KAG7544138.1, NP_001077816.1, NP_177436.1, AEE35393.1, AEE35392.1, AAF01328.1, NP_177437.1, NP_177435.1, NP_177434.1, AEE35394.1, AEE35391.1, AEE35390.1,
	NP_177451.1	A. thaliana	NP_181039.1, NP_181039.1, AEC09041.1, AEC09041.1, NP_193118.2, AEE83329.1,
	NP_177557.2	A. thaliana	NP_181039.1, NP_181039.1, AEC09041.1, AEC09041.1,
	NP_177558.4	A. thaliana	NP_181039.1, NP_181039.1, AEC09041.1, AEC09041.1, NP_193118.2, AEE83329.1,
	NP_177559.1	A. thaliana	NP_181039.1, AEC09041.1, NP_193118.2, AEE83329.1,
	NP_177694.1	A. thaliana	NP_181039.1, AEC09041.1, NP_193118.2, AEE83329.1,
	NP_177710.1	A. thaliana	NP_181039.1, NP_181039.1, AEC09041.1, AEC09041.1,
	NP_178304.1	A. thaliana	NP_181039.1, AEC09041.1,
	NP_178330.1	A. thaliana	NP_181039.1, NP_181039.1, AEC09041.1, AEC09041.1, NP_193118.2, AEE83329.1,
	NP_178403.1	A. thaliana	KAG7567538.1, NP_001154434.1, NP_199303.2, NP_178429.1, NP_178403.1, NP_176080.1, NP_175170.1, AEE33473.1, AEE33450.1, AEE32160.1, AED95172.1, AEC05685.1, AEC05657.1, AAC32921.1,
	NP_178429.1	A. thaliana	KAG7636428.1, KAG7567538.1, KAG7567538.1, NP_001154434.1, NP_199303.2, NP_178429.1, NP_178403.1, NP_176080.1, NP_175170.1, AEE33473.1, AEE33450.1, AEE32160.1, AED95172.1, AEC05685.1, AEC05657.1, AAC32921.1,
	NP_179024.1	A. thaliana	KAG7651511.1, KAG7650495.1, KAG7650495.1, KAG7646664.1, KAG7636428.1, KAG7604903.1, KAG7604465.1, KAG7604465.1, KAG7586839.1, KAG7585956.1, KAG7585955.1, KAG7575945.1, KAG7575895.1, KAG7575895.1, KAG7567538.1, KAG7544138.1, KAG7544138.1, NP_001031980.1, NP_192320.1, NP_176076.1, NP_177437.1, NP_177434.1, AEE82369.1, AEE35394.1, AEE35390.1, AEE33446.1, AED94300.1,
	NP_179057.1	A. thaliana	NP_187250.1, AEE74327.1,
	NP_179112.1	A. thaliana	NP_181039.1, AEC09041.1, NP_193118.2, NP_193118.2, AEE83329.1, AEE83329.1,
	NP_179134.1	A. thaliana	NP_179134.1,
	NP_179188.1	A. thaliana	NP_175372.1,
	NP_179279.1	A. thaliana	KAG7651511.1, KAG7650495.1, KAG7646664.1, KAG7636428.1, KAG7604903.1, KAG7604465.1, KAG7586839.1, KAG7585956.1, KAG7585955.1, KAG7575945.1, KAG7575895.1, KAG7567538.1, KAG7544138.1, NP_001031980.1, NP_192320.1, NP_176076.1, NP_177437.1, NP_177434.1, AEE82369.1, AEE35394.1, AEE35390.1, AEE33446.1, AED94300.1,
	NP_179297.2	A. thaliana	KAG7650495.1, KAG7646664.1, KAG7636428.1, KAG7604903.1, KAG7604465.1, KAG7602634.1, KAG7602634.1, KAG7586839.1, KAG7567538.1, KAG7544138.1,
	NP_179298.2	A. thaliana	KAG7650495.1, KAG7646664.1, KAG7636428.1, KAG7604903.1, KAG7604465.1, KAG7575895.1, KAG7567538.1, KAG7544138.1, NP_178429.1, NP_178403.1, AEC05685.1, AEC05657.1, AAC32921.1,
	NP_179336.1	A. thaliana	NP_196204.1, AED90932.1, NP_179336.1, AEC06625.1, NP_187741.2, AEE75031.1, AAW57410.1, NP_189281.2, AEE77167.1, NP_563921.1, NP_195272.1, AEE86519.1,
	NP_179509.1	A. thaliana	NP_187250.1, AEE74327.1,
	NP_179523.1	A. thaliana	NP_196204.1, AED90932.1, NP_187741.2, AEE75031.1, AAW57410.1, NP_189281.2, AEE77167.1, NP_563921.1,
	NP_179568.1	A. thaliana	NP_193602.4, NP_175372.1, AEE84074.1,
	NP_179990.1	A. thaliana	NP_181039.1, AEC09041.1,
	NP_180114.1	A. thaliana	NP_181039.1, AEC09041.1, NP_193118.2, AEE83329.1,
	NP_180117.4	A. thaliana	NP_181039.1, NP_181039.1, AEC09041.1, AEC09041.1, NP_193118.2, AEE83329.1,
	NP_180150.1	A. thaliana	NP_181039.1, NP_181039.1, NP_181039.1, AEC09041.1, AEC09041.1, AEC09041.1, NP_174624.1, AEE31607.1, NP_193118.2, AEE83329.1,
	NP_180201.1	A. thaliana	NP_181039.1, NP_181039.1, AEC09041.1, AEC09041.1, AEE31606.1, NP_174624.1, AEE31607.1,
	NP_180206.1	A. thaliana	AEE31606.1, NP_001185131.1, NP_180206.1, NP_174624.1, AEE31610.1, AEE31607.1, AEC07831.1,
	NP_180773.3	A. thaliana	KAG7567538.1, NP_199303.2, NP_178429.1, NP_178403.1, NP_175170.1, AEE32160.1, AED95172.1, AEC05685.1, AEC05657.1, AAC32921.1,
	NP_180825.2	A. thaliana	NP_193118.2, AEE83329.1,
	NP_180827.1	A. thaliana	NP_181039.1, AEC09041.1, NP_193118.2, AEE83329.1,
	NP_180861.1	A. thaliana	NP_181039.1, AEC09041.1, NP_193118.2, AEE83329.1,
	NP_180864.1	A. thaliana	NP_181039.1, NP_181039.1, AEC09041.1, AEC09041.1, NP_193118.2, AEE83329.1,
	NP_180865.2	A. thaliana	NP_181039.1, AEC09041.1, NP_193118.2, AEE83329.1,
	NP_180867.1	A. thaliana	NP_181039.1, AEC09041.1, NP_193118.2, AEE83329.1,
	NP_180875.1	A. thaliana	NP_181039.1, NP_181039.1, AEC09041.1, AEC09041.1, NP_193118.2, AEE83329.1,
	NP_181039.1	A. thaliana	NP_181039.1, AEC09041.1, NP_193118.2, AEE83329.1,
	NP_181713.1	A. thaliana	NP_181039.1, NP_181039.1, AEC09041.1, AEC09041.1,
	NP_187072.2	A. thaliana	KAG7651511.1, KAG7650495.1, KAG7646664.1, KAG7636428.1, KAG7604903.1, KAG7604465.1, KAG7586839.1, KAG7585956.1, KAG7585955.1, KAG7575945.1, KAG7575895.1, KAG7567538.1, KAG7544138.1, NP_001031980.1, NP_192320.1, NP_176076.1, NP_177437.1, NP_177435.1, NP_177434.1, AEE82369.1, AEE35394.1, AEE35391.1, AEE35390.1, AEE33446.1, AED94300.1,
	NP_187187.1	A. thaliana	NP_181039.1, NP_181039.1, AEC09041.1, AEC09041.1, NP_193118.2, AEE83329.1,
	NP_187188.2	A. thaliana	NP_181039.1, NP_181039.1, AEC09041.1, AEC09041.1, NP_193118.2, AEE83329.1,
	NP_187216.1	A. thaliana	NP_181039.1, NP_181039.1, AEC09041.1, AEC09041.1, NP_193118.2, AEE83329.1,
	NP_187217.2	A. thaliana	NP_181039.1, NP_181039.1, AEC09041.1, AEC09041.1, NP_193118.2, AEE83329.1,
	NP_187250.1	A. thaliana	NP_187250.1, AEE74327.1,
	NP_187360.1	A. thaliana	KAG7628065.1, KAG7650013.1, KAG7585223.1, KAG7577238.1, KAG7560407.1, KAG7559881.1,
	NP_187712.2	A. thaliana	NP_181039.1, AEC09041.1, NP_193118.2, AEE83329.1,
	NP_187719.1	A. thaliana	NP_181039.1, NP_181039.1, NP_181039.1, AEC09041.1, AEC09041.1, AEC09041.1, NP_193118.2, AEE83329.1,
	NP_187741.2	A. thaliana	NP_196204.1, AED90932.1, NP_179336.1, AEC06625.1, NP_187741.2, AEE75031.1, AAW57410.1, NP_189281.2, AEE77167.1, NP_563921.1, NP_195272.1, AEE86519.1,
	NP_187867.1	A. thaliana	AEE31606.1, NP_001185131.1, NP_180206.1, NP_174624.1, AEE31610.1, AEE31607.1, AEC07831.1,
	NP_187946.1	A. thaliana	NP_181039.1, NP_181039.1, AEC09041.1, AEC09041.1,
	NP_188064.1	A. thaliana	NP_176314.1, KAG7650013.1, KAG7577238.1, KAG7560407.1, KAG7559881.1,
	NP_188065.1	A. thaliana	NP_172692.1, KAG7577238.1,
	NP_188160.2	A. thaliana	NP_001189901.1, AEE75671.1,
	NP_188191.1	A. thaliana	NP_192816.1, AEE82928.1, NP_196159.1, NP_172692.1, NP_176314.1, KAG7625379.1, KAG7617377.1, KAG7650325.1, KAG7649273.1, KAG7594999.1, KAG7577397.1, KAG7552679.1,
	NP_188532.2	A. thaliana	NP_175372.1,
	NP_188554.1	A. thaliana	NP_187250.1, AEE74327.1,
	NP_188563.1	A. thaliana	NP_193602.4, NP_175372.1, AEE84074.1,
	NP_188604.1	A. thaliana	NP_181039.1, AEC09041.1,
	NP_188718.1	A. thaliana	NP_181039.1, AEC09041.1, AEE31606.1, NP_001185131.1, NP_180206.1, NP_174624.1, AEE31610.1, AEE31607.1, AEC07831.1,
	NP_188771.2	A. thaliana	NP_187250.1, AEE74327.1,
	NP_188919.1	A. thaliana	NP_193602.4, NP_175372.1, AEE84074.1,
	NP_188941.1	A. thaliana	NP_181039.1, AEC09041.1, NP_193118.2, AEE83329.1,
	NP_188952.1	A. thaliana	NP_181039.1, NP_181039.1, AEC09041.1, AEC09041.1, NP_193118.2, AEE83329.1,
	NP_188953.1	A. thaliana	NP_181039.1, AEC09041.1, AEE31606.1, NP_180206.1, AEC07831.1, NP_193118.2, AEE83329.1,
	NP_189066.1	A. thaliana	NP_181039.1, NP_181039.1, NP_181039.1, AEC09041.1, AEC09041.1, AEC09041.1, AEE31606.1, NP_193118.2, AEE83329.1,
	NP_189091.1	A. thaliana	NP_193602.4, NP_175372.1, AEE84074.1,
	NP_189134.1	A. thaliana	NP_181039.1, AEC09041.1, NP_193118.2, AEE83329.1,
	NP_189137.1	A. thaliana	NP_181039.1, AEC09041.1, NP_193118.2, AEE83329.1,
	NP_189138.1	A. thaliana	NP_181039.1, AEC09041.1, NP_193118.2, AEE83329.1,
	NP_189281.2	A. thaliana	NP_196204.1, AED90932.1, NP_179336.1, AEC06625.1, NP_187741.2, AEE75031.1, AAW57410.1, NP_189281.2, AEE77167.1, NP_563921.1, NP_195272.1, AEE86519.1,
	NP_189443.2	A. thaliana	NP_181039.1, NP_181039.1, NP_181039.1, AEC09041.1, AEC09041.1, AEC09041.1, NP_180206.1, NP_174624.1, AEE31607.1, AEC07831.1, NP_193118.2, AEE83329.1,
	NP_189531.1	A. thaliana	NP_181039.1, NP_181039.1, NP_181039.1, AEC09041.1, AEC09041.1, AEC09041.1, NP_193118.2, NP_193118.2, AEE83329.1, AEE83329.1,
	NP_190026.1	A. thaliana	KAG7650495.1, KAG7646664.1, KAG7636428.1, KAG7604903.1, KAG7604903.1, KAG7604465.1, KAG7586839.1, KAG7585956.1, KAG7585955.1, KAG7575945.1, KAG7575895.1, KAG7567538.1, KAG7544138.1, NP_001031980.1, NP_192320.1, NP_176076.1, NP_177437.1, NP_177434.1, AEE82369.1, AEE35394.1, AEE35390.1, AEE33446.1, AED94300.1,
	NP_190034.2	A. thaliana	KAG7651511.1, KAG7650495.1, KAG7650495.1, KAG7646664.1, KAG7636428.1, KAG7604903.1, KAG7604465.1, KAG7604465.1, KAG7586839.1, KAG7585956.1, KAG7585955.1, KAG7575945.1, KAG7575895.1, KAG7567538.1, KAG7544138.1, NP_001031980.1, NP_192320.1, NP_176076.1, NP_177434.1, AEE82369.1, AEE35390.1, AEE33446.1, AED94300.1,
	NP_190049.1	A. thaliana	KAG7651511.1, KAG7650495.1, KAG7650495.1, KAG7646664.1, KAG7636428.1, KAG7604903.1, KAG7604465.1, KAG7586839.1, KAG7585956.1, KAG7585955.1, KAG7575945.1, KAG7575895.1, KAG7567538.1, KAG7544138.1, NP_001031980.1, NP_192320.1, NP_176076.1, NP_177434.1, AEE82369.1, AEE35390.1, AEE33446.1, AED94300.1,
	NP_190053.3	A. thaliana	KAG7651511.1, KAG7650495.1, KAG7646664.1, KAG7636428.1, KAG7604903.1, KAG7604465.1, KAG7586839.1, KAG7585956.1, KAG7585955.1, KAG7575945.1, KAG7575895.1, KAG7567538.1, KAG7544138.1, NP_001031980.1, NP_192320.1, NP_176076.1, NP_177437.1, NP_177434.1, AEE82369.1, AEE35394.1, AEE35390.1, AEE33446.1, AED94300.1,
	NP_190237.1	A. thaliana	KAG7628065.1, KAG7650013.1, KAG7585223.1, KAG7560407.1, KAG7559881.1,
	NP_190255.1	A. thaliana	KAG7628065.1, KAG7650013.1, KAG7585223.1, KAG7560407.1, KAG7559881.1,
	NP_190257.1	A. thaliana	KAG7628065.1, KAG7650013.1, KAG7585223.1, KAG7560407.1, KAG7559881.1,
	NP_190293.1	A. thaliana	NP_181039.1, NP_181039.1, NP_181039.1, AEC09041.1, AEC09041.1, AEC09041.1, NP_193118.2, AEE83329.1,
	NP_190295.1	A. thaliana	NP_181039.1, AEC09041.1, NP_193118.2, AEE83329.1,
	NP_190342.1	A. thaliana	NP_181039.1, AEC09041.1, NP_193118.2, AEE83329.1,
	NP_190536.1	A. thaliana	NP_181039.1, NP_181039.1, AEC09041.1, AEC09041.1, AEE31606.1, NP_180206.1, AEC07831.1,
	NP_190614.1	A. thaliana	NP_190616.1, NP_190615.1, NP_190614.1, AEE78670.1, AEE78669.1, AEE78668.1,
	NP_190615.1	A. thaliana	NP_190616.1, NP_190615.1, NP_190614.1, AEE78670.1, AEE78669.1, AEE78668.1,
	NP_190616.1	A. thaliana	NP_190616.1, NP_190615.1, NP_190614.1, AEE78670.1, AEE78669.1, AEE78668.1,
	NP_190638.1	A. thaliana	NP_190638.1, AEE78697.1,
	NP_190664.1	A. thaliana	KAG7628065.1, KAG7650013.1, KAG7585223.1, KAG7560407.1, KAG7559881.1,
	NP_190724.1	A. thaliana	KAG7650495.1, KAG7646664.1, KAG7636428.1, KAG7604903.1, KAG7604465.1, KAG7602634.1, KAG7602634.1, KAG7586839.1, KAG7575895.1, KAG7567538.1, KAG7544138.1,
	NP_190725.1	A. thaliana	KAG7650495.1, KAG7646664.1, KAG7636428.1, KAG7604903.1, KAG7604465.1, KAG7585955.1, KAG7567538.1, KAG7544138.1, NP_199303.2, NP_178429.1, NP_178403.1, NP_176080.1, AEE33450.1, AED95172.1, AEC05685.1, AEC05657.1, AAC32921.1,
	NP_190742.1	A. thaliana	AEE31606.1, NP_174624.1, AEE31607.1,
	NP_190892.3	A. thaliana	NP_181039.1, NP_181039.1, AEC09041.1, AEC09041.1,
	NP_191196.1	A. thaliana	NP_181039.1, NP_181039.1, NP_181039.1, NP_181039.1, AEC09041.1, AEC09041.1, AEC09041.1, AEC09041.1, AEE31606.1, NP_180206.1, NP_174624.1, AEE31607.1, AEC07831.1, NP_193118.2, AEE83329.1,
	NP_191510.1	A. thaliana	NP_179134.1,
	NP_192320.1	A. thaliana	KAG7650495.1, KAG7604903.1, KAG7585955.1, KAG7544138.1, NP_001031980.1, NP_192320.1, AEE82369.1, AED94300.1,
	NP_192331.2	A. thaliana	NP_181039.1, NP_181039.1, AEC09041.1, AEC09041.1, NP_193118.2, AEE83329.1,
	NP_192585.1	A. thaliana	KAG7650495.1, KAG7646664.1, KAG7636428.1, KAG7604903.1, KAG7604465.1, KAG7586839.1, KAG7585956.1, KAG7585955.1, KAG7575945.1, KAG7575895.1, KAG7567538.1, KAG7544138.1, NP_001031980.1, NP_192320.1, NP_176076.1, NP_177437.1, NP_177434.1, AEE82369.1, AEE35394.1, AEE35390.1, AEE33446.1, AED94300.1,
	NP_192625.4	A. thaliana	NP_181039.1, NP_181039.1, NP_181039.1, NP_181039.1, AEC09041.1, AEC09041.1, AEC09041.1, AEC09041.1, NP_174624.1, AEE31607.1, NP_193118.2, NP_193118.2, AEE83329.1, AEE83329.1,
	NP_192674.1	A. thaliana	KAG7650495.1, KAG7646664.1, KAG7586839.1, KAG7586839.1,
	NP_192680.1	A. thaliana	KAG7651511.1, KAG7650495.1, KAG7646664.1, KAG7604903.1, KAG7604465.1, KAG7585955.1, KAG7575945.1, KAG7575895.1, KAG7544138.1, NP_177437.1, NP_177434.1, AEE35394.1, AEE35390.1,
	NP_192816.1	A. thaliana	NP_192816.1, AEE82928.1, NP_196159.1, NP_172692.1, NP_176314.1, KAG7625379.1, KAG7617377.1, KAG7650325.1, KAG7649273.1, KAG7594999.1, KAG7577397.1, KAG7552679.1,
	NP_192855.1	A. thaliana	KAG7651511.1, KAG7650495.1, KAG7646664.1, KAG7636428.1, KAG7604903.1, KAG7604465.1, KAG7586839.1, KAG7585956.1, KAG7585955.1, KAG7575945.1, KAG7575895.1, KAG7567538.1, KAG7544138.1, NP_001031980.1, NP_192320.1, NP_176076.1, NP_177437.1, NP_177435.1, NP_177434.1, AEE82369.1, AEE35394.1, AEE35391.1, AEE35390.1, AEE33446.1, AED94300.1,
	NP_192938.1	A. thaliana	KAG7651511.1, KAG7650495.1, KAG7646664.1, KAG7636428.1, KAG7604903.1, KAG7604465.1, KAG7585955.1, KAG7575945.1, KAG7575895.1, KAG7567538.1, KAG7544138.1, NP_177437.1, AEE35394.1,
	NP_192939.2	A. thaliana	KAG7650495.1, KAG7646664.1, KAG7636428.1, KAG7604903.1, KAG7604465.1, KAG7602634.1, KAG7586839.1, KAG7575895.1, KAG7567538.1, KAG7544138.1,
	NP_193070.1	A. thaliana	NP_193602.4, NP_175372.1, AEE84074.1,
	NP_193118.2	A. thaliana	NP_181039.1, AEC09041.1, NP_193118.2, AEE83329.1,
	NP_193124.2	A. thaliana	NP_181039.1, NP_181039.1, AEC09041.1, AEC09041.1, NP_193118.2, NP_193118.2, AEE83329.1, AEE83329.1,
	NP_193173.5	A. thaliana	KAG7651511.1, KAG7650495.1, KAG7646664.1, KAG7636428.1, KAG7604903.1, KAG7604465.1, KAG7586839.1, KAG7585956.1, KAG7585955.1, KAG7575945.1, KAG7575895.1, KAG7567538.1, KAG7544138.1, NP_001031980.1, NP_192320.1, NP_176076.1, NP_177437.1, NP_177434.1, AEE82369.1, AEE35394.1, AEE35390.1, AEE33446.1, AED94300.1,
	NP_193420.2	A. thaliana	KAG7651511.1, KAG7650495.1, KAG7646664.1, KAG7636428.1, KAG7604903.1, KAG7604465.1, KAG7586839.1, KAG7585956.1, KAG7585955.1, KAG7575945.1, KAG7575895.1, KAG7567538.1, KAG7544138.1, NP_001031980.1, NP_192320.1, NP_177437.1, NP_177435.1, NP_177434.1, AEE82369.1, AEE35394.1, AEE35391.1, AEE35390.1, AED94300.1,
	NP_193424.2	A. thaliana	KAG7651511.1, KAG7650495.1, KAG7646664.1, KAG7636428.1, KAG7604903.1, KAG7604465.1, KAG7586839.1, KAG7585956.1, KAG7585955.1, KAG7575945.1, KAG7575895.1, KAG7567538.1, KAG7544138.1, NP_001031980.1, NP_192320.1, NP_176076.1, NP_177437.1, NP_177434.1, AEE82369.1, AEE35394.1, AEE35390.1, AEE33446.1, AED94300.1,
	NP_193425.1	A. thaliana	KAG7651511.1, KAG7650495.1, KAG7646664.1, KAG7636428.1, KAG7604903.1, KAG7604903.1, KAG7604465.1, KAG7586839.1, KAG7585956.1, KAG7585955.1, KAG7575945.1, KAG7575895.1, KAG7567538.1, KAG7544138.1, NP_001031980.1, NP_192320.1, NP_177437.1, NP_177434.1, AEE82369.1, AEE35394.1, AEE35390.1, AED94300.1,
	NP_193427.4	A. thaliana	KAG7650495.1, KAG7646664.1, KAG7604903.1, KAG7604465.1, KAG7586839.1, KAG7585956.1, KAG7585955.1, KAG7575945.1, KAG7575895.1, KAG7567538.1, KAG7544138.1, NP_177437.1, AEE35394.1,
	NP_193428.2	A. thaliana	KAG7651511.1, KAG7650495.1, KAG7646664.1, KAG7636428.1, KAG7604903.1, KAG7604903.1, KAG7604465.1, KAG7586839.1, KAG7585956.1, KAG7585955.1, KAG7575945.1, KAG7575895.1, KAG7575895.1, KAG7567538.1, KAG7544138.1, NP_001031980.1, NP_192320.1, NP_177437.1, AEE82369.1, AEE35394.1, AED94300.1,
	NP_193432.4	A. thaliana	KAG7651511.1, KAG7650495.1, KAG7646664.1, KAG7636428.1, KAG7604903.1, KAG7604465.1, KAG7585956.1, KAG7585955.1, KAG7575945.1, KAG7575895.1, KAG7567538.1, KAG7544138.1, NP_001031980.1, NP_192320.1, NP_177437.1, NP_177435.1, NP_177434.1, AEE82369.1, AEE35394.1, AEE35391.1, AEE35390.1, AED94300.1,
	NP_193602.4	A. thaliana	NP_193602.4, NP_175372.1, AEE84074.1,
	NP_193640.4	A. thaliana	KAG7616560.1, KAG7605021.1, KAG7605021.1,
	NP_193682.1	A. thaliana	KAG7636428.1, KAG7567538.1,
	NP_193685.6	A. thaliana	KAG7651511.1, KAG7650495.1, KAG7650495.1, KAG7646664.1, KAG7646664.1, KAG7636428.1, KAG7604903.1, KAG7604903.1, KAG7604465.1, KAG7604465.1, KAG7602634.1, KAG7586839.1, KAG7585956.1, KAG7585955.1, KAG7575945.1, KAG7575895.1, KAG7575895.1, KAG7567538.1, KAG7544138.1, KAG7544138.1, NP_001031980.1, NP_177437.1, NP_177434.1, AEE35394.1, AEE35390.1, AED94300.1,
	NP_193686.5	A. thaliana	KAG7650495.1, KAG7646664.1, KAG7636428.1, KAG7604903.1, KAG7604465.1, KAG7575895.1, KAG7567538.1, KAG7544138.1,
	NP_193687.3	A. thaliana	KAG7650495.1, KAG7646664.1, KAG7636428.1, KAG7604903.1, KAG7604465.1, KAG7602634.1, KAG7602634.1, KAG7586839.1, KAG7585955.1, KAG7575945.1, KAG7575895.1, KAG7567538.1, KAG7544138.1, NP_001031980.1, AED94300.1,
	NP_193688.1	A. thaliana	KAG7650495.1, KAG7646664.1, KAG7636428.1, KAG7604903.1, KAG7604465.1, KAG7567538.1, KAG7544138.1,
	NP_193725.3	A. thaliana	NP_199303.2, NP_974578.1, NP_974577.1, NP_176080.1, NP_175170.1, AEE84247.1, AEE84245.1, AEE33450.1, AEE32160.1, AED95172.1,
	NP_193747.2	A. thaliana	NP_181039.1, NP_181039.1, AEC09041.1, AEC09041.1, AEE31606.1, NP_180206.1, NP_174624.1, AEE31607.1, AEC07831.1, NP_193118.2, AEE83329.1,
	NP_193760.1	A. thaliana	NP_181039.1, NP_181039.1, NP_181039.1, AEC09041.1, AEC09041.1, AEC09041.1,
	NP_194335.2	A. thaliana	NP_196204.1, AED90932.1, NP_187741.2, AEE75031.1, AAW57410.1, NP_189281.2, AEE77167.1, NP_563921.1, NP_195272.1, AEE86519.1,
	NP_194339.1	A. thaliana	NP_192816.1, AEE82928.1, NP_196159.1, NP_172692.1, NP_176314.1, KAG7625379.1, KAG7617377.1, KAG7650325.1, KAG7649273.1, KAG7594999.1, KAG7577397.1, KAG7552679.1,
	NP_194449.1	A. thaliana	NP_192816.1, AEE82928.1, NP_196159.1, NP_172692.1, NP_176314.1, KAG7617377.1, KAG7650325.1, KAG7649273.1, KAG7552679.1,
	NP_194452.1	A. thaliana	NP_192816.1, AEE82928.1, NP_196159.1, NP_172692.1, NP_176314.1, KAG7617377.1, KAG7650325.1, KAG7649273.1, KAG7552679.1,
	NP_194567.1	A. thaliana	NP_193602.4, NP_175372.1, AEE84074.1,
	NP_194578.1	A. thaliana	NP_181039.1, NP_181039.1, AEC09041.1, AEC09041.1, NP_193118.2, AEE83329.1,
	NP_194594.1	A. thaliana	NP_181039.1, NP_181039.1, NP_181039.1, AEC09041.1, AEC09041.1, AEC09041.1, NP_193118.2, AEE83329.1,
	NP_194653.1	A. thaliana	NP_193602.4, NP_175372.1, AEE84074.1,
	NP_194717.2	A. thaliana	NP_196204.1, AED90932.1, NP_187741.2, AEE75031.1, AAW57410.1, NP_189281.2, AEE77167.1, NP_563921.1,
	NP_194728.1	A. thaliana	NP_187250.1, AEE74327.1,
	NP_195123.1	A. thaliana	NP_175372.1,
	NP_195272.1	A. thaliana	NP_196204.1, AED90932.1, NP_179336.1, AEC06625.1, NP_187741.2, AEE75031.1, AAW57410.1, NP_189281.2, AEE77167.1, NP_563921.1, NP_195272.1, AEE86519.1,
	NP_195337.1	A. thaliana	KAG7650495.1, KAG7650495.1, KAG7646664.1, KAG7636428.1, KAG7604903.1, KAG7604903.1, KAG7604465.1, KAG7604465.1, KAG7602634.1, KAG7602634.1, KAG7586839.1, KAG7585955.1, KAG7575945.1, KAG7575895.1, KAG7575895.1, KAG7567538.1, KAG7544138.1, KAG7544138.1, NP_001031980.1, AED94300.1,
	NP_195338.1	A. thaliana	KAG7650495.1, KAG7646664.1, KAG7636428.1, KAG7604903.1, KAG7604465.1, KAG7586839.1, KAG7575895.1, KAG7567538.1, KAG7544138.1, NP_199303.2, NP_178429.1, NP_178403.1, NP_176080.1, NP_175170.1, AEE33450.1, AEE32160.1, AED95172.1, AEC05685.1, AEC05657.1, AAC32921.1,
	NP_195341.2	A. thaliana	NP_181039.1, NP_181039.1, AEC09041.1, AEC09041.1, NP_174624.1, AEE31607.1, NP_193118.2, AEE83329.1,
	NP_195650.1	A. thaliana	NP_181039.1, AEC09041.1,
	NP_195809.1	A. thaliana	NP_181039.1, NP_181039.1, AEC09041.1, AEC09041.1, AEE31606.1, NP_180206.1, NP_174624.1, AEE31607.1, AEC07831.1, NP_193118.2, AEE83329.1,
	NP_195815.3	A. thaliana	AEE31606.1,
	NP_196092.1	A. thaliana	KAG7601180.1,
	NP_196159.1	A. thaliana	NP_192816.1, AEE82928.1, NP_196159.1, NP_172692.1, NP_176314.1, KAG7625379.1, KAG7617377.1, KAG7650325.1, KAG7649273.1, KAG7594999.1, KAG7577397.1, KAG7552679.1,
	NP_196204.1	A. thaliana	NP_196204.1, AED90932.1, NP_179336.1, AEC06625.1, NP_187741.2, AEE75031.1, AAW57410.1, NP_189281.2, AEE77167.1, NP_563921.1, NP_195272.1, AEE86519.1,
	NP_196311.1	A. thaliana	NP_181039.1, AEC09041.1,
	NP_196335.2	A. thaliana	NP_181039.1, AEC09041.1,
	NP_196345.1	A. thaliana	NP_181039.1, NP_181039.1, AEC09041.1, AEC09041.1, AEE31606.1, NP_174624.1, AEE31607.1, NP_193118.2, NP_193118.2, AEE83329.1, AEE83329.1,
	NP_196564.1	A. thaliana	NP_181039.1, AEC09041.1,
	NP_196686.1	A. thaliana	KAG7651511.1, KAG7650495.1, KAG7650495.1, KAG7646664.1, KAG7636428.1, KAG7604903.1, KAG7604465.1, KAG7604465.1, KAG7586839.1, KAG7585956.1, KAG7585955.1, KAG7575945.1, KAG7575895.1, KAG7567538.1, KAG7544138.1, KAG7544138.1, NP_001031980.1, NP_192320.1, NP_176076.1, NP_177437.1, NP_177434.1, AEE82369.1, AEE35394.1, AEE35390.1, AEE33446.1, AED94300.1,
	NP_196798.1	A. thaliana	AEE31606.1, NP_001185131.1, NP_180206.1, NP_174624.1, AEE31610.1, AEE31607.1, AEC07831.1,
	NP_197270.1	A. thaliana	KAG7651511.1, KAG7650495.1, KAG7646664.1, KAG7636428.1, KAG7604903.1, KAG7604465.1, KAG7602634.1, KAG7586839.1, KAG7585955.1, KAG7575945.1, KAG7575895.1, KAG7567538.1, KAG7544138.1, NP_177436.1, AEE35392.1, AAF01328.1, NP_177437.1, NP_177435.1, NP_177434.1, AEE35394.1, AEE35391.1, AEE35390.1,
	NP_197290.1	A. thaliana	KAG7650495.1, KAG7646664.1, KAG7636428.1, KAG7604903.1, KAG7604465.1, KAG7586839.1, KAG7575945.1, KAG7575895.1, KAG7567538.1, KAG7544138.1, NP_199303.2, NP_178429.1, AED95172.1, AEC05685.1,
	NP_197291.2	A. thaliana	KAG7650495.1, KAG7646664.1, KAG7636428.1, KAG7604903.1, KAG7604465.1, KAG7602634.1, KAG7602634.1, KAG7586839.1, KAG7567538.1, KAG7544138.1,
	NP_197298.1	A. thaliana	KAG7651511.1, KAG7650495.1, KAG7646664.1, KAG7636428.1, KAG7604903.1, KAG7604465.1, KAG7586839.1, KAG7585956.1, KAG7585955.1, KAG7575945.1, KAG7575895.1, KAG7567538.1, KAG7544138.1, NP_001031980.1, NP_192320.1, NP_177437.1, NP_177435.1, NP_177434.1, AEE82369.1, AEE35394.1, AEE35391.1, AEE35390.1, AED94300.1,
	NP_197336.4	A. thaliana	KAG7651511.1, KAG7650495.1, KAG7646664.1, KAG7636428.1, KAG7604903.1, KAG7604465.1, KAG7586839.1, KAG7585956.1, KAG7585955.1, KAG7575945.1, KAG7575895.1, KAG7575895.1, KAG7567538.1, KAG7544138.1, NP_001031980.1, NP_192320.1, NP_176076.1, NP_177437.1, AEE82369.1, AEE35394.1, AEE33446.1, AED94300.1,
	NP_197337.1	A. thaliana	KAG7651511.1, KAG7650495.1, KAG7646664.1, KAG7636428.1, KAG7604903.1, KAG7604465.1, KAG7602634.1, KAG7586839.1, KAG7585956.1, KAG7585955.1, KAG7575945.1, KAG7575895.1, KAG7544138.1, NP_001031980.1, NP_192320.1, NP_177437.1, NP_177435.1, NP_177434.1, AEE82369.1, AEE35394.1, AEE35391.1, AEE35390.1, AED94300.1,
	NP_197548.1	A. thaliana	NP_181039.1, NP_181039.1, NP_181039.1, NP_181039.1, AEC09041.1, AEC09041.1, AEC09041.1, AEC09041.1, NP_193118.2, AEE83329.1,
	NP_197661.1	A. thaliana	KAG7651511.1, KAG7650495.1, KAG7646664.1, KAG7636428.1, KAG7604903.1, KAG7604465.1, KAG7586839.1, KAG7585956.1, KAG7585955.1, KAG7575945.1, KAG7575895.1, KAG7567538.1, KAG7544138.1, NP_001031980.1, NP_192320.1, NP_176076.1, NP_177437.1, NP_177435.1, NP_177434.1, AEE82369.1, AEE35394.1, AEE35391.1, AEE35390.1, AEE33446.1, AED94300.1,
	NP_197731.1	A. thaliana	NP_181039.1, NP_181039.1, AEC09041.1, AEC09041.1, AEE31606.1, NP_001185131.1, NP_180206.1, NP_174624.1, AEE31610.1, AEE31607.1, AEC07831.1, NP_193118.2, AEE83329.1,
	NP_197937.1	A. thaliana	NP_193602.4, NP_175372.1, AEE84074.1,
	NP_197963.1	A. thaliana	NP_181039.1, NP_181039.1, NP_181039.1, AEC09041.1, AEC09041.1, AEC09041.1, NP_193118.2, AEE83329.1,
	NP_197965.1	A. thaliana	NP_181039.1, NP_181039.1, NP_181039.1, AEC09041.1, AEC09041.1, AEC09041.1,
	NP_198058.1	A. thaliana	NP_181039.1, AEC09041.1, NP_193118.2, NP_193118.2, AEE83329.1, AEE83329.1,
	NP_198395.1	A. thaliana	NP_196159.1, KAG7628065.1, KAG7617377.1, KAG7650013.1, KAG7585246.1, KAG7585223.1, KAG7577238.1, KAG7560407.1, KAG7559881.1,
	NP_198509.2	A. thaliana	KAG7651511.1, KAG7650495.1, KAG7646664.1, KAG7636428.1, KAG7604903.1, KAG7604465.1, KAG7586839.1, KAG7585955.1, KAG7575945.1, KAG7575895.1, KAG7567538.1, KAG7544138.1, NP_177437.1, NP_177435.1, NP_177434.1, AEE35394.1, AEE35391.1, AEE35390.1,
	NP_198650.1	A. thaliana	KAG7651511.1, KAG7650495.1, KAG7646664.1, KAG7636428.1, KAG7604903.1, KAG7604903.1, KAG7604465.1, KAG7586839.1, KAG7585956.1, KAG7585955.1, KAG7575945.1, KAG7575895.1, KAG7567538.1, KAG7544138.1, NP_001031980.1, NP_192320.1, NP_176076.1, NP_177437.1, NP_177435.1, NP_177434.1, AEE82369.1, AEE35394.1, AEE35391.1, AEE35390.1, AEE33446.1, AED94300.1,
	NP_198651.1	A. thaliana	KAG7650495.1, KAG7646664.1, KAG7636428.1, KAG7604903.1, KAG7604903.1, KAG7604465.1, KAG7586839.1, KAG7585956.1, KAG7585955.1, KAG7575945.1, KAG7575895.1, KAG7567538.1, KAG7544138.1,
	NP_198701.1	A. thaliana	KAG7651511.1, KAG7650495.1, KAG7646664.1, KAG7636428.1, KAG7604903.1, KAG7604465.1, KAG7586839.1, KAG7585956.1, KAG7585955.1, KAG7575945.1, KAG7575895.1, KAG7567538.1, KAG7544138.1, NP_001031980.1, NP_192320.1, NP_176076.1, NP_177437.1, NP_177434.1, AEE82369.1, AEE35394.1, AEE35390.1, AEE33446.1, AED94300.1,
	NP_198822.3	A. thaliana	KAG7650495.1, KAG7646664.1, KAG7604903.1, KAG7604465.1, KAG7586839.1, KAG7585956.1, KAG7585955.1, KAG7575945.1, KAG7575895.1, KAG7567538.1, KAG7544138.1,
	NP_198825.3	A. thaliana	KAG7650495.1, KAG7646664.1, KAG7604903.1, KAG7604465.1, KAG7575945.1, KAG7575895.1, NP_177437.1, AEE35394.1,
	NP_198826.1	A. thaliana	KAG7650495.1, KAG7646664.1, KAG7636428.1, KAG7604903.1, KAG7604465.1, KAG7586839.1, KAG7586839.1, KAG7585955.1, KAG7575945.1, KAG7575895.1, KAG7544138.1, NP_001077816.1, NP_177436.1, AEE35393.1, AEE35392.1, AAF01328.1, NP_177437.1, NP_177435.1, NP_177434.1, AEE35394.1, AEE35391.1, AEE35390.1,
	NP_198833.1	A. thaliana	NP_181039.1, AEC09041.1, NP_193118.2, AEE83329.1,
	NP_198907.1	A. thaliana	KAG7650495.1, KAG7646664.1, KAG7636428.1, KAG7604903.1, KAG7604465.1, KAG7586839.1, KAG7585956.1, KAG7585955.1, KAG7575945.1, KAG7575895.1, KAG7567538.1, KAG7544138.1, NP_001031980.1, NP_192320.1, NP_176076.1, NP_177437.1, NP_177434.1, AEE82369.1, AEE35394.1, AEE35390.1, AEE33446.1, AED94300.1,
	NP_198969.1	A. thaliana	KAG7650495.1, KAG7646664.1, KAG7636428.1, KAG7604903.1, KAG7604465.1, KAG7586839.1, KAG7585956.1, KAG7585955.1, KAG7575945.1, KAG7575895.1, KAG7567538.1, KAG7544138.1, NP_001031980.1, NP_192320.1, NP_176076.1, NP_177437.1, NP_177435.1, NP_177434.1, AEE82369.1, AEE35394.1, AEE35391.1, AEE35390.1, AEE33446.1, AED94300.1,
	NP_198970.1	A. thaliana	KAG7650495.1, KAG7646664.1, KAG7636428.1, KAG7604903.1, KAG7604465.1, KAG7586839.1, KAG7585956.1, KAG7585955.1, KAG7575945.1, KAG7575895.1, KAG7567538.1, KAG7544138.1, NP_001031980.1, NP_192320.1, NP_176076.1, NP_177437.1, NP_177434.1, AEE82369.1, AEE35394.1, AEE35390.1, AEE33446.1, AED94300.1,
	NP_198989.2	A. thaliana	KAG7651511.1, KAG7650495.1, KAG7646664.1, KAG7604903.1, KAG7604465.1, KAG7586839.1, KAG7585956.1, KAG7585955.1, KAG7575945.1, KAG7575895.1, KAG7567538.1, KAG7544138.1, NP_001031980.1, NP_177437.1, NP_177434.1, AEE35394.1, AEE35390.1, AED94300.1,
	NP_198990.3	A. thaliana	KAG7651511.1, KAG7650495.1, KAG7646664.1, KAG7636428.1, KAG7604903.1, KAG7604465.1, KAG7586839.1, KAG7585956.1, KAG7585955.1, KAG7575945.1, KAG7575895.1, KAG7567538.1, KAG7544138.1, NP_001031980.1, NP_176076.1, NP_177437.1, NP_177434.1, AEE35394.1, AEE35390.1, AEE33446.1, AED94300.1,
	NP_199160.1	A. thaliana	KAG7628065.1, KAG7650013.1, KAG7585246.1, KAG7585223.1, KAG7577238.1, KAG7560407.1, KAG7559881.1,
	NP_199186.1	A. thaliana	NP_192816.1, AEE82928.1, NP_196159.1, NP_172692.1, NP_176314.1, KAG7625379.1, KAG7617377.1, KAG7650325.1, KAG7649273.1, KAG7594999.1, KAG7577397.1, KAG7552679.1,
	NP_199187.1	A. thaliana	NP_192816.1, AEE82928.1, NP_196159.1, NP_172692.1, NP_176314.1, KAG7625379.1, KAG7617377.1, KAG7650325.1, KAG7649273.1, KAG7594999.1, KAG7577397.1, KAG7552679.1,
	NP_199264.1	A. thaliana	KAG7651511.1, KAG7650495.1, KAG7646664.1, KAG7636428.1, KAG7604903.1, KAG7604465.1, KAG7586839.1, KAG7585956.1, KAG7585955.1, KAG7575945.1, KAG7575895.1, KAG7567538.1, KAG7544138.1, NP_001031980.1, NP_192320.1, NP_176076.1, NP_177437.1, NP_177435.1, NP_177434.1, AEE82369.1, AEE35394.1, AEE35391.1, AEE35390.1, AEE33446.1, AED94300.1,
	NP_199283.1	A. thaliana	NP_181039.1, AEC09041.1, AEE31606.1, NP_180206.1, NP_174624.1, AEE31607.1, AEC07831.1, NP_193118.2, NP_193118.2, AEE83329.1, AEE83329.1,
	NP_199300.1	A. thaliana	KAG7650495.1, KAG7636428.1, KAG7604903.1, KAG7604465.1, KAG7586839.1, KAG7567538.1, KAG7544138.1,
	NP_199303.2	A. thaliana	NP_199303.2, NP_178429.1, NP_178403.1, AED95172.1, AEC05685.1, AEC05657.1, AAC32921.1,
	NP_199313.3	A. thaliana	KAG7636428.1, KAG7567538.1, NP_199303.2, NP_178429.1, NP_178403.1, AED95172.1, AEC05685.1, AEC05657.1, AAC32921.1,
	NP_199318.2	A. thaliana	KAG7650495.1, KAG7646664.1, KAG7636428.1, KAG7604903.1, KAG7604465.1, KAG7602634.1, KAG7602634.1, KAG7586839.1, KAG7567538.1, KAG7544138.1,
	NP_199319.1	A. thaliana	KAG7650495.1, KAG7636428.1, KAG7604903.1, KAG7604465.1, KAG7602634.1, KAG7586839.1, KAG7567538.1, KAG7544138.1, NP_178429.1, NP_178403.1, AEC05685.1, AEC05657.1, AAC32921.1,
	NP_199320.1	A. thaliana	NP_199303.2, NP_178429.1, NP_178403.1, AED95172.1, AEC05685.1, AEC05657.1, AAC32921.1,
	NP_199321.1	A. thaliana	NP_199303.2, AED95172.1,
	NP_199333.1	A. thaliana	KAG7650495.1, KAG7636428.1, KAG7604903.1, KAG7604465.1, KAG7586839.1, KAG7575895.1, KAG7567538.1, KAG7544138.1, NP_199303.2, NP_178429.1, NP_178403.1, AED95172.1, AEC05685.1, AEC05657.1, AAC32921.1,
	NP_199334.1	A. thaliana	KAG7650495.1, KAG7646664.1, KAG7636428.1, KAG7604903.1, KAG7604465.1, KAG7602634.1, KAG7586839.1, KAG7575895.1, KAG7567538.1, KAG7544138.1,
	NP_199335.1	A. thaliana	NP_199303.2, NP_178429.1, NP_178403.1, AED95172.1, AEC05685.1, AEC05657.1, AAC32921.1,
	NP_199336.1	A. thaliana	KAG7650495.1, KAG7646664.1, KAG7636428.1, KAG7604903.1, KAG7604465.1, KAG7567538.1, KAG7544138.1,
	NP_199337.2	A. thaliana	KAG7602634.1,
	NP_199338.1	A. thaliana	KAG7650495.1, KAG7646664.1, KAG7636428.1, KAG7604903.1, KAG7604465.1, KAG7567538.1, KAG7544138.1, NP_199303.2, NP_178429.1, NP_178403.1, AED95172.1, AEC05685.1, AEC05657.1, AAC32921.1,
	NP_199339.2	A. thaliana	KAG7650495.1, KAG7646664.1, KAG7636428.1, KAG7604903.1, KAG7604465.1, KAG7602634.1, KAG7586839.1, KAG7567538.1, KAG7544138.1,
	NP_199364.2	A. thaliana	KAG7616560.1, KAG7616560.1, KAG7605021.1,
	NP_199438.1	A. thaliana	KAG7651511.1, KAG7650495.1, KAG7646664.1, KAG7636428.1, KAG7604903.1, KAG7604465.1, KAG7586839.1, KAG7585956.1, KAG7585955.1, KAG7575945.1, KAG7575895.1, KAG7567538.1, KAG7544138.1, NP_001031980.1, NP_192320.1, NP_177437.1, NP_177435.1, NP_177434.1, AEE82369.1, AEE35394.1, AEE35391.1, AEE35390.1, AED94300.1,
	NP_199439.5	A. thaliana	KAG7651511.1, KAG7650495.1, KAG7646664.1, KAG7636428.1, KAG7604903.1, KAG7604465.1, KAG7586839.1, KAG7585956.1, KAG7585955.1, KAG7575945.1, KAG7575895.1, KAG7567538.1, KAG7544138.1, NP_001031980.1, NP_192320.1, NP_177437.1, NP_177435.1, NP_177434.1, AEE82369.1, AEE35394.1, AEE35391.1, AEE35390.1, AED94300.1,
	NP_199445.1	A. thaliana	NP_181039.1, NP_181039.1, NP_181039.1, NP_181039.1, AEC09041.1, AEC09041.1, AEC09041.1, AEC09041.1, AEE31606.1, NP_180206.1, AEC07831.1, NP_193118.2, NP_193118.2, NP_193118.2, AEE83329.1, AEE83329.1, AEE83329.1,
	NP_199457.1	A. thaliana	KAG7651511.1, KAG7650495.1, KAG7646664.1, KAG7636428.1, KAG7604903.1, KAG7604465.1, KAG7586839.1, KAG7585956.1, KAG7585955.1, KAG7575945.1, KAG7575895.1, KAG7567538.1, KAG7544138.1, NP_001031980.1, NP_192320.1, NP_176076.1, NP_177434.1, AEE82369.1, AEE35390.1, AEE33446.1, AED94300.1,
	NP_199459.2	A. thaliana	KAG7651511.1, KAG7650495.1, KAG7646664.1, KAG7636428.1, KAG7604903.1, KAG7604465.1, KAG7586839.1, KAG7585956.1, KAG7585955.1, KAG7575945.1, KAG7575895.1, KAG7567538.1, KAG7544138.1, NP_001031980.1, NP_192320.1, NP_176076.1, NP_177437.1, NP_177434.1, AEE82369.1, AEE35394.1, AEE35390.1, AEE33446.1, AED94300.1,
	NP_199463.1	A. thaliana	KAG7651511.1, KAG7650495.1, KAG7646664.1, KAG7636428.1, KAG7604903.1, KAG7604465.1, KAG7586839.1, KAG7585956.1, KAG7585955.1, KAG7575945.1, KAG7575895.1, KAG7567538.1, KAG7544138.1, NP_001031980.1, NP_192320.1, NP_176076.1, NP_177437.1, NP_177435.1, NP_177434.1, AEE82369.1, AEE35394.1, AEE35391.1, AEE35390.1, AEE33446.1, AED94300.1,
	NP_199464.2	A. thaliana	KAG7651511.1, KAG7650495.1, KAG7646664.1, KAG7636428.1, KAG7604903.1, KAG7604465.1, KAG7586839.1, KAG7585956.1, KAG7585955.1, KAG7575945.1, KAG7575895.1, KAG7567538.1, KAG7544138.1, NP_001031980.1, NP_192320.1, NP_177437.1, NP_177435.1, NP_177434.1, AEE82369.1, AEE35394.1, AEE35391.1, AEE35390.1, AED94300.1,
	NP_199536.1	A. thaliana	NP_192816.1, AEE82928.1, NP_196159.1, NP_172692.1, NP_176314.1, KAG7625379.1, KAG7617377.1, KAG7650325.1, KAG7649273.1, KAG7594999.1, KAG7577397.1, KAG7552679.1,
	NP_199537.2	A. thaliana	NP_192816.1, AEE82928.1, NP_196159.1, NP_172692.1, NP_176314.1, KAG7625379.1, KAG7617377.1, KAG7650325.1, KAG7649273.1, KAG7594999.1, KAG7577397.1, KAG7552679.1,
	NP_199539.1	A. thaliana	KAG7601180.1,
	NP_199673.1	A. thaliana	KAG7628065.1, KAG7650013.1, KAG7585246.1, KAG7585223.1, KAG7560407.1, KAG7559881.1,
	NP_199688.1	A. thaliana	KAG7651511.1, KAG7650495.1, KAG7646664.1, KAG7636428.1, KAG7604903.1, KAG7604465.1, KAG7586839.1, KAG7585955.1, KAG7575945.1, KAG7575895.1, KAG7567538.1, KAG7544138.1, NP_177437.1, NP_177435.1, NP_177434.1, AEE35394.1, AEE35391.1, AEE35390.1,
	NP_199705.2	A. thaliana	NP_181039.1, NP_181039.1, AEC09041.1, AEC09041.1, NP_193118.2, AEE83329.1,
	NP_199725.1	A. thaliana	KAG7651511.1, KAG7650495.1, KAG7646664.1, KAG7636428.1, KAG7604903.1, KAG7604465.1, KAG7586839.1, KAG7585956.1, KAG7585955.1, KAG7575945.1, KAG7575895.1, KAG7567538.1, KAG7544138.1, NP_001031980.1, NP_192320.1, NP_176076.1, NP_177437.1, NP_177434.1, AEE82369.1, AEE35394.1, AEE35390.1, AEE33446.1, AED94300.1,
	NP_199740.4	A. thaliana	NP_181039.1, AEC09041.1,
	NP_199948.1	A. thaliana	NP_181039.1, AEC09041.1,
	NP_199976.2	A. thaliana	KAG7650495.1, KAG7650495.1, KAG7646664.1, KAG7636428.1, KAG7604903.1, KAG7604465.1, KAG7604465.1, KAG7586839.1, KAG7585956.1, KAG7585955.1, KAG7575945.1, KAG7575895.1, KAG7567538.1, KAG7544138.1, KAG7544138.1,
	NP_200200.1	A. thaliana	NP_181039.1, AEC09041.1,
	NP_200415.2	A. thaliana	NP_181039.1, NP_181039.1, NP_181039.1, AEC09041.1, AEC09041.1, AEC09041.1, NP_193118.2, AEE83329.1,
	NP_200620.1	A. thaliana	KAG7651511.1, KAG7650495.1, KAG7646664.1, KAG7604903.1, KAG7604465.1, KAG7586839.1, KAG7585956.1, KAG7585955.1, KAG7575945.1, KAG7575895.1, KAG7567538.1, KAG7544138.1, NP_001031980.1, NP_192320.1, NP_176076.1, NP_177437.1, NP_177434.1, AEE82369.1, AEE35394.1, AEE35390.1, AEE33446.1, AED94300.1,
	NP_200956.1	A. thaliana	NP_181039.1, NP_181039.1, AEC09041.1, AEC09041.1, NP_193118.2, AEE83329.1,
	NP_201029.1	A. thaliana	NP_181039.1, NP_181039.1, AEC09041.1, AEC09041.1,
	NP_201107.2	A. thaliana	NP_192816.1, AEE82928.1, NP_196159.1, NP_172692.1, NP_176314.1, KAG7625379.1, KAG7617377.1, KAG7650325.1, KAG7649273.1, KAG7594999.1, KAG7577397.1, KAG7552679.1,
	NP_201198.1	A. thaliana	NP_181039.1, NP_181039.1, AEC09041.1, AEC09041.1, NP_193118.2, AEE83329.1,
	NP_201371.1	A. thaliana	NP_181039.1, NP_181039.1, AEC09041.1, AEC09041.1, NP_180206.1, AEC07831.1,
	NP_201372.2	A. thaliana	NP_181039.1, NP_181039.1, AEC09041.1, AEC09041.1,
	NP_201434.1	A. thaliana	NP_179134.1,
	NP_201490.1	A. thaliana	KAG7601180.1,
	NP_201491.1	A. thaliana	KAG7601180.1,
	NP_201492.1	A. thaliana	KAG7601180.1,
	NP_563921.1	A. thaliana	NP_196204.1, AED90932.1, NP_179336.1, AEC06625.1, NP_187741.2, AEE75031.1, AAW57410.1, NP_189281.2, AEE77167.1, NP_563921.1, NP_195272.1, AEE86519.1,
	NP_564426.2	A. thaliana	AEE31606.1, NP_001185131.1, NP_180206.1, NP_174624.1, AEE31610.1, AEE31607.1, AEC07831.1,
	NP_564904.1	A. thaliana	NP_187250.1, AEE74327.1,
	NP_564971.2	A. thaliana	KAG7651511.1, KAG7650495.1, KAG7646664.1, KAG7604903.1, KAG7604903.1, KAG7604465.1, KAG7586839.1, KAG7585956.1, KAG7585955.1, KAG7575945.1, KAG7575895.1, KAG7575895.1, KAG7575895.1, KAG7575895.1, KAG7567538.1, KAG7544138.1, NP_001031980.1, NP_192320.1, NP_176076.1, NP_177437.1, NP_177435.1, NP_177434.1, AEE82369.1, AEE35394.1, AEE35391.1, AEE35390.1, AEE33446.1, AED94300.1,
	NP_566223.1	A. thaliana	KAG7651511.1, KAG7650495.1, KAG7646664.1, KAG7604903.1, KAG7604465.1, KAG7586839.1, KAG7585956.1, KAG7585955.1, KAG7575945.1, KAG7575895.1, KAG7567538.1, KAG7544138.1, NP_001031980.1, NP_192320.1, NP_176076.1, NP_177437.1, NP_177434.1, AEE82369.1, AEE35394.1, AEE35390.1, AEE33446.1, AED94300.1,
	NP_566757.2	A. thaliana	NP_181039.1, AEC09041.1, NP_193118.2, AEE83329.1,
	NP_566794.1	A. thaliana	NP_566794.1, AEE77164.1,
	NP_566892.1	A. thaliana	NP_181039.1, NP_181039.1, AEC09041.1, AEC09041.1, NP_193118.2, AEE83329.1,
	NP_566933.1	A. thaliana	NP_566933.1, AEE78671.1, NP_001325500.1, ANM63411.1,
	NP_567412.1	A. thaliana	NP_181039.1, AEC09041.1, NP_193118.2, AEE83329.1,
	NP_567748.5	A. thaliana	NP_181039.1, NP_181039.1, NP_181039.1, NP_181039.1, AEC09041.1, AEC09041.1, AEC09041.1, AEC09041.1,
	NP_568416.1	A. thaliana	NP_001190363.1, AED93011.1,
	NP_568664.1	A. thaliana	KAG7651511.1, KAG7650495.1, KAG7646664.1, KAG7604903.1, KAG7604465.1, KAG7585955.1, KAG7575945.1, KAG7575895.1, KAG7544138.1, NP_001031980.1, NP_192320.1, NP_177437.1, NP_177435.1, NP_177434.1, AEE82369.1, AEE35394.1, AEE35391.1, AEE35390.1, AED94300.1,
	NP_683292.1	A. thaliana	NP_001154434.1, NP_199303.2, NP_178429.1, NP_178403.1, NP_176080.1, NP_175170.1, AEE33473.1, AEE33450.1, AEE32160.1, AED95172.1, AEC05685.1, AEC05657.1, AAC32921.1,
	NP_683441.1	A. thaliana	KAG7628065.1, KAG7650013.1, KAG7585246.1, KAG7585223.1, KAG7585223.1, KAG7577238.1, KAG7560407.1, KAG7559881.1,
	NP_683446.1	A. thaliana	KAG7628065.1, KAG7650013.1, KAG7650013.1, KAG7585246.1, KAG7585223.1, KAG7585223.1, KAG7577238.1, KAG7560407.1, KAG7559881.1,
	NP_683447.2	A. thaliana	KAG7628065.1, KAG7650013.1, KAG7585246.1, KAG7585223.1, KAG7560407.1, KAG7559881.1,
	NP_849339.1	A. thaliana	NP_193602.4, NP_175372.1, AEE84074.1,
	NP_849398.1	A. thaliana	KAG7651511.1, KAG7650495.1, KAG7646664.1, KAG7636428.1, KAG7604903.1, KAG7604903.1, KAG7604465.1, KAG7586839.1, KAG7585956.1, KAG7585955.1, KAG7575945.1, KAG7575895.1, KAG7575895.1, KAG7567538.1, KAG7544138.1, NP_001031980.1, NP_192320.1, NP_177437.1, AEE82369.1, AEE35394.1, AED94300.1,
	NP_849399.1	A. thaliana	KAG7651511.1, KAG7650495.1, KAG7646664.1, KAG7636428.1, KAG7604903.1, KAG7604465.1, KAG7585956.1, KAG7585955.1, KAG7575945.1, KAG7575895.1, KAG7567538.1, KAG7544138.1, NP_001031980.1, NP_192320.1, NP_177437.1, NP_177434.1, AEE82369.1, AEE35394.1, AEE35390.1, AED94300.1,
	NP_849400.2	A. thaliana	KAG7650495.1, KAG7604903.1, KAG7604465.1, KAG7585956.1, KAG7585955.1, KAG7575945.1, KAG7575895.1, KAG7544138.1,
	NP_849410.1	A. thaliana	KAG7650495.1, KAG7646664.1, KAG7636428.1, KAG7604903.1, KAG7604465.1, KAG7586839.1, KAG7575895.1, KAG7567538.1, KAG7544138.1,
	NP_849538.2	A. thaliana	NP_181039.1, NP_181039.1, NP_181039.1, NP_181039.1, AEC09041.1, AEC09041.1, AEC09041.1, AEC09041.1, NP_174624.1, AEE31607.1, NP_193118.2, NP_193118.2, AEE83329.1, AEE83329.1,
	NP_849957.1	A. thaliana	NP_181039.1, AEC09041.1, NP_193118.2, NP_193118.2, AEE83329.1, AEE83329.1,
	NP_850654.1	A. thaliana	KAG7651511.1, KAG7650495.1, KAG7650495.1, KAG7646664.1, KAG7636428.1, KAG7604903.1, KAG7604465.1, KAG7586839.1, KAG7585956.1, KAG7585955.1, KAG7575945.1, KAG7575895.1, KAG7567538.1, KAG7544138.1, NP_001031980.1, NP_192320.1, NP_176076.1, NP_177434.1, AEE82369.1, AEE35390.1, AEE33446.1, AED94300.1,
	NP_850655.1	A. thaliana	KAG7651511.1, KAG7650495.1, KAG7650495.1, KAG7646664.1, KAG7636428.1, KAG7604903.1, KAG7604465.1, KAG7586839.1, KAG7585956.1, KAG7585955.1, KAG7575945.1, KAG7575895.1, KAG7567538.1, KAG7544138.1, NP_001031980.1, NP_192320.1, NP_176076.1, NP_177434.1, AEE82369.1, AEE35390.1, AEE33446.1, AED94300.1,
	NP_850677.1	A. thaliana	KAG7628065.1, KAG7650013.1, KAG7585223.1, KAG7560407.1, KAG7559881.1,
	NP_850942.1	A. thaliana	NP_181039.1, AEC09041.1,
	NP_851117.2	A. thaliana	KAG7651511.1, KAG7650495.1, KAG7646664.1, KAG7636428.1, KAG7604903.1, KAG7604465.1, KAG7586839.1, KAG7585956.1, KAG7585955.1, KAG7575945.1, KAG7575895.1, KAG7567538.1, KAG7544138.1, NP_001031980.1, NP_176076.1, NP_177437.1, NP_177434.1, AEE35394.1, AEE35390.1, AEE33446.1, AED94300.1,
	NP_851124.1	A. thaliana	KAG7628065.1, KAG7650013.1, KAG7585246.1, KAG7585223.1, KAG7577238.1, KAG7560407.1, KAG7559881.1,
	NP_851126.1	A. thaliana	NP_192816.1, AEE82928.1, NP_196159.1, NP_172692.1, NP_176314.1, KAG7625379.1, KAG7617377.1, KAG7650325.1, KAG7649273.1, KAG7594999.1, KAG7577397.1, KAG7552679.1,
	NP_851131.1	A. thaliana	NP_199303.2, AED95172.1,
	NP_851133.1	A. thaliana	KAG7650495.1, KAG7646664.1, KAG7636428.1, KAG7604903.1, KAG7604465.1, KAG7602634.1, KAG7602634.1, KAG7586839.1, KAG7567538.1, KAG7544138.1,
	NP_851172.1	A. thaliana	KAG7651511.1, KAG7650495.1, KAG7650495.1, KAG7646664.1, KAG7636428.1, KAG7604903.1, KAG7604465.1, KAG7604465.1, KAG7586839.1, KAG7585956.1, KAG7585955.1, KAG7575945.1, KAG7575895.1, KAG7567538.1, KAG7544138.1, KAG7544138.1, NP_001031980.1, NP_192320.1, NP_176076.1, NP_177437.1, NP_177434.1, AEE82369.1, AEE35394.1, AEE35390.1, AEE33446.1, AED94300.1,
	NP_973477.1	A. thaliana	NP_973477.1, AEC06581.1,
	NP_973487.2	A. thaliana	NP_973487.2, AEC06971.1,
	NP_974577.1	A. thaliana	NP_974577.1, AEE84245.1,
	NP_974578.1	A. thaliana	NP_974578.1, AEE84247.1,
	NP_974894.1	A. thaliana	KAG7651511.1, KAG7650495.1, KAG7646664.1, KAG7604903.1, KAG7604465.1, KAG7586839.1, KAG7585956.1, KAG7585955.1, KAG7575945.1, KAG7575895.1, KAG7567538.1, KAG7544138.1, NP_001031980.1, NP_192320.1, NP_177437.1, NP_177435.1, NP_177434.1, AEE82369.1, AEE35394.1, AEE35391.1, AEE35390.1, AED94300.1,
	KAH0433439.1	D. chrysotoxum	NP_190638.1, AEE78697.1,
	KAH0433544.1	D. chrysotoxum	NP_179134.1,
	KAH0434061.1	D. chrysotoxum	NP_193602.4, AEE84074.1,
	KAH0434373.1	D. chrysotoxum	NP_193602.4, NP_175372.1, AEE84074.1,
	KAH0448245.1	D. chrysotoxum	KAG7628065.1, KAG7650013.1, KAG7577238.1, KAG7560407.1,
	KAH0448367.1	D. chrysotoxum	NP_181039.1, NP_181039.1, AEC09041.1, AEC09041.1,
	KAH0448475.1	D. chrysotoxum	NP_181039.1, NP_181039.1, AEC09041.1, AEC09041.1,
	KAH0448490.1	D. chrysotoxum	NP_181039.1, NP_181039.1, NP_181039.1, AEC09041.1, AEC09041.1, AEC09041.1,
	KAH0449150.1	D. chrysotoxum	NP_193602.4, NP_175372.1, AEE84074.1,
	KAH0449204.1	D. chrysotoxum	NP_181039.1, NP_181039.1, AEC09041.1, AEC09041.1, NP_180206.1, AEC07831.1, NP_193118.2, AEE83329.1,
	KAH0449410.1	D. chrysotoxum	NP_181039.1, NP_181039.1, NP_181039.1, AEC09041.1, AEC09041.1, AEC09041.1, AEE31606.1, NP_180206.1, AEC07831.1,
	KAH0449852.1	D. chrysotoxum	NP_181039.1, NP_181039.1, NP_181039.1, AEC09041.1, AEC09041.1, AEC09041.1,
	KAH0450226.1	D. chrysotoxum	NP_193602.4, NP_175372.1, AEE84074.1,
	KAH0450293.1	D. chrysotoxum	NP_181039.1, NP_181039.1, AEC09041.1, AEC09041.1,
	KAH0450478.1	D. chrysotoxum	NP_193602.4, NP_175372.1, AEE84074.1,
	KAH0450545.1	D. chrysotoxum	NP_001190363.1, AED93011.1,
	KAH0451226.1	D. chrysotoxum	NP_181039.1, NP_181039.1, NP_181039.1, AEC09041.1, AEC09041.1, AEC09041.1,
	KAH0451522.1	D. chrysotoxum	NP_176314.1, KAG7628065.1, KAG7650013.1, KAG7585223.1, KAG7577238.1, KAG7560407.1,
	KAH0451706.1	D. chrysotoxum	KAG7628065.1, KAG7577238.1, KAG7560407.1, KAG7559881.1,
	KAH0451914.1	D. chrysotoxum	NP_181039.1, AEC09041.1, NP_193118.2, AEE83329.1,
	KAH0452224.1	D. chrysotoxum	NP_181039.1, NP_181039.1, AEC09041.1, AEC09041.1,
	KAH0452271.1	D. chrysotoxum	KAG7628065.1, KAG7585223.1, KAG7577238.1, KAG7560407.1,
	KAH0452390.1	D. chrysotoxum	NP_172692.1, NP_176314.1, KAG7628065.1, KAG7577238.1, KAG7560407.1, KAG7559881.1,
	KAH0452506.1	D. chrysotoxum	KAG7577238.1,
	KAH0452531.1	D. chrysotoxum	NP_181039.1, AEC09041.1,
	KAH0452553.1	D. chrysotoxum	KAG7628065.1, KAG7577238.1, KAG7560407.1, KAG7559881.1,
	KAH0452833.1	D. chrysotoxum	NP_181039.1, NP_181039.1, AEC09041.1, AEC09041.1,
	KAH0452848.1	D. chrysotoxum	KAG7628065.1, KAG7577238.1, KAG7560407.1,
	KAH0453127.1	D. chrysotoxum	NP_181039.1, AEC09041.1, NP_193118.2, AEE83329.1,
	KAH0453215.1	D. chrysotoxum	NP_181039.1, NP_181039.1, AEC09041.1, AEC09041.1,
	KAH0453446.1	D. chrysotoxum	NP_172692.1, KAG7628065.1, KAG7650013.1, KAG7585223.1, KAG7577238.1, KAG7560407.1, KAG7559881.1,
	KAH0453455.1	D. chrysotoxum	NP_181039.1, NP_181039.1, AEC09041.1, AEC09041.1, NP_193118.2, AEE83329.1,
	KAH0453607.1	D. chrysotoxum	KAG7628065.1, KAG7559881.1,
	KAH0453769.1	D. chrysotoxum	NP_187250.1, AEE74327.1,
	KAH0453806.1	D. chrysotoxum	NP_181039.1, AEC09041.1, AEE31606.1, NP_193118.2, NP_193118.2, AEE83329.1, AEE83329.1,
	KAH0454890.1	D. chrysotoxum	KAG7628065.1, KAG7577238.1,
	KAH0455101.1	D. chrysotoxum	NP_181039.1, AEC09041.1,
	KAH0455318.1	D. chrysotoxum	KAG7577238.1,
	KAH0455866.1	D. chrysotoxum	NP_181039.1, NP_181039.1, AEC09041.1, AEC09041.1, NP_193118.2, AEE83329.1,
	KAH0456272.1	D. chrysotoxum	NP_179134.1,
	KAH0456523.1	D. chrysotoxum	NP_181039.1, AEC09041.1,
	KAH0456531.1	D. chrysotoxum	NP_181039.1, NP_181039.1, AEC09041.1, AEC09041.1,
	KAH0456535.1	D. chrysotoxum	KAG7577238.1,
	KAH0456803.1	D. chrysotoxum	AEE31606.1,
	KAH0456923.1	D. chrysotoxum	AEE31606.1,
	KAH0457116.1	D. chrysotoxum	NP_181039.1, NP_181039.1, AEC09041.1, AEC09041.1, NP_193118.2, AEE83329.1,
	KAH0457298.1	D. chrysotoxum	NP_181039.1, NP_181039.1, NP_181039.1, NP_181039.1, AEC09041.1, AEC09041.1, AEC09041.1, AEC09041.1,
	KAH0457497.1	D. chrysotoxum	NP_181039.1, AEC09041.1,
	KAH0457944.1	D. chrysotoxum	NP_196204.1, AED90932.1, NP_179336.1, AEC06625.1, NP_187741.2, AEE75031.1, AAW57410.1, NP_189281.2, AEE77167.1, NP_563921.1, NP_195272.1, AEE86519.1,
	KAH0457966.1	D. chrysotoxum	NP_192816.1, AEE82928.1, NP_196159.1, NP_172692.1, NP_176314.1, KAG7625379.1, KAG7617377.1, KAG7650325.1, KAG7649273.1, KAG7594999.1, KAG7577397.1, KAG7552679.1,
	KAH0458103.1	D. chrysotoxum	NP_193602.4, NP_175372.1, AEE84074.1,
	KAH0458105.1	D. chrysotoxum	KAG7628065.1, KAG7577238.1, KAG7560407.1, KAG7559881.1,
	KAH0458133.1	D. chrysotoxum	KAG7628065.1, KAG7560407.1,
	KAH0458227.1	D. chrysotoxum	NP_181039.1, AEC09041.1,
	KAH0458460.1	D. chrysotoxum	KAG7601180.1,
	KAH0458615.1	D. chrysotoxum	NP_193602.4, NP_175372.1, AEE84074.1,
	KAH0458654.1	D. chrysotoxum	NP_193602.4, NP_175372.1, AEE84074.1,
	KAH0458758.1	D. chrysotoxum	NP_181039.1, AEC09041.1,
	KAH0459041.1	D. chrysotoxum	NP_181039.1, NP_181039.1, AEC09041.1, AEC09041.1,
	KAH0459673.1	D. chrysotoxum	NP_181039.1, AEC09041.1, NP_193118.2, AEE83329.1,
	KAH0459911.1	D. chrysotoxum	NP_181039.1, AEC09041.1,
	KAH0460118.1	D. chrysotoxum	NP_181039.1, NP_181039.1, NP_181039.1, AEC09041.1, AEC09041.1, AEC09041.1,
	KAH0460228.1	D. chrysotoxum	NP_181039.1, AEC09041.1,
	KAH0461092.1	D. chrysotoxum	KAG7577238.1,
	KAH0461095.1	D. chrysotoxum	KAG7577238.1,
	KAH0461101.1	D. chrysotoxum	NP_181039.1, NP_181039.1, AEC09041.1, AEC09041.1,
	KAH0461129.1	D. chrysotoxum	NP_181039.1, NP_181039.1, AEC09041.1, AEC09041.1,
	KAH0461206.1	D. chrysotoxum	NP_181039.1, NP_181039.1, NP_181039.1, AEC09041.1, AEC09041.1, AEC09041.1, NP_193118.2, AEE83329.1,
	KAH0461275.1	D. chrysotoxum	KAG7628065.1, KAG7650013.1, KAG7585223.1, KAG7577238.1, KAG7560407.1,
	KAH0461373.1	D. chrysotoxum	KAG7577238.1,
	KAH0461640.1	D. chrysotoxum	KAG7650013.1, KAG7577238.1,
	KAH0461820.1	D. chrysotoxum	NP_181039.1, AEC09041.1,
	KAH0461823.1	D. chrysotoxum	KAG7577238.1, KAG7560407.1,
	KAH0461874.1	D. chrysotoxum	KAG7628065.1, KAG7577238.1, KAG7560407.1,
	KAH0461875.1	D. chrysotoxum	KAG7628065.1, KAG7577238.1, KAG7560407.1,
	KAH0461878.1	D. chrysotoxum	KAG7628065.1, KAG7577238.1, KAG7560407.1,
	KAH0461879.1	D. chrysotoxum	KAG7628065.1, KAG7585223.1, KAG7577238.1, KAG7560407.1,
	KAH0461880.1	D. chrysotoxum	KAG7577238.1,
	KAH0461958.1	D. chrysotoxum	KAG7628065.1, KAG7577238.1, KAG7560407.1,
	KAH0462321.1	D. chrysotoxum	NP_187250.1, AEE74327.1,
	KAH0462627.1	D. chrysotoxum	AEE31606.1, NP_001185131.1, NP_180206.1, NP_174624.1, AEE31610.1, AEE31607.1, AEC07831.1,
	KAH0462822.1	D. chrysotoxum	NP_001189901.1, AEE75671.1,
	KAH0462894.1	D. chrysotoxum	KAG7628065.1, KAG7577238.1, KAG7560407.1,
	KAH0462959.1	D. chrysotoxum	KAG7628065.1, KAG7650013.1, KAG7577238.1, KAG7560407.1,
	KAH0463021.1	D. chrysotoxum	KAG7577238.1, KAG7560407.1,
	KAH0463034.1	D. chrysotoxum	KAG7628065.1, KAG7577238.1,
	KAH0463059.1	D. chrysotoxum	KAG7577238.1, KAG7560407.1,
	KAH0463109.1	D. chrysotoxum	KAG7628065.1, KAG7585223.1, KAG7577238.1,
	KAH0463183.1	D. chrysotoxum	NP_181039.1, NP_181039.1, NP_181039.1, AEC09041.1, AEC09041.1, AEC09041.1, NP_193118.2, AEE83329.1,
	KAH0463187.1	D. chrysotoxum	NP_181039.1, NP_181039.1, NP_181039.1, NP_181039.1, NP_181039.1, AEC09041.1, AEC09041.1, AEC09041.1, AEC09041.1, AEC09041.1, NP_193118.2, NP_193118.2, AEE83329.1, AEE83329.1,
	KAH0463196.1	D. chrysotoxum	KAG7628065.1, KAG7585223.1, KAG7577238.1, KAG7560407.1,
	KAH0463278.1	D. chrysotoxum	KAG7577238.1, KAG7560407.1,
	KAH0463287.1	D. chrysotoxum	KAG7628065.1, KAG7650013.1, KAG7577238.1, KAG7560407.1,
	KAH0463337.1	D. chrysotoxum	KAG7577238.1,
	KAH0463356.1	D. chrysotoxum	KAG7628065.1, KAG7577238.1, KAG7560407.1,
	KAH0463366.1	D. chrysotoxum	NP_181039.1, AEC09041.1,
	KAH0463422.1	D. chrysotoxum	KAG7577238.1,
	KAH0463426.1	D. chrysotoxum	KAG7577238.1,
	KAH0463427.1	D. chrysotoxum	KAG7577238.1,
	KAH0463433.1	D. chrysotoxum	KAG7577238.1, KAG7560407.1,
	KAH0463519.1	D. chrysotoxum	KAG7628065.1, KAG7585223.1, KAG7577238.1, KAG7560407.1,
	KAH0463520.1	D. chrysotoxum	KAG7577238.1, KAG7577238.1,
	KAH0463571.1	D. chrysotoxum	KAG7577238.1,
	KAH0463572.1	D. chrysotoxum	KAG7628065.1, KAG7650013.1, KAG7577238.1, KAG7560407.1,
	KAH0463612.1	D. chrysotoxum	KAG7628065.1, KAG7650013.1, KAG7577238.1, KAG7560407.1,
	KAH0463641.1	D. chrysotoxum	KAG7628065.1, KAG7577238.1, KAG7560407.1,
	KAH0463667.1	D. chrysotoxum	KAG7577238.1,
	KAH0463674.1	D. chrysotoxum	KAG7628065.1, KAG7577238.1, KAG7560407.1,
	KAH0463801.1	D. chrysotoxum	NP_179134.1,
	KAH0464151.1	D. chrysotoxum	NP_181039.1, NP_181039.1, NP_181039.1, NP_181039.1, AEC09041.1, AEC09041.1, AEC09041.1, AEC09041.1, AEE31606.1,
	KAH0464752.1	D. chrysotoxum	NP_181039.1, NP_181039.1, NP_181039.1, AEC09041.1, AEC09041.1, AEC09041.1, AEE31606.1,
	KAH0464993.1	D. chrysotoxum	NP_193602.4, NP_175372.1, AEE84074.1,
	KAH0465105.1	D. chrysotoxum	NP_196204.1, AED90932.1, NP_179336.1, AEC06625.1, NP_187741.2, AEE75031.1, AAW57410.1, NP_189281.2, AEE77167.1, NP_563921.1, NP_195272.1, AEE86519.1,
	KAH0465236.1	D. chrysotoxum	KAG7628065.1, KAG7650013.1, KAG7585223.1, KAG7560407.1, KAG7559881.1,
	KAH0465561.1	D. chrysotoxum	NP_193602.4, NP_175372.1, AEE84074.1,
	KAH0465597.1	D. chrysotoxum	KAG7559881.1,
	KAH0465689.1	D. chrysotoxum	NP_181039.1, NP_181039.1, AEC09041.1, AEC09041.1, AEE31606.1, NP_180206.1, NP_174624.1, AEE31607.1, AEC07831.1, NP_193118.2, AEE83329.1,
	KAH0465701.1	D. chrysotoxum	KAG7559881.1, KAG7559881.1, KAG7559881.1,
	KAH0466049.1	D. chrysotoxum	KAG7628065.1, KAG7650013.1, KAG7585223.1, KAG7577238.1, KAG7560407.1, KAG7559881.1,
	KAH0466161.1	D. chrysotoxum	AEE31606.1, NP_001185131.1, NP_180206.1, NP_174624.1, AEE31610.1, AEE31607.1, AEC07831.1,
	KAH0466856.1	D. chrysotoxum	NP_196204.1, AED90932.1, NP_179336.1, AEC06625.1, NP_187741.2, AEE75031.1, AAW57410.1, NP_189281.2, AEE77167.1, NP_563921.1, NP_195272.1, AEE86519.1,
	KAH0467054.1	D. chrysotoxum	NP_181039.1, NP_181039.1, NP_181039.1, AEC09041.1, AEC09041.1, AEC09041.1,
	KAH0467081.1	D. chrysotoxum	KAG7628065.1, KAG7650013.1, KAG7577238.1,
	KAH0467092.1	D. chrysotoxum	NP_190638.1, AEE78697.1,
	KAH0467104.1	D. chrysotoxum	NP_181039.1, AEC09041.1,
	KAH0467270.1	D. chrysotoxum	NP_181039.1, NP_181039.1, NP_181039.1, AEC09041.1, AEC09041.1, AEC09041.1,
	KAH0467988.1	D. chrysotoxum	NP_181039.1, NP_181039.1, AEC09041.1, AEC09041.1,
	KAH0468140.1	D. chrysotoxum	NP_181039.1, NP_181039.1, AEC09041.1, AEC09041.1,
	KAH0468217.1	D. chrysotoxum	NP_181039.1, NP_181039.1, AEC09041.1, AEC09041.1,
	KAH0468382.1	D. chrysotoxum	NP_190638.1, AEE78697.1,
	KAH0468530.1	D. chrysotoxum	NP_175372.1,
	KAH0468581.1	D. chrysotoxum	NP_181039.1, AEC09041.1,
	KAH0468607.1	D. chrysotoxum	NP_181039.1, NP_181039.1, NP_181039.1, AEC09041.1, AEC09041.1, AEC09041.1, AEE31606.1, NP_180206.1, NP_174624.1, AEE31607.1, AEC07831.1, NP_193118.2, AEE83329.1,
	KAH0468828.1	D. chrysotoxum	NP_181039.1, AEC09041.1,
	KAH0469097.1	D. chrysotoxum	KAG7628065.1, KAG7585223.1, KAG7577238.1, KAG7560407.1,
	KAH0469395.1	D. chrysotoxum	NP_192816.1, AEE82928.1, NP_176314.1, KAG7628065.1, KAG7650013.1, KAG7577238.1, KAG7560407.1, KAG7559881.1,
	KAH0469420.1	D. chrysotoxum	NP_181039.1, NP_181039.1, AEC09041.1, AEC09041.1, NP_180206.1, NP_174624.1, AEE31607.1, AEC07831.1, NP_193118.2, NP_193118.2, NP_193118.2, AEE83329.1, AEE83329.1, AEE83329.1,
	KAH0469692.1	D. chrysotoxum	NP_176314.1, KAG7628065.1, KAG7650013.1, KAG7585223.1, KAG7577238.1, KAG7560407.1, KAG7559881.1,
	KAH0469798.1	D. chrysotoxum	NP_172692.1, KAG7628065.1, KAG7585246.1, KAG7585223.1, KAG7577238.1, KAG7560407.1, KAG7559881.1,
	KAH0469828.1	D. chrysotoxum	KAG7628065.1, KAG7650013.1, KAG7559881.1,
	KAH0469891.1	D. chrysotoxum	NP_181039.1, NP_181039.1, AEC09041.1, AEC09041.1,
	KAH0469964.1	D. chrysotoxum	NP_172692.1, KAG7628065.1, KAG7650013.1, KAG7585223.1, KAG7577238.1, KAG7560407.1, KAG7559881.1,
	KAH0469986.1	D. chrysotoxum	KAG7650013.1, KAG7577238.1,
	KAH0470232.1	D. chrysotoxum	AEE31606.1, NP_001185131.1, NP_180206.1, NP_174624.1, AEE31610.1, AEE31607.1, AEC07831.1,
	KAH0470254.1	D. chrysotoxum	KAG7650013.1, KAG7577238.1, KAG7559881.1,
	KAH0470565.1	D. chrysotoxum	KAG7628065.1, KAG7577238.1, KAG7559881.1,
	KAH0470638.1	D. chrysotoxum	NP_181039.1, NP_181039.1, AEC09041.1, AEC09041.1, NP_193118.2, AEE83329.1,
	KAH0470640.1	D. chrysotoxum	KAG7650013.1, KAG7577238.1,
	KAH0470654.1	D. chrysotoxum	NP_181039.1, AEC09041.1, NP_193118.2, AEE83329.1,
	KAH0470987.1	D. chrysotoxum	NP_181039.1, AEC09041.1,
	KAH0470989.1	D. chrysotoxum	NP_181039.1, NP_181039.1, AEC09041.1, AEC09041.1, NP_193118.2, NP_193118.2, NP_193118.2, AEE83329.1, AEE83329.1, AEE83329.1,
	KAH0471059.1	D. chrysotoxum	AEE31606.1, NP_174624.1, AEE31607.1,
	KAI0487853.1	D. nobile	NP_181039.1, NP_181039.1, AEC09041.1, AEC09041.1, NP_193118.2, AEE83329.1,
	KAI0487866.1	D. nobile	NP_175372.1,
	KAI0487890.1	D. nobile	NP_181039.1, NP_181039.1, NP_181039.1, AEC09041.1, AEC09041.1, AEC09041.1, NP_193118.2, AEE83329.1,
	KAI0487893.1	D. nobile	NP_181039.1, AEC09041.1, NP_193118.2, AEE83329.1,
	KAI0487894.1	D. nobile	NP_181039.1, NP_181039.1, NP_181039.1, AEC09041.1, AEC09041.1, AEC09041.1, NP_193118.2, AEE83329.1,
	KAI0487899.1	D. nobile	NP_181039.1, NP_181039.1, NP_181039.1, NP_181039.1, AEC09041.1, AEC09041.1, AEC09041.1, AEC09041.1,
	KAI0487900.1	D. nobile	NP_181039.1, NP_181039.1, AEC09041.1, AEC09041.1, NP_193118.2, NP_193118.2, AEE83329.1, AEE83329.1,
	KAI0488068.1	D. nobile	NP_181039.1, NP_181039.1, AEC09041.1, AEC09041.1, NP_180206.1, AEC07831.1, NP_193118.2, NP_193118.2, AEE83329.1, AEE83329.1,
	KAI0488259.1	D. nobile	KAG7577238.1,
	KAI0488641.1	D. nobile	NP_193602.4, NP_175372.1, AEE84074.1,
	KAI0488840.1	D. nobile	NP_181039.1, AEC09041.1,
	KAI0488958.1	D. nobile	NP_181039.1, NP_181039.1, AEC09041.1, AEC09041.1,
	KAI0489078.1	D. nobile	NP_181039.1, NP_181039.1, NP_181039.1, AEC09041.1, AEC09041.1, AEC09041.1, NP_180206.1, AEC07831.1, NP_193118.2, AEE83329.1,
	KAI0491379.1	D. nobile	NP_181039.1, AEC09041.1,
	KAI0491515.1	D. nobile	NP_001190363.1, AED93011.1,
	KAI0491783.1	D. nobile	NP_193602.4, NP_175372.1, AEE84074.1,
	KAI0491912.1	D. nobile	NP_193602.4, NP_175372.1, AEE84074.1,
	KAI0492155.1	D. nobile	NP_181039.1, NP_181039.1, AEC09041.1, AEC09041.1,
	KAI0492171.1	D. nobile	NP_181039.1, AEC09041.1,
	KAI0492235.1	D. nobile	NP_176314.1, KAG7628065.1, KAG7650013.1, KAG7577238.1, KAG7560407.1,
	KAI0492348.1	D. nobile	KAG7628065.1, KAG7577238.1, KAG7560407.1,
	KAI0492717.1	D. nobile	KAG7650013.1, KAG7577238.1, KAG7560407.1,
	KAI0493303.1	D. nobile	NP_181039.1, NP_181039.1, NP_181039.1, AEC09041.1, AEC09041.1, AEC09041.1, NP_180206.1, AEC07831.1,
	KAI0493306.1	D. nobile	NP_181039.1, AEC09041.1,
	KAI0493317.1	D. nobile	NP_181039.1, AEC09041.1,
	KAI0493466.1	D. nobile	KAG7628065.1, KAG7577238.1, KAG7560407.1, KAG7559881.1,
	KAI0493469.1	D. nobile	KAG7628065.1, KAG7577238.1, KAG7577238.1, KAG7560407.1,
	KAI0493509.1	D. nobile	NP_181039.1, AEC09041.1, NP_193118.2, AEE83329.1,
	KAI0493639.1	D. nobile	NP_181039.1, NP_181039.1, NP_181039.1, AEC09041.1, AEC09041.1, AEC09041.1,
	KAI0493642.1	D. nobile	NP_181039.1, AEC09041.1, NP_193118.2, AEE83329.1,
	KAI0493643.1	D. nobile	NP_181039.1, AEC09041.1, NP_193118.2, AEE83329.1,
	KAI0493736.1	D. nobile	KAG7628065.1, KAG7577238.1, KAG7560407.1, KAG7559881.1,
	KAI0493740.1	D. nobile	KAG7628065.1, KAG7577238.1, KAG7560407.1, KAG7559881.1,
	KAI0493745.1	D. nobile	KAG7628065.1, KAG7650013.1, KAG7585223.1, KAG7577238.1, KAG7560407.1,
	KAI0494537.1	D. nobile	NP_181039.1, NP_181039.1, NP_181039.1, AEC09041.1, AEC09041.1, AEC09041.1, NP_193118.2, AEE83329.1,
	KAI0494607.1	D. nobile	NP_181039.1, AEC09041.1,
	KAI0495573.1	D. nobile	NP_181039.1, AEC09041.1,
	KAI0495656.1	D. nobile	NP_181039.1, AEC09041.1, NP_193118.2, NP_193118.2, AEE83329.1, AEE83329.1,
	KAI0495854.1	D. nobile	NP_187250.1, AEE74327.1,
	KAI0495968.1	D. nobile	NP_181039.1, AEC09041.1, AEE31606.1,
	KAI0496163.1	D. nobile	NP_181039.1, AEC09041.1, NP_193118.2, AEE83329.1,
	KAI0496248.1	D. nobile	NP_172692.1, KAG7628065.1, KAG7650013.1, KAG7585223.1, KAG7577238.1, KAG7560407.1, KAG7559881.1,
	KAI0496494.1	D. nobile	NP_181039.1, AEC09041.1,
	KAI0496698.1	D. nobile	KAG7628065.1, KAG7577238.1, KAG7560407.1,
	KAI0496714.1	D. nobile	NP_181039.1, NP_181039.1, AEC09041.1, AEC09041.1, NP_193118.2, AEE83329.1,
	KAI0496742.1	D. nobile	KAG7628065.1, KAG7650013.1, KAG7577238.1, KAG7560407.1,
	KAI0496745.1	D. nobile	KAG7628065.1, KAG7577238.1, KAG7560407.1,
	KAI0496748.1	D. nobile	KAG7577238.1,
	KAI0496760.1	D. nobile	KAG7628065.1, KAG7650013.1, KAG7577238.1, KAG7560407.1,
	KAI0496771.1	D. nobile	KAG7650013.1, KAG7577238.1, KAG7560407.1,
	KAI0496773.1	D. nobile	KAG7628065.1, KAG7577238.1, KAG7560407.1,
	KAI0496777.1	D. nobile	KAG7628065.1, KAG7650013.1, KAG7577238.1, KAG7560407.1,
	KAI0496821.1	D. nobile	KAG7577238.1, KAG7560407.1,
	KAI0496882.1	D. nobile	KAG7628065.1, KAG7585223.1, KAG7577238.1, KAG7560407.1,
	KAI0497393.1	D. nobile	NP_181039.1, NP_181039.1, AEC09041.1, AEC09041.1,
	KAI0498190.1	D. nobile	KAG7628065.1, KAG7577238.1, KAG7559881.1,
	KAI0498832.1	D. nobile	KAG7577238.1,
	KAI0499261.1	D. nobile	NP_181039.1, AEC09041.1,
	KAI0499435.1	D. nobile	NP_181039.1, NP_181039.1, AEC09041.1, AEC09041.1, NP_193118.2, AEE83329.1,
	KAI0499484.1	D. nobile	NP_181039.1, AEC09041.1, NP_193118.2, AEE83329.1,
	KAI0499541.1	D. nobile	NP_181039.1, AEC09041.1,
	KAI0499542.1	D. nobile	NP_181039.1, AEC09041.1,
	KAI0499586.1	D. nobile	NP_192816.1, AEE82928.1, KAG7628065.1, KAG7617377.1, KAG7650013.1, KAG7577238.1, KAG7560407.1, KAG7559881.1,
	KAI0499590.1	D. nobile	KAG7577238.1,
	KAI0499823.1	D. nobile	NP_179134.1,
	KAI0500197.1	D. nobile	KAG7628065.1, KAG7577238.1, KAG7560407.1,
	KAI0500771.1	D. nobile	NP_181039.1, NP_181039.1, NP_181039.1, AEC09041.1, AEC09041.1, AEC09041.1,
	KAI0500908.1	D. nobile	NP_181039.1, NP_181039.1, AEC09041.1, AEC09041.1, NP_174624.1, AEE31607.1,
	KAI0501068.1	D. nobile	AEE31606.1,
	KAI0501203.1	D. nobile	NP_193602.4, NP_175372.1, AEE84074.1,
	KAI0501205.1	D. nobile	KAG7628065.1, KAG7628065.1, KAG7650013.1, KAG7577238.1, KAG7577238.1, KAG7560407.1, KAG7560407.1, KAG7559881.1, KAG7559881.1,
	KAI0501213.1	D. nobile	KAG7628065.1, KAG7577238.1, KAG7559881.1,
	KAI0501355.1	D. nobile	NP_181039.1, AEC09041.1,
	KAI0501430.1	D. nobile	NP_181039.1, AEC09041.1,
	KAI0501528.1	D. nobile	KAG7601180.1,
	KAI0501753.1	D. nobile	NP_181039.1, NP_181039.1, NP_181039.1, AEC09041.1, AEC09041.1, AEC09041.1, NP_193118.2, AEE83329.1,
	KAI0501970.1	D. nobile	NP_181039.1, NP_181039.1, NP_181039.1, NP_181039.1, AEC09041.1, AEC09041.1, AEC09041.1, AEC09041.1, NP_193118.2, AEE83329.1,
	KAI0502318.1	D. nobile	KAG7577238.1,
	KAI0502321.1	D. nobile	NP_192816.1, AEE82928.1, NP_172692.1, NP_176314.1, KAG7649273.1, KAG7552679.1,
	KAI0502323.1	D. nobile	NP_192816.1, AEE82928.1, NP_196159.1, NP_172692.1, NP_176314.1, KAG7617377.1, KAG7650325.1, KAG7649273.1, KAG7552679.1,
	KAI0502328.1	D. nobile	KAG7577238.1,
	KAI0502329.1	D. nobile	NP_192816.1, AEE82928.1, NP_196159.1, NP_172692.1, NP_176314.1, KAG7625379.1, KAG7617377.1, KAG7650325.1, KAG7649273.1, KAG7594999.1, KAG7577397.1, KAG7552679.1,
	KAI0502331.1	D. nobile	NP_192816.1, AEE82928.1, NP_196159.1, NP_172692.1, NP_176314.1, KAG7625379.1, KAG7617377.1, KAG7650325.1, KAG7649273.1, KAG7594999.1, KAG7577397.1, KAG7552679.1,
	KAI0502332.1	D. nobile	NP_192816.1, AEE82928.1, NP_196159.1, NP_172692.1, NP_176314.1, KAG7625379.1, KAG7617377.1, KAG7650325.1, KAG7649273.1, KAG7594999.1, KAG7577397.1, KAG7552679.1,
	KAI0502333.1	D. nobile	NP_192816.1, AEE82928.1, NP_196159.1, NP_172692.1, NP_176314.1, KAG7625379.1, KAG7617377.1, KAG7650325.1, KAG7649273.1, KAG7594999.1, KAG7577397.1, KAG7552679.1,
	KAI0502337.1	D. nobile	NP_192816.1, AEE82928.1, NP_196159.1, NP_172692.1, NP_176314.1, KAG7625379.1, KAG7617377.1, KAG7650325.1, KAG7649273.1, KAG7594999.1, KAG7577397.1, KAG7552679.1,
	KAI0502339.1	D. nobile	NP_192816.1, AEE82928.1, NP_196159.1, NP_172692.1, NP_176314.1, KAG7625379.1, KAG7617377.1, KAG7650325.1, KAG7649273.1, KAG7594999.1, KAG7577397.1, KAG7552679.1,
	KAI0502344.1	D. nobile	NP_196204.1, AED90932.1, NP_179336.1, AEC06625.1, NP_187741.2, AEE75031.1, AAW57410.1, NP_189281.2, AEE77167.1, NP_563921.1, NP_195272.1, AEE86519.1,
	KAI0502506.1	D. nobile	KAG7628065.1, KAG7577238.1, KAG7560407.1,
	KAI0502583.1	D. nobile	NP_193602.4, NP_175372.1, AEE84074.1,
	KAI0503501.1	D. nobile	NP_181039.1, AEC09041.1, NP_193118.2, AEE83329.1,
	KAI0503502.1	D. nobile	NP_181039.1, AEC09041.1, NP_193118.2, AEE83329.1,
	KAI0503504.1	D. nobile	NP_181039.1, NP_181039.1, AEC09041.1, AEC09041.1, NP_193118.2, NP_193118.2, AEE83329.1, AEE83329.1,
	KAI0503506.1	D. nobile	NP_181039.1, AEC09041.1, NP_193118.2, AEE83329.1,
	KAI0503508.1	D. nobile	NP_181039.1, AEC09041.1, NP_193118.2, AEE83329.1,
	KAI0503514.1	D. nobile	NP_181039.1, AEC09041.1,
	KAI0503557.1	D. nobile	KAG7577238.1, KAG7560407.1,
	KAI0503603.1	D. nobile	KAG7650013.1, KAG7585223.1, KAG7577238.1,
	KAI0503609.1	D. nobile	KAG7628065.1, KAG7650013.1, KAG7577238.1, KAG7560407.1,
	KAI0503614.1	D. nobile	KAG7577238.1, KAG7560407.1,
	KAI0503618.1	D. nobile	KAG7628065.1, KAG7577238.1,
	KAI0503621.1	D. nobile	KAG7628065.1, KAG7650013.1, KAG7585223.1, KAG7577238.1, KAG7560407.1,
	KAI0503665.1	D. nobile	KAG7577238.1,
	KAI0503677.1	D. nobile	KAG7577238.1, KAG7560407.1,
	KAI0503691.1	D. nobile	KAG7628065.1, KAG7650013.1, KAG7577238.1, KAG7560407.1,
	KAI0503710.1	D. nobile	KAG7560407.1,
	KAI0503712.1	D. nobile	KAG7650013.1, KAG7585223.1, KAG7577238.1, KAG7560407.1, KAG7559881.1,
	KAI0503716.1	D. nobile	KAG7577238.1,
	KAI0503719.1	D. nobile	KAG7628065.1, KAG7577238.1,
	KAI0503721.1	D. nobile	KAG7650013.1, KAG7585223.1, KAG7577238.1, KAG7560407.1,
	KAI0503730.1	D. nobile	KAG7650013.1, KAG7577238.1, KAG7560407.1,
	KAI0503731.1	D. nobile	KAG7628065.1, KAG7650013.1, KAG7577238.1, KAG7560407.1,
	KAI0503759.1	D. nobile	KAG7628065.1, KAG7650013.1, KAG7577238.1,
	KAI0503761.1	D. nobile	KAG7628065.1, KAG7650013.1, KAG7577238.1, KAG7560407.1,
	KAI0503763.1	D. nobile	KAG7577238.1,
	KAI0503782.1	D. nobile	KAG7577238.1,
	KAI0503819.1	D. nobile	NP_181039.1, NP_181039.1, AEC09041.1, AEC09041.1,
	KAI0503862.1	D. nobile	NP_196204.1, AED90932.1, NP_179336.1, AEC06625.1, NP_187741.2, AEE75031.1, AAW57410.1, NP_189281.2, AEE77167.1, NP_563921.1, NP_195272.1, AEE86519.1,
	KAI0503889.1	D. nobile	KAG7628065.1, KAG7650013.1, KAG7577238.1, KAG7560407.1, KAG7559881.1,
	KAI0504598.1	D. nobile	NP_175372.1,
	KAI0504600.1	D. nobile	NP_193602.4, NP_175372.1, AEE84074.1,
	KAI0504720.1	D. nobile	NP_181039.1, AEC09041.1,
	KAI0504931.1	D. nobile	NP_181039.1, AEC09041.1,
	KAI0507872.1	D. nobile	NP_181039.1, NP_181039.1, NP_181039.1, AEC09041.1, AEC09041.1, AEC09041.1,
	KAI0508122.1	D. nobile	NP_181039.1, AEC09041.1,
	KAI0508133.1	D. nobile	NP_193602.4, NP_175372.1, AEE84074.1,
	KAI0509975.1	D. nobile	NP_001189901.1, AEE75671.1,
	KAI0509978.1	D. nobile	NP_001189901.1, AEE75671.1,
	KAI0510427.1	D. nobile	NP_187250.1, AEE74327.1,
	KAI0510452.1	D. nobile	KAG7577238.1,
	KAI0510653.1	D. nobile	KAG7628065.1, KAG7577238.1, KAG7560407.1, KAG7559881.1,
	KAI0511188.1	D. nobile	NP_181039.1, NP_181039.1, AEC09041.1, AEC09041.1,
	KAI0511366.1	D. nobile	NP_181039.1, AEC09041.1,
	KAI0511836.1	D. nobile	NP_181039.1, AEC09041.1, NP_193118.2, AEE83329.1,
	KAI0511900.1	D. nobile	AEE31606.1, NP_001185131.1, NP_180206.1, NP_174624.1, AEE31610.1, AEE31607.1, AEC07831.1,
	KAI0511921.1	D. nobile	KAG7628065.1, KAG7650013.1, KAG7585223.1, KAG7577238.1, KAG7560407.1,
	KAI0513558.1	D. nobile	KAG7650013.1, KAG7577238.1, KAG7560407.1,
	KAI0513692.1	D. nobile	NP_181039.1, AEC09041.1,
	KAI0513748.1	D. nobile	KAG7628065.1, KAG7577238.1, KAG7560407.1,
	KAI0513859.1	D. nobile	NP_181039.1, NP_181039.1, NP_181039.1, AEC09041.1, AEC09041.1, AEC09041.1, NP_193118.2, AEE83329.1,
	KAI0513958.1	D. nobile	KAG7628065.1, KAG7650013.1, KAG7577238.1, KAG7560407.1,
	KAI0513973.1	D. nobile	NP_181039.1, NP_181039.1, NP_181039.1, NP_181039.1, NP_181039.1, AEC09041.1, AEC09041.1, AEC09041.1, AEC09041.1, AEC09041.1, NP_193118.2, NP_193118.2, AEE83329.1, AEE83329.1,
	KAI0513991.1	D. nobile	KAG7628065.1, KAG7650013.1, KAG7585223.1, KAG7577238.1, KAG7560407.1,
	KAI0514012.1	D. nobile	KAG7650013.1, KAG7577238.1, KAG7560407.1,
	KAI0514034.1	D. nobile	KAG7628065.1, KAG7585223.1, KAG7577238.1, KAG7560407.1,
	KAI0514051.1	D. nobile	KAG7628065.1, KAG7585223.1, KAG7577238.1, KAG7560407.1,
	KAI0514053.1	D. nobile	KAG7628065.1, KAG7577238.1, KAG7560407.1,
	KAI0514058.1	D. nobile	KAG7577238.1,
	KAI0514059.1	D. nobile	KAG7628065.1, KAG7577238.1, KAG7560407.1,
	KAI0514069.1	D. nobile	KAG7577238.1,
	KAI0514089.1	D. nobile	KAG7577238.1,
	KAI0514091.1	D. nobile	KAG7577238.1,
	KAI0514095.1	D. nobile	KAG7628065.1, KAG7650013.1, KAG7577238.1, KAG7560407.1,
	KAI0514097.1	D. nobile	KAG7577238.1,
	KAI0514099.1	D. nobile	KAG7650013.1, KAG7577238.1,
	KAI0514100.1	D. nobile	KAG7577238.1,
	KAI0514110.1	D. nobile	KAG7577238.1,
	KAI0514115.1	D. nobile	KAG7628065.1, KAG7650013.1, KAG7577238.1, KAG7560407.1,
	KAI0514117.1	D. nobile	KAG7650013.1, KAG7577238.1,
	KAI0514120.1	D. nobile	KAG7577238.1, KAG7560407.1,
	KAI0514123.1	D. nobile	KAG7577238.1,
	KAI0514128.1	D. nobile	KAG7628065.1, KAG7650013.1, KAG7577238.1, KAG7560407.1,
	KAI0514132.1	D. nobile	KAG7650013.1, KAG7577238.1, KAG7560407.1,
	KAI0514134.1	D. nobile	KAG7577238.1,
	KAI0514139.1	D. nobile	KAG7628065.1, KAG7650013.1, KAG7577238.1, KAG7560407.1,
	KAI0514144.1	D. nobile	KAG7577238.1,
	KAI0514150.1	D. nobile	KAG7628065.1, KAG7577238.1, KAG7560407.1,
	KAI0514151.1	D. nobile	KAG7628065.1, KAG7650013.1, KAG7577238.1, KAG7560407.1,
	KAI0514160.1	D. nobile	KAG7577238.1,
	KAI0514164.1	D. nobile	KAG7628065.1, KAG7577238.1, KAG7560407.1,
	KAI0514166.1	D. nobile	KAG7577238.1,
	KAI0514176.1	D. nobile	KAG7628065.1, KAG7650013.1, KAG7585223.1, KAG7577238.1, KAG7560407.1,
	KAI0514231.1	D. nobile	KAG7628065.1, KAG7577238.1, KAG7560407.1,
	KAI0514232.1	D. nobile	KAG7650013.1, KAG7577238.1,
	KAI0516439.1	D. nobile	NP_179134.1,
	KAI0516670.1	D. nobile	NP_181039.1, NP_181039.1, NP_181039.1, NP_181039.1, AEC09041.1, AEC09041.1, AEC09041.1, AEC09041.1, AEE31606.1,
	KAI0518784.1	D. nobile	NP_181039.1, NP_181039.1, NP_181039.1, AEC09041.1, AEC09041.1, AEC09041.1, NP_193118.2, AEE83329.1,
	KAI0518785.1	D. nobile	NP_181039.1, NP_181039.1, NP_181039.1, AEC09041.1, AEC09041.1, AEC09041.1,
	KAI0518843.1	D. nobile	NP_196204.1, AED90932.1, NP_179336.1, AEC06625.1, NP_187741.2, AEE75031.1, AAW57410.1, NP_189281.2, AEE77167.1, NP_563921.1, NP_195272.1, AEE86519.1,
	KAI0518925.1	D. nobile	NP_193602.4, NP_175372.1, AEE84074.1,
	KAI0518945.1	D. nobile	NP_193602.4, NP_175372.1, AEE84074.1,
	KAI0518946.1	D. nobile	NP_175372.1,
	KAI0519328.1	D. nobile	NP_181039.1, NP_181039.1, AEC09041.1, AEC09041.1, AEE31606.1, NP_180206.1, NP_174624.1, AEE31607.1, AEC07831.1, NP_193118.2, AEE83329.1,
	KAI0519476.1	D. nobile	KAG7628065.1, KAG7650013.1, KAG7585223.1, KAG7560407.1, KAG7559881.1,
	KAI0519477.1	D. nobile	KAG7628065.1, KAG7650013.1, KAG7585223.1, KAG7560407.1, KAG7559881.1,
	KAI0519490.1	D. nobile	KAG7628065.1, KAG7650013.1, KAG7577238.1, KAG7560407.1, KAG7559881.1,
	KAI0519493.1	D. nobile	KAG7628065.1, KAG7650013.1, KAG7560407.1, KAG7559881.1,
	KAI0519503.1	D. nobile	KAG7628065.1, KAG7559881.1,
	KAI0519556.1	D. nobile	AEE31606.1, NP_001185131.1, NP_180206.1, NP_174624.1, AEE31610.1, AEE31607.1, AEC07831.1,
	KAI0519577.1	D. nobile	KAG7577238.1, KAG7560407.1,
	KAI0519836.1	D. nobile	KAG7650013.1, KAG7577238.1,
	KAI0520287.1	D. nobile	NP_196204.1, AED90932.1, NP_179336.1, AEC06625.1, NP_187741.2, AEE75031.1, AAW57410.1, NP_189281.2, AEE77167.1, NP_563921.1, NP_195272.1, AEE86519.1,
	KAI0520452.1	D. nobile	NP_181039.1, NP_181039.1, AEC09041.1, AEC09041.1, AEE31606.1,
	KAI0520575.1	D. nobile	NP_181039.1, NP_181039.1, AEC09041.1, AEC09041.1, NP_193118.2, AEE83329.1,
	KAI0522744.1	D. nobile	NP_181039.1, AEC09041.1,
	KAI0522917.1	D. nobile	NP_181039.1, NP_181039.1, NP_181039.1, AEC09041.1, AEC09041.1, AEC09041.1,
	KAI0523100.1	D. nobile	NP_196204.1, AED90932.1, NP_179336.1, AEC06625.1, NP_187741.2, AEE75031.1, AAW57410.1, NP_189281.2, AEE77167.1, NP_563921.1, NP_195272.1, AEE86519.1,
	KAI0523563.1	D. nobile	NP_190638.1, AEE78697.1,
	KAI0523586.1	D. nobile	NP_181039.1, NP_181039.1, NP_181039.1, AEC09041.1, AEC09041.1, AEC09041.1, NP_180206.1, AEC07831.1,
	KAI0524047.1	D. nobile	NP_181039.1, AEC09041.1,
	KAI0524069.1	D. nobile	NP_181039.1, AEC09041.1, NP_193118.2, AEE83329.1,
	KAI0524070.1	D. nobile	NP_181039.1, NP_181039.1, AEC09041.1, AEC09041.1,
	KAI0524072.1	D. nobile	NP_181039.1, NP_181039.1, AEC09041.1, AEC09041.1,
	KAI0524081.1	D. nobile	NP_181039.1, AEC09041.1,
	KAI0524082.1	D. nobile	NP_181039.1, AEC09041.1, AEE31606.1, NP_180206.1, AEC07831.1,
	KAI0524086.1	D. nobile	NP_181039.1, AEC09041.1, AEE31606.1, NP_174624.1, AEE31607.1,
	KAI0524087.1	D. nobile	NP_181039.1, AEC09041.1,
	KAI0524094.1	D. nobile	NP_181039.1, AEC09041.1, AEE31606.1, NP_180206.1, AEC07831.1,
	KAI0524095.1	D. nobile	NP_181039.1, AEC09041.1,
	KAI0524096.1	D. nobile	NP_181039.1, AEC09041.1,
	KAI0524102.1	D. nobile	NP_181039.1, NP_181039.1, AEC09041.1, AEC09041.1,
	KAI0524415.1	D. nobile	NP_181039.1, NP_181039.1, AEC09041.1, AEC09041.1,
	KAI0524505.1	D. nobile	NP_181039.1, AEC09041.1,
	KAI0524594.1	D. nobile	NP_175372.1,
	KAI0525225.1	D. nobile	NP_190638.1, AEE78697.1,
	KAI0527180.1	D. nobile	NP_181039.1, AEC09041.1,
	KAI0527238.1	D. nobile	NP_181039.1, AEC09041.1,
	KAI0527552.1	D. nobile	NP_181039.1, NP_181039.1, AEC09041.1, AEC09041.1, AEE31606.1, NP_180206.1, NP_174624.1, AEE31607.1, AEC07831.1, NP_193118.2, AEE83329.1,
	KAI0528741.1	D. nobile	KAG7628065.1, KAG7650013.1, KAG7577238.1, KAG7560407.1, KAG7559881.1,
	KAI0528748.1	D. nobile	NP_172692.1, NP_176314.1, KAG7628065.1, KAG7585223.1, KAG7577238.1, KAG7560407.1,
	KAI0528749.1	D. nobile	KAG7628065.1, KAG7650013.1, KAG7577238.1, KAG7560407.1, KAG7559881.1,
	KAI0529250.1	D. nobile	AEE31606.1, NP_001185131.1, NP_180206.1, NP_174624.1, AEE31610.1, AEE31607.1, AEC07831.1, NP_193118.2, AEE83329.1,
	KAI0529401.1	D. nobile	KAG7577238.1,
	KAI0529546.1	D. nobile	NP_181039.1, AEC09041.1,
	KAI0529647.1	D. nobile	KAG7628065.1, KAG7650013.1, KAG7577238.1, KAG7560407.1,
	KAI0529656.1	D. nobile	KAG7628065.1, KAG7650013.1, KAG7585223.1, KAG7577238.1, KAG7560407.1,
	KAI0529742.1	D. nobile	NP_181039.1, AEC09041.1, NP_180206.1, NP_174624.1, AEE31607.1, AEC07831.1, NP_193118.2, NP_193118.2, NP_193118.2, AEE83329.1, AEE83329.1, AEE83329.1,
	KAI0530479.1	D. nobile	KAG7577238.1,
	KAI0530729.1	D. nobile	NP_181039.1, NP_181039.1, AEC09041.1, AEC09041.1, NP_193118.2, AEE83329.1,
	KAI0530975.1	D. nobile	KAG7577238.1,
	KAI0531114.1	D. nobile	KAG7577238.1,
	KAI0531219.1	D. nobile	NP_181039.1, AEC09041.1, NP_193118.2, AEE83329.1,
	KAI0531224.1	D. nobile	NP_181039.1, AEC09041.1, NP_193118.2, AEE83329.1,
	KAI0531253.1	D. nobile	NP_181039.1, AEC09041.1, NP_193118.2, AEE83329.1,
	KAI0531388.1	D. nobile	KAG7628065.1, KAG7650013.1, KAG7577238.1, KAG7560407.1, KAG7559881.1,
	KAI0531390.1	D. nobile	KAG7628065.1, KAG7577238.1, KAG7560407.1,
	KAI0531391.1	D. nobile	KAG7628065.1, KAG7650013.1, KAG7577238.1, KAG7560407.1,
	KAI0531414.1	D. nobile	KAG7577238.1,
	KAI0531415.1	D. nobile	KAG7628065.1, KAG7577238.1, KAG7560407.1, KAG7559881.1,
	KAI0531416.1	D. nobile	KAG7577238.1, KAG7560407.1, KAG7559881.1,
	KAI0531419.1	D. nobile	KAG7577238.1,
	XP_020571020.1	P. equestris	KAG7577238.1,
	XP_020571584.1	P. equestris	NP_001189901.1, AEE75671.1,
	XP_020571880.1	P. equestris	NP_001189901.1, AEE75671.1,
	XP_020572432.1	P. equestris	NP_196204.1, AED90932.1, NP_179336.1, AEC06625.1, NP_187741.2, AEE75031.1, AAW57410.1, NP_189281.2, AEE77167.1, NP_563921.1, NP_195272.1, AEE86519.1,
	XP_020572521.1	P. equestris	NP_181039.1, AEC09041.1,
	XP_020572588.1	P. equestris	NP_181039.1, NP_181039.1, NP_181039.1, AEC09041.1, AEC09041.1, AEC09041.1, NP_193118.2, AEE83329.1,
	XP_020572668.1	P. equestris	NP_181039.1, AEC09041.1, NP_193118.2, AEE83329.1,
	XP_020572845.1	P. equestris	AEE31606.1, NP_174624.1, AEE31607.1,
	XP_020573366.1	P. equestris	NP_181039.1, NP_181039.1, AEC09041.1, AEC09041.1, NP_193118.2, AEE83329.1,
	XP_020573565.1	P. equestris	KAG7650013.1, KAG7577238.1,
	XP_020573579.1	P. equestris	KAG7650013.1, KAG7577238.1,
	XP_020573997.1	P. equestris	KAG7577238.1,
	XP_020574152.1	P. equestris	NP_181039.1, NP_181039.1, NP_181039.1, NP_181039.1, NP_181039.1, AEC09041.1, AEC09041.1, AEC09041.1, AEC09041.1, AEC09041.1,
	XP_020574620.1	P. equestris	NP_181039.1, AEC09041.1, AEE31606.1, NP_174624.1, AEE31607.1,
	XP_020574805.1	P. equestris	NP_179134.1,
	XP_020575060.1	P. equestris	NP_181039.1, NP_181039.1, AEC09041.1, AEC09041.1, NP_174624.1, NP_174624.1, AEE31607.1, AEE31607.1, NP_193118.2, NP_193118.2, AEE83329.1, AEE83329.1,
	XP_020575067.1	P. equestris	NP_192816.1, AEE82928.1, NP_176314.1, KAG7628065.1, KAG7650013.1, KAG7585223.1, KAG7577238.1, KAG7560407.1, KAG7559881.1,
	XP_020575152.1	P. equestris	NP_181039.1, NP_181039.1, AEC09041.1, AEC09041.1,
	XP_020575221.1	P. equestris	NP_181039.1, NP_181039.1, NP_181039.1, AEC09041.1, AEC09041.1, AEC09041.1, NP_193118.2, AEE83329.1,
	XP_020575222.1	P. equestris	NP_181039.1, NP_181039.1, NP_181039.1, AEC09041.1, AEC09041.1, AEC09041.1, NP_193118.2, AEE83329.1,
	XP_020575500.1	P. equestris	NP_181039.1, AEC09041.1,
	XP_020575502.1	P. equestris	NP_181039.1, AEC09041.1,
	XP_020576190.1	P. equestris	NP_181039.1, NP_181039.1, AEC09041.1, AEC09041.1,
	XP_020576509.1	P. equestris	KAG7577238.1,
	XP_020577982.1	P. equestris	NP_192816.1, AEE82928.1, NP_196159.1, NP_172692.1, NP_176314.1, KAG7625379.1, KAG7617377.1, KAG7650325.1, KAG7649273.1, KAG7594999.1, KAG7577397.1, KAG7552679.1,
	XP_020578101.1	P. equestris	NP_193602.4, NP_175372.1, AEE84074.1,
	XP_020578427.1	P. equestris	NP_181039.1, NP_181039.1, AEC09041.1, AEC09041.1,
	XP_020578463.1	P. equestris	NP_193602.4, AEE84074.1,
	XP_020579010.1	P. equestris	NP_196204.1, AED90932.1, NP_179336.1, AEC06625.1, NP_187741.2, AEE75031.1, AAW57410.1, NP_189281.2, AEE77167.1, NP_563921.1, NP_195272.1, AEE86519.1,
	XP_020579011.1	P. equestris	NP_196204.1, AED90932.1, NP_179336.1, AEC06625.1, NP_187741.2, AEE75031.1, AAW57410.1, NP_189281.2, AEE77167.1, NP_563921.1, NP_195272.1, AEE86519.1,
	XP_020579012.1	P. equestris	NP_196204.1, AED90932.1, NP_179336.1, AEC06625.1, NP_187741.2, AEE75031.1, AAW57410.1, NP_189281.2, AEE77167.1, NP_563921.1, NP_195272.1, AEE86519.1,
	XP_020579013.1	P. equestris	NP_196204.1, AED90932.1, NP_179336.1, AEC06625.1, NP_187741.2, AEE75031.1, AAW57410.1, NP_189281.2, AEE77167.1, NP_563921.1, NP_195272.1, AEE86519.1,
	XP_020579388.1	P. equestris	NP_181039.1, AEC09041.1,
	XP_020579786.1	P. equestris	NP_193602.4, NP_175372.1, AEE84074.1,
	XP_020579819.1	P. equestris	KAG7628065.1, KAG7628065.1, KAG7650013.1, KAG7650013.1, KAG7585223.1, KAG7585223.1, KAG7577238.1, KAG7577238.1, KAG7560407.1,
	XP_020579846.1	P. equestris	KAG7628065.1, KAG7585223.1, KAG7577238.1, KAG7560407.1,
	XP_020580258.1	P. equestris	NP_181039.1, NP_181039.1, AEC09041.1, AEC09041.1,
	XP_020580363.1	P. equestris	NP_196204.1, AED90932.1, NP_179336.1, AEC06625.1, NP_187741.2, AEE75031.1, AAW57410.1, NP_189281.2, AEE77167.1, NP_563921.1, NP_195272.1, AEE86519.1,
	XP_020580598.1	P. equestris	NP_181039.1, NP_181039.1, AEC09041.1, AEC09041.1, NP_193118.2, AEE83329.1,
	XP_020580689.1	P. equestris	NP_181039.1, NP_181039.1, NP_181039.1, AEC09041.1, AEC09041.1, AEC09041.1, NP_193118.2, NP_193118.2, AEE83329.1, AEE83329.1,
	XP_020580690.1	P. equestris	NP_181039.1, NP_181039.1, NP_181039.1, AEC09041.1, AEC09041.1, AEC09041.1, NP_193118.2, NP_193118.2, AEE83329.1, AEE83329.1,
	XP_020580691.1	P. equestris	NP_181039.1, NP_181039.1, NP_181039.1, AEC09041.1, AEC09041.1, AEC09041.1, NP_193118.2, NP_193118.2, AEE83329.1, AEE83329.1,
	XP_020580692.1	P. equestris	NP_181039.1, NP_181039.1, NP_181039.1, AEC09041.1, AEC09041.1, AEC09041.1, NP_193118.2, NP_193118.2, AEE83329.1, AEE83329.1,
	XP_020580693.1	P. equestris	NP_181039.1, NP_181039.1, NP_181039.1, AEC09041.1, AEC09041.1, AEC09041.1, NP_193118.2, NP_193118.2, AEE83329.1, AEE83329.1,
	XP_020581045.1	P. equestris	KAG7628065.1, KAG7585223.1, KAG7577238.1, KAG7560407.1,
	XP_020581339.1	P. equestris	NP_181039.1, AEC09041.1,
	XP_020581397.1	P. equestris	NP_001190363.1, AED93011.1,
	XP_020581399.1	P. equestris	NP_001190363.1, AED93011.1,
	XP_020581607.1	P. equestris	NP_181039.1, AEC09041.1, NP_193118.2, AEE83329.1,
	XP_020581609.1	P. equestris	NP_181039.1, AEC09041.1, NP_193118.2, AEE83329.1,
	XP_020581873.1	P. equestris	NP_181039.1, AEC09041.1,
	XP_020582039.1	P. equestris	NP_181039.1, NP_181039.1, NP_181039.1, AEC09041.1, AEC09041.1, AEC09041.1, NP_193118.2, AEE83329.1,
	XP_020582109.1	P. equestris	NP_181039.1, NP_181039.1, NP_181039.1, NP_181039.1, AEC09041.1, AEC09041.1, AEC09041.1, AEC09041.1,
	XP_020582209.1	P. equestris	KAG7577238.1,
	XP_020582219.1	P. equestris	KAG7628065.1, KAG7577238.1, KAG7560407.1,
	XP_020582317.1	P. equestris	NP_181039.1, AEC09041.1,
	XP_020582355.1	P. equestris	NP_181039.1, NP_181039.1, NP_181039.1, NP_181039.1, AEC09041.1, AEC09041.1, AEC09041.1, AEC09041.1,
	XP_020582408.1	P. equestris	NP_181039.1, AEC09041.1, NP_193118.2, AEE83329.1,
	XP_020583435.1	P. equestris	KAG7577238.1,
	XP_020583441.1	P. equestris	KAG7577238.1,
	XP_020583936.1	P. equestris	NP_181039.1, NP_181039.1, NP_181039.1, NP_181039.1, AEC09041.1, AEC09041.1, AEC09041.1, AEC09041.1, NP_193118.2, AEE83329.1,
	XP_020584064.1	P. equestris	KAG7628065.1, KAG7577238.1, KAG7560407.1,
	XP_020584275.1	P. equestris	NP_181039.1, AEC09041.1,
	XP_020584326.1	P. equestris	KAG7628065.1, KAG7650013.1, KAG7585223.1, KAG7577238.1, KAG7560407.1,
	XP_020584542.1	P. equestris	NP_181039.1, NP_181039.1, AEC09041.1, AEC09041.1,
	XP_020584861.1	P. equestris	NP_181039.1, NP_181039.1, AEC09041.1, AEC09041.1, NP_193118.2, AEE83329.1,
	XP_020585027.1	P. equestris	NP_181039.1, NP_181039.1, AEC09041.1, AEC09041.1, NP_180206.1, NP_174624.1, AEE31607.1, AEC07831.1, NP_193118.2, NP_193118.2, AEE83329.1, AEE83329.1,
	XP_020585318.1	P. equestris	NP_193602.4, NP_175372.1, AEE84074.1,
	XP_020585564.1	P. equestris	NP_181039.1, NP_181039.1, AEC09041.1, AEC09041.1, AEE31606.1, NP_180206.1, AEC07831.1,
	XP_020585732.1	P. equestris	NP_181039.1, NP_181039.1, AEC09041.1, AEC09041.1,
	XP_020585868.1	P. equestris	NP_181039.1, AEC09041.1, NP_193118.2, NP_193118.2, AEE83329.1, AEE83329.1,
	XP_020585893.1	P. equestris	NP_181039.1, AEC09041.1, NP_193118.2, AEE83329.1,
	XP_020585907.1	P. equestris	NP_181039.1, NP_181039.1, NP_181039.1, AEC09041.1, AEC09041.1, AEC09041.1, NP_193118.2, NP_193118.2, AEE83329.1, AEE83329.1,
	XP_020585909.1	P. equestris	NP_181039.1, NP_181039.1, AEC09041.1, AEC09041.1, NP_193118.2, AEE83329.1,
	XP_020586300.1	P. equestris	NP_181039.1, NP_181039.1, NP_181039.1, AEC09041.1, AEC09041.1, AEC09041.1, AEE31606.1, NP_193118.2, AEE83329.1,
	XP_020586606.1	P. equestris	NP_181039.1, AEC09041.1,
	XP_020586607.1	P. equestris	NP_181039.1, AEC09041.1,
	XP_020586609.1	P. equestris	NP_181039.1, AEC09041.1,
	XP_020586789.1	P. equestris	NP_181039.1, AEC09041.1,
	XP_020586790.1	P. equestris	NP_181039.1, AEC09041.1,
	XP_020586791.1	P. equestris	NP_181039.1, AEC09041.1,
	XP_020586799.1	P. equestris	NP_181039.1, AEC09041.1,
	XP_020586803.1	P. equestris	NP_181039.1, AEC09041.1,
	XP_020587088.1	P. equestris	NP_181039.1, NP_181039.1, AEC09041.1, AEC09041.1, NP_193118.2, AEE83329.1,
	XP_020587090.1	P. equestris	NP_181039.1, AEC09041.1, AEE31606.1, NP_174624.1, AEE31607.1,
	XP_020587194.1	P. equestris	NP_181039.1, AEC09041.1,
	XP_020587971.1	P. equestris	NP_181039.1, NP_181039.1, NP_181039.1, AEC09041.1, AEC09041.1, AEC09041.1,
	XP_020588182.1	P. equestris	NP_181039.1, AEC09041.1, AEE31606.1, NP_193118.2, AEE83329.1,
	XP_020588465.1	P. equestris	KAG7577238.1,
	XP_020588756.1	P. equestris	NP_192816.1, AEE82928.1, NP_172692.1, NP_176314.1, KAG7617377.1, KAG7650325.1, KAG7649273.1, KAG7552679.1,
	XP_020588957.1	P. equestris	NP_181039.1, NP_181039.1, NP_181039.1, AEC09041.1, AEC09041.1, AEC09041.1,
	XP_020589371.1	P. equestris	NP_181039.1, NP_181039.1, NP_181039.1, AEC09041.1, AEC09041.1, AEC09041.1,
	XP_020589427.1	P. equestris	NP_181039.1, AEC09041.1, NP_174624.1, AEE31607.1, NP_193118.2, NP_193118.2, AEE83329.1, AEE83329.1,
	XP_020590118.1	P. equestris	NP_181039.1, NP_181039.1, NP_181039.1, AEC09041.1, AEC09041.1, AEC09041.1, AEE31606.1, NP_180206.1, NP_174624.1, AEE31607.1, AEC07831.1,
	XP_020591133.1	P. equestris	NP_181039.1, NP_181039.1, AEC09041.1, AEC09041.1,
	XP_020591148.1	P. equestris	NP_181039.1, AEC09041.1,
	XP_020591158.1	P. equestris	NP_181039.1, AEC09041.1,
	XP_020591166.1	P. equestris	NP_181039.1, AEC09041.1,
	XP_020591177.1	P. equestris	NP_190638.1, AEE78697.1,
	XP_020591178.1	P. equestris	NP_190638.1, AEE78697.1,
	XP_020591179.1	P. equestris	NP_190638.1, AEE78697.1,
	XP_020591180.1	P. equestris	NP_190638.1, AEE78697.1,
	XP_020591306.1	P. equestris	NP_187250.1, AEE74327.1,
	XP_020591307.1	P. equestris	NP_187250.1, AEE74327.1,
	XP_020591308.1	P. equestris	NP_187250.1, AEE74327.1,
	XP_020591397.1	P. equestris	NP_181039.1, NP_181039.1, NP_181039.1, AEC09041.1, AEC09041.1, AEC09041.1, NP_193118.2, AEE83329.1,
	XP_020591489.1	P. equestris	NP_181039.1, NP_181039.1, NP_181039.1, AEC09041.1, AEC09041.1, AEC09041.1, NP_193118.2, AEE83329.1,
	XP_020591553.1	P. equestris	KAG7577238.1,
	XP_020591884.1	P. equestris	NP_176314.1, KAG7628065.1, KAG7650013.1, KAG7577238.1, KAG7560407.1, KAG7559881.1,
	XP_020591888.1	P. equestris	NP_181039.1, AEC09041.1,
	XP_020591890.1	P. equestris	NP_181039.1, AEC09041.1, NP_193118.2, AEE83329.1,
	XP_020591891.1	P. equestris	NP_181039.1, AEC09041.1,
	XP_020591892.1	P. equestris	NP_181039.1, AEC09041.1, NP_193118.2, AEE83329.1,
	XP_020591893.1	P. equestris	NP_181039.1, AEC09041.1, NP_193118.2, AEE83329.1,
	XP_020591898.1	P. equestris	NP_181039.1, AEC09041.1,
	XP_020591899.1	P. equestris	NP_181039.1, AEC09041.1, NP_193118.2, AEE83329.1,
	XP_020591900.1	P. equestris	NP_181039.1, AEC09041.1,
	XP_020591901.1	P. equestris	NP_181039.1, AEC09041.1,
	XP_020591902.1	P. equestris	NP_181039.1, AEC09041.1,
	XP_020592535.1	P. equestris	NP_179134.1,
	XP_020592640.1	P. equestris	NP_181039.1, NP_181039.1, NP_181039.1, NP_181039.1, AEC09041.1, AEC09041.1, AEC09041.1, AEC09041.1,
	XP_020592641.1	P. equestris	NP_181039.1, NP_181039.1, AEC09041.1, AEC09041.1,
	XP_020592642.1	P. equestris	NP_181039.1, NP_181039.1, NP_181039.1, AEC09041.1, AEC09041.1, AEC09041.1,
	XP_020592690.1	P. equestris	KAG7601180.1,
	XP_020592691.1	P. equestris	KAG7601180.1,
	XP_020593282.1	P. equestris	KAG7577238.1,
	XP_020593400.1	P. equestris	NP_193602.4, NP_175372.1, AEE84074.1,
	XP_020593922.1	P. equestris	NP_181039.1, NP_181039.1, NP_181039.1, AEC09041.1, AEC09041.1, AEC09041.1,
	XP_020595228.1	P. equestris	NP_196204.1, AED90932.1, NP_179336.1, AEC06625.1, NP_187741.2, AEE75031.1, AAW57410.1, NP_189281.2, AEE77167.1, NP_563921.1, NP_195272.1, AEE86519.1,
	XP_020595240.1	P. equestris	NP_181039.1, AEC09041.1, AEE31606.1, NP_001185131.1, NP_180206.1, NP_174624.1, AEE31610.1, AEE31607.1, AEC07831.1,
	XP_020595260.1	P. equestris	NP_181039.1, NP_181039.1, NP_181039.1, AEC09041.1, AEC09041.1, AEC09041.1, NP_193118.2, AEE83329.1,
	XP_020595372.1	P. equestris	KAG7628065.1, KAG7650013.1, KAG7577238.1, KAG7560407.1,
	XP_020595614.1	P. equestris	AEE31606.1, NP_001185131.1, NP_180206.1, NP_174624.1, AEE31610.1, AEE31607.1, AEC07831.1, NP_193118.2, AEE83329.1,
	XP_020595737.1	P. equestris	KAG7577238.1,
	XP_020595738.1	P. equestris	KAG7650013.1, KAG7577238.1,
	XP_020595912.1	P. equestris	NP_181039.1, NP_181039.1, NP_181039.1, AEC09041.1, AEC09041.1, AEC09041.1,
	XP_020596051.1	P. equestris	NP_181039.1, AEC09041.1,
	XP_020596545.1	P. equestris	KAG7577238.1,
	XP_020596732.1	P. equestris	KAG7577238.1,
	XP_020596841.1	P. equestris	KAG7577238.1,
	XP_020597291.1	P. equestris	NP_193602.4, AEE84074.1,
	XP_020597362.1	P. equestris	NP_001189901.1, AEE75671.1,
	XP_020597408.1	P. equestris	KAG7577238.1,
	XP_020597595.1	P. equestris	NP_181039.1, AEC09041.1, NP_193118.2, AEE83329.1,
	XP_020597851.1	P. equestris	NP_181039.1, AEC09041.1, NP_193118.2, AEE83329.1,
	XP_020598054.1	P. equestris	KAG7577238.1,
	XP_020598126.1	P. equestris	NP_001189901.1, AEE75671.1,
	XP_020598241.1	P. equestris	KAG7577238.1,
	XP_020598703.1	P. equestris	NP_001189901.1, AEE75671.1,
	XP_020598836.1	P. equestris	NP_181039.1, NP_181039.1, AEC09041.1, AEC09041.1,
	XP_020598838.1	P. equestris	NP_181039.1, NP_181039.1, AEC09041.1, AEC09041.1,
	XP_020599155.1	P. equestris	NP_181039.1, NP_181039.1, AEC09041.1, AEC09041.1, NP_180206.1, AEC07831.1,
	XP_020599164.1	P. equestris	NP_193602.4, AEE84074.1,
	XP_020599350.1	P. equestris	NP_181039.1, AEC09041.1,
	XP_020599527.1	P. equestris	NP_181039.1, NP_181039.1, NP_181039.1, AEC09041.1, AEC09041.1, AEC09041.1,
	XP_020600059.1	P. equestris	KAG7577238.1,
	XP_020600069.1	P. equestris	KAG7628065.1, KAG7577238.1, KAG7560407.1,
	XP_020600081.1	P. equestris	KAG7577238.1, KAG7577238.1,
	XP_020600179.1	P. equestris	NP_196204.1, AED90932.1, NP_179336.1, AEC06625.1, NP_187741.2, AEE75031.1, AAW57410.1, NP_189281.2, AEE77167.1, NP_563921.1, NP_195272.1, AEE86519.1,
	XP_020600260.1	P. equestris	KAG7628065.1, KAG7577238.1, KAG7560407.1,
	XP_020600261.1	P. equestris	KAG7577238.1,
	XP_020600263.1	P. equestris	NP_196204.1, AED90932.1, NP_179336.1, AEC06625.1, NP_187741.2, AEE75031.1, AAW57410.1, NP_189281.2, AEE77167.1, NP_563921.1, NP_195272.1, AEE86519.1,
	XP_020600355.1	P. equestris	KAG7577238.1,
	Dof000501	D. officinale	NP_193602.4, AEE84074.1,
	Dof000892	D. officinale	NP_181039.1, AEC09041.1,
	Dof000918	D. officinale	NP_181039.1, AEC09041.1,
	Dof002042	D. officinale	NP_181039.1, AEC09041.1,
	Dof002326	D. officinale	NP_196204.1, AED90932.1, NP_187741.2, AEE75031.1, AAW57410.1,
	Dof002412	D. officinale	NP_193602.4, NP_175372.1, AEE84074.1,
	Dof002687	D. officinale	NP_181039.1, NP_181039.1, AEC09041.1, AEC09041.1, AEE31606.1, NP_180206.1, NP_174624.1, AEE31607.1, AEC07831.1,
	Dof002809	D. officinale	KAG7628065.1, KAG7650013.1, KAG7577238.1, KAG7560407.1, KAG7559881.1,
	Dof002831	D. officinale	KAG7628065.1, KAG7650013.1, KAG7585223.1, KAG7560407.1, KAG7559881.1,
	Dof002838	D. officinale	KAG7628065.1, KAG7650013.1, KAG7577238.1, KAG7560407.1, KAG7559881.1,
	Dof002861	D. officinale	KAG7628065.1, KAG7650013.1, KAG7560407.1, KAG7559881.1,
	Dof002907	D. officinale	AEE31606.1, NP_001185131.1, NP_180206.1, NP_174624.1, AEE31610.1, AEE31607.1, AEC07831.1,
	Dof003203	D. officinale	KAG7628065.1, KAG7577238.1, KAG7560407.1,
	Dof003620	D. officinale	NP_196204.1, AED90932.1, NP_179336.1, AEC06625.1, NP_187741.2, AEE75031.1, AAW57410.1, NP_189281.2, AEE77167.1, NP_563921.1, NP_195272.1, AEE86519.1,
	Dof003852	D. officinale	NP_181039.1, NP_181039.1, NP_181039.1, AEC09041.1, AEC09041.1, AEC09041.1, NP_193118.2, AEE83329.1,
	Dof004475	D. officinale	NP_187250.1, AEE74327.1,
	Dof004685	D. officinale	KAG7628065.1, KAG7650013.1, KAG7577238.1, KAG7560407.1, KAG7559881.1,
	Dof005184	D. officinale	NP_181039.1, NP_181039.1, AEC09041.1, AEC09041.1,
	Dof005185	D. officinale	NP_181039.1, AEC09041.1,
	Dof005346	D. officinale	NP_181039.1, AEC09041.1,
	Dof005726	D. officinale	NP_181039.1, AEC09041.1, NP_193118.2, AEE83329.1,
	Dof005795	D. officinale	AEE31606.1, NP_001185131.1, NP_180206.1, NP_174624.1, AEE31610.1, AEE31607.1, AEC07831.1,
	Dof005807	D. officinale	KAG7628065.1, KAG7650013.1, KAG7585223.1, KAG7577238.1, KAG7560407.1,
	Dof006593	D. officinale	NP_181039.1, AEC09041.1, AEC09041.1, NP_180206.1, AEC07831.1, NP_193118.2, AEE83329.1,
	Dof006691	D. officinale	NP_181039.1, AEC09041.1,
	Dof006793	D. officinale	NP_181039.1, AEC09041.1,
	Dof007668	D. officinale	NP_181039.1, NP_181039.1, NP_181039.1, AEC09041.1, AEC09041.1, AEC09041.1,
	Dof007676	D. officinale	NP_181039.1, AEC09041.1,
	Dof007704	D. officinale	NP_181039.1, NP_181039.1, AEC09041.1, AEC09041.1, NP_193118.2, AEE83329.1,
	Dof007706	D. officinale	NP_181039.1, NP_181039.1, NP_181039.1, NP_181039.1, AEC09041.1, AEC09041.1, AEC09041.1, AEC09041.1, NP_193118.2, AEE83329.1,
	Dof007919	D. officinale	NP_181039.1, AEC09041.1,
	Dof007984	D. officinale	NP_181039.1, NP_181039.1, AEC09041.1, AEC09041.1, NP_180206.1, AEC07831.1, NP_193118.2, NP_193118.2, AEE83329.1, AEE83329.1,
	Dof008116	D. officinale	NP_187250.1, AEE74327.1,
	Dof008128	D. officinale	NP_187250.1, AEE74327.1,
	Dof008229	D. officinale	NP_181039.1, AEC09041.1, AEE31606.1, NP_193118.2, AEE83329.1,
	Dof008426	D. officinale	NP_181039.1, AEC09041.1, NP_193118.2, AEE83329.1,
	Dof008501	D. officinale	NP_172692.1, KAG7628065.1, KAG7650013.1, KAG7585223.1, KAG7577238.1, KAG7560407.1, KAG7559881.1,
	Dof008749	D. officinale	NP_181039.1, NP_181039.1, NP_181039.1, NP_181039.1, AEC09041.1, AEC09041.1, AEC09041.1, AEC09041.1,
	Dof008997	D. officinale	KAG7628065.1, KAG7577238.1, KAG7560407.1,
	Dof008999	D. officinale	KAG7577238.1,
	Dof009002	D. officinale	KAG7650013.1, KAG7577238.1,
	Dof010683	D. officinale	KAG7628065.1, KAG7585223.1, KAG7577238.1, KAG7560407.1,
	Dof010696	D. officinale	KAG7628065.1, KAG7577238.1, KAG7560407.1, KAG7559881.1,
	Dof010811	D. officinale	NP_181039.1, NP_181039.1, NP_181039.1, AEC09041.1, AEC09041.1, AEC09041.1,
	Dof010930	D. officinale	NP_181039.1, NP_181039.1, NP_181039.1, AEC09041.1, AEC09041.1, AEC09041.1,
	Dof010976	D. officinale	KAG7628065.1, KAG7577238.1,
	Dof011185	D. officinale	NP_181039.1, NP_181039.1, NP_181039.1, AEC09041.1, AEC09041.1, AEC09041.1,
	Dof011492	D. officinale	NP_181039.1, NP_181039.1, AEC09041.1, AEC09041.1,
	Dof011608	D. officinale	NP_181039.1, NP_181039.1, AEC09041.1, AEC09041.1,
	Dof011726	D. officinale	NP_175372.1,
	Dof012280	D. officinale	NP_190638.1, AEE78697.1,
	Dof012369	D. officinale	NP_181039.1, NP_181039.1, AEC09041.1, AEC09041.1, AEE31606.1, NP_180206.1, NP_180206.1, NP_174624.1, AEE31607.1, AEC07831.1, AEC07831.1, NP_193118.2, AEE83329.1,
	Dof012437	D. officinale	KAG7628065.1, KAG7577238.1, KAG7560407.1,
	Dof012439	D. officinale	KAG7628065.1, KAG7650013.1, KAG7650013.1, KAG7577238.1, KAG7577238.1, KAG7560407.1,
	Dof012517	D. officinale	NP_181039.1, AEC09041.1,
	Dof012657	D. officinale	KAG7577238.1,
	Dof012756	D. officinale	AEE31606.1, NP_001185131.1, NP_180206.1, NP_174624.1, AEE31610.1, AEE31607.1, AEC07831.1,
	Dof013246	D. officinale	KAG7577238.1, KAG7560407.1,
	Dof013257	D. officinale	KAG7628065.1, KAG7577238.1, KAG7560407.1,
	Dof013259	D. officinale	KAG7628065.1, KAG7628065.1, KAG7585223.1, KAG7577238.1, KAG7577238.1, KAG7577238.1, KAG7560407.1, KAG7560407.1, KAG7560407.1,
	Dof013262	D. officinale	NP_172692.1, NP_176314.1, KAG7628065.1, KAG7650013.1, KAG7585223.1, KAG7577238.1, KAG7560407.1, KAG7559881.1,
	Dof013264	D. officinale	KAG7628065.1, KAG7650013.1, KAG7577238.1, KAG7560407.1,
	Dof013712	D. officinale	NP_181039.1, NP_181039.1, AEC09041.1, AEC09041.1, NP_193118.2, NP_193118.2, AEE83329.1, AEE83329.1,
	Dof014343	D. officinale	KAG7577238.1, KAG7577238.1,
	Dof014359	D. officinale	KAG7577238.1,
	Dof014360	D. officinale	KAG7628065.1, KAG7577238.1, KAG7559881.1,
	Dof014468	D. officinale	NP_181039.1, NP_181039.1, NP_181039.1, NP_181039.1, AEC09041.1, AEC09041.1, AEC09041.1, AEC09041.1,
	Dof014620	D. officinale	NP_179134.1,
	Dof014636	D. officinale	NP_179134.1,
	Dof015526	D. officinale	NP_190638.1, AEE78697.1,
	Dof015949	D. officinale	NP_196204.1, AED90932.1, NP_179336.1, AEC06625.1, NP_187741.2, AEE75031.1, AAW57410.1, NP_189281.2, AEE77167.1, NP_563921.1, NP_195272.1, AEE86519.1,
	Dof016134	D. officinale	NP_181039.1, NP_181039.1, NP_181039.1, NP_181039.1, AEC09041.1, AEC09041.1, AEC09041.1, AEC09041.1,
	Dof016277	D. officinale	NP_181039.1, AEC09041.1,
	Dof016696	D. officinale	NP_181039.1, AEC09041.1, NP_193118.2, AEE83329.1,
	Dof016698	D. officinale	NP_181039.1, AEC09041.1, NP_193118.2, AEE83329.1,
	Dof016763	D. officinale	KAG7628065.1, KAG7585223.1, KAG7577238.1, KAG7560407.1,
	Dof016764	D. officinale	KAG7650013.1, KAG7585223.1, KAG7577238.1, KAG7560407.1,
	Dof016810	D. officinale	KAG7628065.1, KAG7650013.1, KAG7577238.1, KAG7560407.1,
	Dof016813	D. officinale	KAG7650013.1, KAG7577238.1, KAG7560407.1,
	Dof016848	D. officinale	NP_181039.1, AEC09041.1,
	Dof016895	D. officinale	NP_196204.1, AED90932.1, NP_179336.1, AEC06625.1, NP_187741.2, AEE75031.1, AAW57410.1, NP_189281.2, AEE77167.1, NP_563921.1, NP_195272.1, AEE86519.1,
	Dof017568	D. officinale	NP_193602.4, AEE84074.1,
	Dof017674	D. officinale	NP_181039.1, AEC09041.1,
	Dof017851	D. officinale	NP_181039.1, AEC09041.1,
	Dof018200	D. officinale	NP_181039.1, NP_181039.1, AEC09041.1, AEC09041.1,
	Dof018917	D. officinale	KAG7628065.1, KAG7577238.1, KAG7559881.1,
	Dof019188	D. officinale	KAG7628065.1, KAG7577238.1, KAG7560407.1,
	Dof019190	D. officinale	KAG7628065.1, KAG7650013.1, KAG7560407.1, KAG7559881.1,
	Dof019191	D. officinale	KAG7560407.1,
	Dof019192	D. officinale	KAG7628065.1, KAG7577238.1, KAG7560407.1, KAG7559881.1,
	Dof019452	D. officinale	KAG7601180.1,
	Dof019655	D. officinale	NP_181039.1, NP_181039.1, AEC09041.1, AEC09041.1, NP_193118.2, AEE83329.1,
	Dof019852	D. officinale	NP_181039.1, NP_181039.1, AEC09041.1, AEC09041.1,
	Dof020133	D. officinale	NP_192816.1, AEE82928.1, NP_196159.1, NP_172692.1, NP_176314.1, KAG7625379.1, KAG7617377.1, KAG7650325.1, KAG7649273.1, KAG7594999.1, KAG7577397.1, KAG7552679.1,
	Dof020135	D. officinale	NP_192816.1, AEE82928.1, NP_196159.1, NP_172692.1, NP_176314.1, KAG7625379.1, KAG7617377.1, KAG7650325.1, KAG7649273.1, KAG7594999.1, KAG7577397.1, KAG7552679.1,
	Dof020136	D. officinale	NP_192816.1, AEE82928.1, NP_196159.1, NP_172692.1, NP_176314.1, KAG7625379.1, KAG7617377.1, KAG7650325.1, KAG7649273.1, KAG7594999.1, KAG7577397.1, KAG7552679.1,
	Dof020138	D. officinale	NP_192816.1, AEE82928.1, NP_196159.1, NP_172692.1, NP_176314.1, KAG7625379.1, KAG7617377.1, KAG7650325.1, KAG7649273.1, KAG7594999.1, KAG7577397.1, KAG7552679.1,
	Dof020142	D. officinale	NP_196204.1, AED90932.1, NP_179336.1, AEC06625.1, NP_187741.2, AEE75031.1, AAW57410.1, NP_189281.2, AEE77167.1, NP_563921.1, NP_195272.1, AEE86519.1,
	Dof020330	D. officinale	NP_193602.4, NP_175372.1, AEE84074.1,
	Dof020475	D. officinale	NP_181039.1, NP_181039.1, AEC09041.1, AEC09041.1, NP_193118.2, AEE83329.1,
	Dof020528	D. officinale	NP_181039.1, AEC09041.1, NP_193118.2, AEE83329.1,
	Dof020566	D. officinale	KAG7577238.1,
	Dof020707	D. officinale	KAG7577238.1,
	Dof020776	D. officinale	NP_179134.1,
	Dof020864	D. officinale	NP_181039.1, AEC09041.1,
	Dof021770	D. officinale	AEE31606.1,
	Dof022513	D. officinale	NP_181039.1, AEC09041.1,
	Dof022828	D. officinale	NP_181039.1, AEC09041.1,
	Dof023329	D. officinale	KAG7628065.1, KAG7577238.1, KAG7560407.1,
	Dof023685	D. officinale	NP_181039.1, AEC09041.1,
	Dof023826	D. officinale	NP_181039.1, AEC09041.1,
	Dof023966	D. officinale	KAG7628065.1, KAG7577238.1, KAG7560407.1,
	Dof023967	D. officinale	KAG7650013.1, KAG7577238.1,
	Dof023989	D. officinale	KAG7628065.1, KAG7577238.1, KAG7560407.1,
	Dof024021	D. officinale	KAG7628065.1, KAG7650013.1, KAG7577238.1, KAG7560407.1,
	Dof024039	D. officinale	KAG7628065.1, KAG7577238.1, KAG7560407.1,
	Dof024072	D. officinale	KAG7577238.1, KAG7560407.1,
	Dof024098	D. officinale	NP_181039.1, NP_181039.1, NP_181039.1, NP_181039.1, NP_181039.1, AEC09041.1, AEC09041.1, AEC09041.1, AEC09041.1, AEC09041.1, NP_193118.2, AEE83329.1,
	Dof024208	D. officinale	NP_181039.1, NP_181039.1, NP_181039.1, AEC09041.1, AEC09041.1, AEC09041.1, NP_193118.2, AEE83329.1,
	Dof024218	D. officinale	NP_181039.1, NP_181039.1, NP_181039.1, AEC09041.1, AEC09041.1, AEC09041.1, NP_193118.2, AEE83329.1,
	Dof024355	D. officinale	NP_181039.1, AEC09041.1,
	Dof024492	D. officinale	KAG7628065.1, KAG7585223.1, KAG7577238.1, KAG7560407.1,
	Dof025148	D. officinale	NP_181039.1, AEC09041.1,
	Dof025198	D. officinale	NP_181039.1, AEC09041.1,
	Dof025761	D. officinale	NP_001189901.1, AEE75671.1,
	Dof026102	D. officinale	NP_001190363.1, AED93011.1,
	Dof026235	D. officinale	KAG7628065.1, KAG7585223.1, KAG7577238.1, KAG7560407.1,
	Dof026310	D. officinale	NP_181039.1, AEC09041.1,
	Dof026347	D. officinale	KAG7585223.1,
	Dof026379	D. officinale	AEE31606.1, NP_001185131.1, NP_180206.1, NP_174624.1, AEE31610.1, AEE31607.1, AEC07831.1,
	Dof026532	D. officinale	NP_181039.1, AEC09041.1,
	Dof026654	D. officinale	KAG7577238.1,
	Dof026683	D. officinale	KAG7577238.1,
	Dof026782	D. officinale	NP_181039.1, AEC09041.1, NP_193118.2, AEE83329.1,
	Dof027240	D. officinale	KAG7650013.1, KAG7577238.1, KAG7560407.1,
	Dof027356	D. officinale	KAG7577238.1,
	KAG0448888.1	V. planifolia	NP_001189901.1, AEE75671.1,
	KAG0449600.1	V. planifolia	NP_181039.1, AEC09041.1,
	KAG0450097.1	V. planifolia	NP_181039.1, NP_181039.1, AEC09041.1, AEC09041.1,
	KAG0451237.1	V. planifolia	NP_176314.1, KAG7628065.1, KAG7650013.1, KAG7577238.1, KAG7560407.1, KAG7559881.1,
	KAG0451371.1	V. planifolia	NP_176314.1, KAG7628065.1, KAG7650013.1, KAG7577238.1, KAG7560407.1, KAG7559881.1,
	KAG0452059.1	V. planifolia	NP_193602.4, NP_175372.1, AEE84074.1,
	KAG0452315.1	V. planifolia	NP_181039.1, NP_181039.1, AEC09041.1, AEC09041.1, AEE31606.1, NP_180206.1, NP_174624.1, AEE31607.1, AEC07831.1, NP_193118.2, AEE83329.1,
	KAG0453203.1	V. planifolia	KAG7628065.1, KAG7577238.1,
	KAG0453298.1	V. planifolia	NP_181039.1, NP_181039.1, NP_181039.1, NP_181039.1, AEC09041.1, AEC09041.1, AEC09041.1, AEC09041.1, NP_193118.2, AEE83329.1,
	KAG0454586.1	V. planifolia	NP_181039.1, NP_181039.1, AEC09041.1, AEC09041.1,
	KAG0454778.1	V. planifolia	NP_181039.1, NP_181039.1, NP_181039.1, AEC09041.1, AEC09041.1, AEC09041.1, NP_193118.2, NP_193118.2, AEE83329.1, AEE83329.1,
	KAG0454787.1	V. planifolia	NP_193602.4, NP_175372.1, AEE84074.1,
	KAG0454999.1	V. planifolia	NP_193602.4, NP_175372.1, AEE84074.1,
	KAG0455014.1	V. planifolia	NP_193602.4, NP_175372.1, AEE84074.1,
	KAG0455666.1	V. planifolia	AEE31606.1, NP_180206.1, AEC07831.1,
	KAG0456893.1	V. planifolia	NP_001189901.1, AEE75671.1,
	KAG0456981.1	V. planifolia	NP_196204.1, AED90932.1, NP_179336.1, AEC06625.1, NP_187741.2, AEE75031.1, AAW57410.1, NP_189281.2, AEE77167.1, NP_563921.1, NP_195272.1, AEE86519.1,
	KAG0457190.1	V. planifolia	NP_179134.1,
	KAG0457194.1	V. planifolia	NP_179134.1,
	KAG0457521.1	V. planifolia	NP_181039.1, NP_181039.1, NP_181039.1, AEC09041.1, AEC09041.1, AEC09041.1, NP_193118.2, AEE83329.1,
	KAG0457523.1	V. planifolia	NP_181039.1, NP_181039.1, AEC09041.1, AEC09041.1, NP_193118.2, AEE83329.1,
	KAG0457584.1	V. planifolia	NP_196204.1, AED90932.1, NP_179336.1, AEC06625.1, NP_187741.2, AEE75031.1, AAW57410.1, NP_189281.2, AEE77167.1, NP_563921.1, NP_195272.1, AEE86519.1,
	KAG0457702.1	V. planifolia	NP_181039.1, NP_181039.1, NP_181039.1, NP_181039.1, AEC09041.1, AEC09041.1, AEC09041.1, AEC09041.1, AEE31606.1, NP_180206.1, AEC07831.1, NP_193118.2, AEE83329.1,
	KAG0457780.1	V. planifolia	NP_181039.1, AEC09041.1,
	KAG0457790.1	V. planifolia	NP_181039.1, AEC09041.1,
	KAG0461081.1	V. planifolia	NP_196204.1, AED90932.1, NP_179336.1, AEC06625.1, NP_187741.2, AEE75031.1, AAW57410.1, NP_189281.2, AEE77167.1, NP_563921.1, NP_195272.1, AEE86519.1,
	KAG0461097.1	V. planifolia	NP_181039.1, NP_181039.1, AEC09041.1, AEC09041.1,
	KAG0461369.1	V. planifolia	NP_181039.1, NP_181039.1, AEC09041.1, AEC09041.1,
	KAG0463602.1	V. planifolia	NP_196204.1, AED90932.1, NP_179336.1, AEC06625.1, NP_187741.2, AEE75031.1, AAW57410.1, NP_189281.2, AEE77167.1, NP_563921.1, NP_195272.1, AEE86519.1,
	KAG0463630.1	V. planifolia	NP_181039.1, NP_181039.1, NP_181039.1, NP_181039.1, AEC09041.1, AEC09041.1, AEC09041.1, AEC09041.1,
	KAG0464476.1	V. planifolia	NP_196204.1, AED90932.1, NP_179336.1, AEC06625.1, NP_187741.2, AEE75031.1, AAW57410.1, NP_189281.2, AEE77167.1, NP_563921.1, NP_195272.1, AEE86519.1,
	KAG0467029.1	V. planifolia	NP_193602.4, NP_175372.1, AEE84074.1,
	KAG0467115.1	V. planifolia	NP_181039.1, AEC09041.1,
	KAG0467361.1	V. planifolia	NP_181039.1, AEC09041.1,
	KAG0467362.1	V. planifolia	NP_181039.1, NP_181039.1, NP_181039.1, AEC09041.1, AEC09041.1, AEC09041.1, NP_193118.2, NP_193118.2, AEE83329.1, AEE83329.1,
	KAG0467595.1	V. planifolia	NP_187250.1, AEE74327.1,
	KAG0469428.1	V. planifolia	NP_181039.1, NP_181039.1, NP_181039.1, AEC09041.1, AEC09041.1, AEC09041.1, NP_193118.2, AEE83329.1,
	KAG0470005.1	V. planifolia	NP_181039.1, AEC09041.1,
	KAG0473608.1	V. planifolia	AEE31606.1, NP_001185131.1, NP_180206.1, NP_174624.1, AEE31610.1, AEE31607.1, AEC07831.1,
	KAG0474014.1	V. planifolia	NP_181039.1, AEC09041.1,
	KAG0474015.1	V. planifolia	NP_181039.1, NP_181039.1, NP_181039.1, AEC09041.1, AEC09041.1, AEC09041.1, NP_180206.1, AEC07831.1,
	KAG0477118.1	V. planifolia	NP_181039.1, NP_181039.1, AEC09041.1, AEC09041.1,
	KAG0477121.1	V. planifolia	NP_181039.1, NP_181039.1, AEC09041.1, AEC09041.1, NP_193118.2, AEE83329.1,
	KAG0477122.1	V. planifolia	NP_181039.1, NP_181039.1, AEC09041.1, AEC09041.1, NP_180206.1, NP_174624.1, AEE31607.1, AEC07831.1, NP_193118.2, NP_193118.2, AEE83329.1, AEE83329.1,
	KAG0477123.1	V. planifolia	NP_181039.1, NP_181039.1, AEC09041.1, AEC09041.1, NP_193118.2, AEE83329.1,
	KAG0477164.1	V. planifolia	NP_181039.1, NP_181039.1, AEC09041.1, AEC09041.1, NP_193118.2, NP_193118.2, AEE83329.1, AEE83329.1,
	KAG0477390.1	V. planifolia	KAG7628065.1, KAG7650013.1, KAG7577238.1, KAG7560407.1, KAG7559881.1,
	KAG0479280.1	V. planifolia	NP_181039.1, AEC09041.1,
	KAG0479358.1	V. planifolia	NP_181039.1, AEC09041.1, NP_193118.2, AEE83329.1,
	KAG0479898.1	V. planifolia	NP_181039.1, NP_181039.1, AEC09041.1, AEC09041.1, NP_193118.2, NP_193118.2, AEE83329.1, AEE83329.1,
	KAG0479899.1	V. planifolia	NP_181039.1, NP_181039.1, AEC09041.1, AEC09041.1,
	KAG0479929.1	V. planifolia	NP_196204.1, AED90932.1, NP_187741.2, AEE75031.1, AAW57410.1, NP_189281.2, AEE77167.1,
	KAG0480540.1	V. planifolia	NP_193602.4, NP_175372.1, AEE84074.1,
	KAG0480637.1	V. planifolia	NP_001190363.1, AED93011.1,
	KAG0480953.1	V. planifolia	NP_187250.1, AEE74327.1,
	KAG0480965.1	V. planifolia	NP_193602.4, NP_175372.1, AEE84074.1,
	KAG0481410.1	V. planifolia	NP_181039.1, AEC09041.1,
	KAG0484267.1	V. planifolia	NP_181039.1, AEC09041.1, NP_180206.1, AEC07831.1, NP_193118.2, AEE83329.1,
	KAG0484443.1	V. planifolia	KAG7628065.1, KAG7577238.1, KAG7560407.1,
	KAG0484596.1	V. planifolia	NP_181039.1, AEC09041.1,
	KAG0484609.1	V. planifolia	NP_181039.1, AEC09041.1,
	KAG0484634.1	V. planifolia	NP_181039.1, NP_181039.1, NP_181039.1, AEC09041.1, AEC09041.1, AEC09041.1,
	KAG0484637.1	V. planifolia	NP_181039.1, NP_181039.1, NP_181039.1, AEC09041.1, AEC09041.1, AEC09041.1,
	KAG0484974.1	V. planifolia	NP_181039.1, NP_181039.1, AEC09041.1, AEC09041.1,
	KAG0485029.1	V. planifolia	NP_193602.4, NP_175372.1, AEE84074.1,
	KAG0485305.1	V. planifolia	NP_187250.1, AEE74327.1,
	KAG0485835.1	V. planifolia	NP_187250.1, AEE74327.1,
	KAG0487968.1	V. planifolia	AEE31606.1, NP_174624.1, AEE31607.1,
	KAG0488491.1	V. planifolia	NP_181039.1, AEC09041.1,
	KAG0488545.1	V. planifolia	NP_181039.1, NP_181039.1, AEC09041.1, AEC09041.1, NP_193118.2, AEE83329.1,
	KAG0488662.1	V. planifolia	AEE31606.1, NP_001185131.1, NP_180206.1, NP_174624.1, AEE31610.1, AEE31607.1, AEC07831.1,
	KAG0488671.1	V. planifolia	KAG7577238.1, KAG7560407.1,
	KAG0488878.1	V. planifolia	NP_181039.1, NP_181039.1, AEC09041.1, AEC09041.1,
	KAG0489321.1	V. planifolia	NP_181039.1, NP_181039.1, NP_181039.1, AEC09041.1, AEC09041.1, AEC09041.1, AEE31606.1,
	KAG0491774.1	V. planifolia	NP_192816.1, AEE82928.1, NP_196159.1, NP_172692.1, NP_176314.1, KAG7625379.1, KAG7617377.1, KAG7650325.1, KAG7649273.1, KAG7594999.1, KAG7577397.1, KAG7552679.1,
	KAG0491949.1	V. planifolia	NP_181039.1, NP_181039.1, NP_181039.1, AEC09041.1, AEC09041.1, AEC09041.1, AEE31606.1,
	KAG0492012.1	V. planifolia	AEE31606.1, AEE31606.1, NP_001185131.1, NP_001185131.1, NP_180206.1, NP_180206.1, NP_174624.1, NP_174624.1, AEE31610.1, AEE31610.1, AEE31607.1, AEE31607.1, AEC07831.1, AEC07831.1,
	KAG0492147.1	V. planifolia	NP_193602.4, NP_175372.1, AEE84074.1,
	KAG0495663.1	V. planifolia	NP_181039.1, NP_181039.1, AEC09041.1, AEC09041.1,
	KAG0495943.1	V. planifolia	NP_181039.1, NP_181039.1, AEC09041.1, AEC09041.1,
	KAG0497424.1	V. planifolia	NP_193602.4, NP_175372.1, AEE84074.1,
	KAG0497440.1	V. planifolia	NP_193602.4, NP_175372.1, AEE84074.1,
	KAG0497445.1	V. planifolia	NP_193602.4, NP_175372.1, AEE84074.1,
	KAG0497522.1	V. planifolia	NP_176314.1, KAG7628065.1, KAG7650013.1, KAG7577238.1, KAG7559881.1,
	KAG0498599.1	V. planifolia	NP_181039.1, NP_181039.1, AEC09041.1, AEC09041.1,
	KAG0498604.1	V. planifolia	NP_181039.1, NP_181039.1, NP_181039.1, AEC09041.1, AEC09041.1, AEC09041.1, NP_193118.2, AEE83329.1,
	KAG0498750.1	V. planifolia	NP_181039.1, AEC09041.1, NP_193118.2, AEE83329.1,
	KAG0498931.1	V. planifolia	NP_181039.1, NP_181039.1, AEC09041.1, AEC09041.1,
	KAG0499679.1	V. planifolia	NP_181039.1, NP_181039.1, AEC09041.1, AEC09041.1, NP_193118.2, AEE83329.1,

## Sheet: D
	Table S1D Conserved Domain results of domains retrieval
	Gene name	Domains	Start site	End site	E-value
	PKA56197.1	PLN00113 superfamily	402	1051	1.01315e-65
	PKA56197.1	PLN00113 superfamily	172	490	5.06907e-20
	PKA56197.1	PLN03150 superfamily	751	829	5.02826e-10
	PKA56197.1	LRRNT_2	127	169	7.5252e-06
	PKA52566.1	PLN00113 superfamily	288	1227	4.75543e-132
	PKA52566.1	PLN03150 superfamily	227	311	5.08051e-17
	PKA52566.1	PLN03150 superfamily	31	200	1.15094e-11
	PKA56701.1	PLN00113 superfamily	16	670	4.54409e-106
	PKA56701.1	PLN03150 superfamily	730	872	9.85818e-17
	PKA56701.1	PLN03150 superfamily	658	767	8.08216e-13
	PKA64048.1	PLN00113 superfamily	32	1147	2.21374e-132
	PKA52613.1	PLN00113 superfamily	76	840	4.4368e-98
	PKA59995.1	PLN00113 superfamily	45	1150	1.18291e-130
	PKA59995.1	LRR_8 superfamily	114	193	0.00586272
	PKA52125.1	PLN00113 superfamily	55	1083	3.17095e-147
	PKA52615.1	PLN00113 superfamily	81	776	1.26801e-95
	PKA52615.1	PLN03150 superfamily	722	829	3.47597e-13
	PKA52615.1	Syntaxin superfamily	918	959	1.60971e-08
	PKA52615.1	LRR_8 superfamily	284	371	0.00370554
	PKA63406.1	PLN00113 superfamily	38	915	2.89856e-110
	PKA63406.1	PKc_like superfamily	855	1035	1.3467e-18
	PKA45769.1	PLN02624	1213	1683	0
	PKA45769.1	PLN00113 superfamily	11	1074	1.01731e-170
	PKA60445.1	PLN00113 superfamily	36	1107	7.67697e-128
	PKA63671.1	PLN00113 superfamily	21	1061	3.72354e-127
	PKA59754.1	PLN00113 superfamily	12	714	9.99921e-98
	PKA54884.1	PLN00113 superfamily	360	1282	4.30849e-104
	PKA54884.1	PLN00113 superfamily	79	520	7.47181e-49
	PKA54884.1	LRRNT_2	34	71	3.48839e-06
	PKA52109.1	PLN00113 superfamily	208	1193	1.03721e-144
	PKA52109.1	PLN00113 superfamily	90	254	1.17141e-13
	PKA59627.1	PLN00113 superfamily	47	1084	3.628e-146
	PKA49209.1	PLN00113 superfamily	29	968	5.42021e-117
	PKA49434.1	PLN00113 superfamily	72	1114	5.54029e-136
	PKA62410.1	PLN00113 superfamily	137	1210	1.78534e-110
	PKA62410.1	LRRNT_2	34	69	3.95103e-07
	PKA45893.1	PLN00113 superfamily	18	1101	6.65588e-154
	PKA59015.1	PLN00113 superfamily	31	1046	3.94144e-133
	PKA64488.1	PLN00113 superfamily	30	963	5.3165e-146
	PKA46820.1	PLN00113 superfamily	48	994	1.90549e-118
	PKA53334.1	PLN00113 superfamily	6	985	0
	PKA54396.1	PLN00113 superfamily	10	966	3.83293e-168
	PKA59091.1	PLN00113 superfamily	1	970	1.48537e-176
	PKA49694.1	PLN00113 superfamily	34	966	0
	PKA60779.1	PLN00113 superfamily	7	973	0
	PKA46225.1	PLN00113 superfamily	102	1092	8.66981e-155
	PKA53814.1	PLN00113 superfamily	53	1011	1.51388e-127
	PKA58143.1	PLN00113 superfamily	39	971	0
	PKA62886.1	PLN00113 superfamily	52	1121	7.14398e-103
	PKA51211.1	PLN00113 superfamily	238	1244	2.33261e-157
	PKA51211.1	Got1	101	155	3.47677e-12
	PKA55162.1	PLN00113 superfamily	42	905	5.11795e-122
	PKA45896.1	PLN00113 superfamily	18	864	1.79734e-173
	PKA45896.1	PKc_like superfamily	845	892	6.70026e-06
	PKA60736.1	PLN00113 superfamily	61	1005	3.50348e-161
	PKA46621.1	PLN00113 superfamily	28	954	4.43512e-148
	PKA50939.1	PLN00113 superfamily	168	1050	1.33179e-109
	PKA50939.1	LRRNT_2	19	56	1.17232e-06
	PKA50939.1	PLN03150 superfamily	26	228	0.000864879
	PKA66981.1	PLN00113 superfamily	35	958	1.41917e-117
	PKA57149.1	PLN00113 superfamily	23	965	0
	PKA64504.1	PLN00113 superfamily	136	1170	1.39618e-119
	PKA53845.1	PLN00113 superfamily	43	988	5.39417e-116
	PKA54586.1	PLN00113 superfamily	33	977	3.54048e-165
	PKA61237.1	PLN00113 superfamily	46	972	1.27604e-159
	PKA60727.1	PLN00113 superfamily	29	619	1.16766e-86
	PKA56871.1	PLN00113 superfamily	47	1057	9.44509e-96
	PKA50473.1	PLN00113 superfamily	34	876	1.29322e-126
	PKA57148.1	PLN00113 superfamily	29	943	1.02216e-157
	PKA61179.1	PLN00113 superfamily	47	1059	5.20608e-111
	PKA60724.1	PLN00113 superfamily	72	636	7.6824e-89
	PKA65172.1	PLN00113 superfamily	41	1037	2.73877e-120
	PKA61001.1	PLN00113 superfamily	46	876	3.58758e-107
	PKA61001.1	LRRNT_2	23	55	0.00216052
	PKA60000.1	PLN00113 superfamily	4	847	5.82662e-102
	PKA51854.1	PLN00113 superfamily	20	933	2.00478e-103
	PKA52141.1	PLN00113 superfamily	34	1030	1.11224e-105
	PKA65201.1	PLN00113 superfamily	36	550	2.97991e-73
	PKA66022.1	PLN00113 superfamily	18	1064	4.55034e-76
	PKA47484.1	PLN00113 superfamily	32	984	4.22311e-145
	PKA58832.1	LRR	49	310	1.06881e-25
	PKA58832.1	PRK15370 superfamily	376	426	0.00079546
	PKA51335.1	PLN00113 superfamily	1	347	6.64692e-47
	PKA57793.1	LRR	236	437	5.67585e-25
	PKA53967.1	LRR	175	460	8.27232e-26
	PKA47331.1	LRR	263	508	3.82476e-24
	PKA56555.1	PLN00113 superfamily	7	257	9.80816e-15
	PKA47533.1	PPP1R42 superfamily	94	245	8.96539e-10
	PKA64520.1	NB-ARC superfamily	155	405	3.8645e-54
	PKA64520.1	LRR_8	542	601	1.14798e-05
	PKA64521.1	NB-ARC superfamily	73	294	5.30465e-33
	PKA64521.1	LRR_8	432	491	3.32909e-08
	PKA64521.1	PLN03210 superfamily	432	763	0.00091326
	PKA53834.1	NB-ARC superfamily	201	424	9.89117e-25
	PKA53834.1	LRR_8	577	635	1.93159e-07
	PKA53834.1	PLN00113 superfamily	551	678	0.00667637
	PKA49709.1	PPP1R42 superfamily	45	154	1.32005e-13
	PKA63429.1	PLN00113 superfamily	66	353	4.06755e-31
	PKA65831.1	PLN00113 superfamily	66	334	7.46056e-33
	PKA65831.1	PHA03247 superfamily	425	597	4.02095e-07
	PKA57896.1	PLN00113 superfamily	55	330	1.20792e-36
	PKA64963.1	PLN00113 superfamily	41	330	2.3227e-29
	PKA59018.1	PLN00113 superfamily	55	332	5.72073e-41
	PKA54100.1	PLN00113 superfamily	78	347	1.81979e-23
	PKA62560.1	PLN00113 superfamily	115	387	1.23312e-25
	PKA50628.1	PLN00113 superfamily	31	297	5.5376e-22
	PKA66957.1	NB-ARC superfamily	147	391	2.2886e-46
	PKA66957.1	Rx_N	9	93	2.355e-22
	PKA66957.1	LRR	488	642	2.09001e-18
	PKA63788.1	Malectin_like	31	353	1.16547e-77
	PKA63788.1	PLN00113 superfamily	404	497	3.10985e-15
	PKA65017.1	Malectin_like	99	417	3.05999e-60
	PKA59931.1	PLN00113 superfamily	141	414	2.4267e-32
	PKA46507.1	PLN00113 superfamily	61	350	1.64624e-32
	PKA57818.1	PLN00113 superfamily	80	354	8.28208e-31
	PKA57818.1	PHA03255 superfamily	673	781	0.00070325
	PKA57818.1	pneumo_PspA superfamily	314	474	0.0010885
	PKA48231.1	NB-ARC superfamily	357	576	1.65727e-40
	PKA48231.1	Rx_N	168	248	1.76441e-21
	PKA48231.1	LRR	701	843	1.35496e-09
	PKA46793.1	NB-ARC superfamily	10	222	1.12585e-32
	PKA46793.1	PLN00113 superfamily	506	619	2.81294e-09
	PKA46794.1	NB-ARC superfamily	32	245	1.48545e-32
	PKA46794.1	LRR superfamily	505	622	1.12102e-07
	PKA54312.1	NB-ARC superfamily	188	412	2.41278e-22
	PKA54312.1	PLN03210 superfamily	195	775	6.1276e-16
	PKA54312.1	MLKL_NTD superfamily	7	126	7.67018e-05
	PKA60334.1	NB-ARC superfamily	189	449	2.63094e-35
	PKA60334.1	Rx_N	14	108	6.95077e-07
	PKA60334.1	PLN03210 superfamily	845	1162	6.26149e-05
	PKA57105.1	NB-ARC superfamily	210	438	2.8652e-20
	PKA57105.1	Rx_N	14	109	9.96461e-14
	PKA57105.1	PLN03210 superfamily	778	1001	2.89795e-06
	PKA57105.1	PLN03210 superfamily	909	1195	3.34286e-05
	PKA57107.1	NB-ARC superfamily	183	438	1.22569e-20
	PKA57107.1	Rx_N	14	111	7.68617e-10
	PKA57107.1	PLN03210 superfamily	963	1212	3.26062e-06
	PKA57112.1	NB-ARC superfamily	184	439	3.50979e-20
	PKA57112.1	Rx_N	14	109	5.5427e-11
	PKA57112.1	PLN03210 superfamily	781	1000	3.3789e-07
	PKA49103.1	NB-ARC superfamily	385	642	3.16276e-30
	PKA49103.1	LRR_RI superfamily	969	1155	5.63567e-05
	PKA49103.1	Rx_N	158	182	0.00419124
	NP_181039.1	PLN00113 superfamily	234	893	7.41372e-80
	NP_181039.1	PLN03150 superfamily	29	158	2.16635e-11
	NP_181039.1	PLN03150 superfamily	378	467	0.00212825
	NP_193747.2	PLN00113 superfamily	25	1235	1.74169e-140
	NP_193747.2	PLN03150 superfamily	628	716	2.01187e-11
	NP_193747.2	PLN03150 superfamily	533	620	1.93338e-10
	NP_193747.2	PLN03150 superfamily	316	404	1.98371e-10
	NP_187712.2	PLN00113 superfamily	12	654	3.30131e-76
	NP_187712.2	PLN00113 superfamily	503	817	9.66548e-36
	NP_001326087.1	PLN00113 superfamily	75	717	1.60334e-76
	NP_001326087.1	PLN00113 superfamily	566	880	5.1801e-36
	NP_001326087.1	LRRNT_2	40	91	8.02618e-08
	NP_199283.1	PLN00113 superfamily	285	1232	2.37868e-146
	NP_199283.1	PLN00113 superfamily	7	528	2.46335e-89
	NP_192331.2	PLN00113 superfamily	20	589	2.29119e-83
	NP_192331.2	PLN03150 superfamily	647	763	4.1384e-19
	NP_175225.1	PLN00113 superfamily	248	941	1.6073e-74
	NP_175225.1	PLN00113 superfamily	159	270	6.10844e-09
	NP_175225.1	LRRNT_2	75	112	6.19321e-09
	NP_175139.1	PLN00113 superfamily	234	915	2.10053e-63
	NP_175139.1	PLN03150 superfamily	81	174	1.31951e-08
	NP_175139.1	LRRNT_2	37	93	4.73608e-06
	NP_001185260.1	PLN00113 superfamily	422	953	4.47467e-60
	NP_001185260.1	PLN00113 superfamily	7	699	2.95687e-49
	NP_001326084.1	PLN00113 superfamily	12	790	1.32135e-74
	NP_001326084.1	LRR_8	566	624	4.21454e-05
	NP_567412.1	PLN00113 superfamily	1	823	2.27423e-71
	NP_567412.1	PLN03150 superfamily	355	418	0.0094784
	NP_001326086.1	PLN00113 superfamily	75	853	5.9831e-75
	NP_001326086.1	LRRNT_2	40	91	7.90249e-08
	NP_001326086.1	LRR_8	629	687	2.76924e-05
	NP_177559.1	PLN00113 superfamily	249	892	8.77961e-67
	NP_177559.1	PLN00113 superfamily	105	287	1.15615e-14
	NP_177559.1	LRRNT_2	28	72	7.36532e-06
	NP_177296.2	PLN00113 superfamily	65	608	5.84518e-93
	NP_177296.2	PLN03150 superfamily	648	769	1.9333e-14
	NP_177296.2	LRRNT_2	36	80	5.91919e-06
	NP_001326083.1	PLN00113 superfamily	12	781	3.46398e-70
	NP_001326083.1	LRR_8	557	615	3.4943e-05
	NP_001326085.1	PLN00113 superfamily	75	844	1.2824e-70
	NP_001326085.1	LRRNT_2	40	91	7.75017e-08
	NP_001326085.1	LRR_8	620	678	2.27531e-05
	NP_001325073.1	PLN00113 superfamily	377	903	5.21429e-65
	NP_001325073.1	PLN00113 superfamily	12	620	1.7888e-48
	NP_198058.1	PLN00113 superfamily	75	652	1.435e-71
	NP_198058.1	PLN00113 superfamily	460	857	1.28664e-33
	NP_198058.1	LRRNT_2	39	91	1.99655e-07
	NP_001318660.1	PLN00113 superfamily	75	652	1.435e-71
	NP_001318660.1	PLN00113 superfamily	460	857	1.28664e-33
	NP_001318660.1	LRRNT_2	39	91	1.99655e-07
	NP_001332753.1	PLN00113 superfamily	76	653	1.4671e-71
	NP_001332753.1	PLN00113 superfamily	461	858	1.29024e-33
	NP_001332753.1	LRRNT_2	40	92	1.95984e-07
	NP_849957.1	PLN00113 superfamily	3	646	6.2822e-73
	NP_849957.1	PLN03150 superfamily	808	962	1.49676e-16
	NP_849957.1	PLN03150 superfamily	604	692	7.8629e-08
	NP_849957.1	inl_like_NEAT_1 superfamily	670	892	2.43048e-07
	NP_179112.1	PLN00113 superfamily	3	646	6.2822e-73
	NP_179112.1	PLN03150 superfamily	808	962	1.49676e-16
	NP_179112.1	PLN03150 superfamily	604	692	7.8629e-08
	NP_179112.1	inl_like_NEAT_1 superfamily	670	892	2.43048e-07
	NP_196345.1	PLN00113 superfamily	30	1190	1.03239e-132
	NP_196345.1	PLN03150 superfamily	224	307	2.06918e-13
	NP_001322432.1	PLN00113 superfamily	238	957	6.31399e-72
	NP_001322432.1	PLN03150 superfamily	180	259	2.69786e-06
	NP_001322432.1	LRRNT_2	31	74	8.52631e-05
	NP_001322432.1	PLN03150 superfamily	101	206	0.000520403
	NP_199445.1	PLN00113 superfamily	8	1153	7.66116e-141
	NP_001330009.1	PLN00113 superfamily	8	1153	7.66116e-141
	NP_172219.5	PLN00113 superfamily	437	1008	6.76864e-65
	NP_172219.5	PLN00113 superfamily	112	643	7.02063e-33
	NP_172219.5	PLN03150 superfamily	35	152	7.87892e-06
	NP_174809.1	PLN00113 superfamily	33	1118	2.03452e-161
	NP_001190722.1	PLN00113 superfamily	19	638	2.22747e-68
	NP_187217.2	PLN00113 superfamily	9	812	1.87584e-81
	NP_180827.1	PLN00113 superfamily	144	810	1.53116e-66
	NP_180827.1	LRR_8	99	159	2.12657e-05
	NP_001154317.1	PLN00113 superfamily	316	887	2.8391e-65
	NP_001154317.1	PLN00113 superfamily	16	522	1.16284e-32
	NP_001322351.1	PLN00113 superfamily	333	864	2.16514e-60
	NP_001322351.1	LRR_RI superfamily	111	294	2.2523e-11
	NP_177694.1	PLN00113 superfamily	6	1114	1.72984e-121
	NP_177694.1	LRR_8 superfamily	313	350	0.00559395
	NP_176115.2	PLN00113 superfamily	382	869	2.24411e-60
	NP_176115.2	LRR_RI superfamily	100	284	3.13759e-13
	NP_176115.2	LRR_8 superfamily	324	383	0.00224293
	NP_189138.1	PLN00113 superfamily	113	810	4.33099e-66
	NP_001154318.1	PLN00113 superfamily	486	1057	3.25357e-65
	NP_001154318.1	PLN00113 superfamily	24	714	7.70892e-32
	NP_566757.2	PLN00113 superfamily	144	843	2.44148e-60
	NP_177557.2	PLN00113 superfamily	170	889	1.13492e-71
	NP_177557.2	PLN03150 superfamily	112	191	2.87671e-06
	NP_177557.2	PLN03150 superfamily	33	138	0.00059082
	NP_001327885.1	PLN00113 superfamily	175	842	4.04432e-62
	NP_001327885.1	PLN03150 superfamily	93	194	5.97965e-06
	NP_189137.1	PLN00113 superfamily	144	811	2.3824e-62
	NP_189137.1	PLN03150 superfamily	62	163	6.18138e-06
	NP_001328953.1	PLN00113 superfamily	9	556	5.297e-59
	NP_180117.4	PLN00113 superfamily	334	860	3.90401e-65
	NP_180117.4	PLN00113 superfamily	41	577	3.27032e-49
	NP_180117.4	LRRNT_2	17	61	5.6692e-05
	NP_195650.1	PLN00113 superfamily	35	1146	1.02358e-106
	NP_187216.1	PLN00113 superfamily	70	787	1.20363e-70
	NP_187216.1	LRRNT_2	42	86	5.70289e-07
	NP_001327089.1	PLN00113 superfamily	181	843	2.66212e-62
	NP_001327089.1	PLN03150 superfamily	116	195	8.23263e-05
	NP_189134.1	PLN00113 superfamily	150	812	1.89545e-62
	NP_189134.1	PLN03150 superfamily	85	164	8.09365e-05
	NP_180865.2	PLN00113 superfamily	15	712	1.35502e-64
	NP_187719.1	PLN00113 superfamily	79	658	2.1685e-79
	NP_187719.1	PLN03150 superfamily	758	864	2.45247e-12
	NP_187719.1	LRRNT_2	39	95	7.83198e-08
	NP_187719.1	LRR_8	640	698	6.38899e-05
	NP_001319521.1	PLN00113 superfamily	79	658	2.1685e-79
	NP_001319521.1	PLN03150 superfamily	758	864	2.45247e-12
	NP_001319521.1	LRRNT_2	39	95	7.83198e-08
	NP_001319521.1	LRR_8	640	698	6.38899e-05
	NP_195341.2	PLN00113 superfamily	5	1115	4.21769e-136
	NP_195341.2	LRR_8	94	152	0.000452949
	NP_187188.2	PLN00113 superfamily	60	610	2.18689e-79
	NP_187188.2	PLN03150 superfamily	681	758	1.46332e-14
	NP_187188.2	LRRNT_2	33	78	4.64281e-08
	NP_001321997.1	PLN00113 superfamily	15	713	7.95415e-79
	NP_177295.1	PLN00113 superfamily	10	708	7.42931e-79
	NP_001322352.1	PLN00113 superfamily	160	691	1.26172e-60
	NP_001322352.1	PLN00113 superfamily	8	199	2.0226e-12
	NP_180875.1	PLN00113 superfamily	20	1106	1.12681e-158
	NP_001323641.1	PLN00113 superfamily	20	1106	1.12681e-158
	NP_001332468.1	PLN00113 superfamily	2	1020	1.95433e-159
	NP_193124.2	PLN00113 superfamily	66	665	1.08444e-65
	NP_193124.2	LRRNT_2	35	82	7.14556e-06
	NP_173217.1	PLN00113 superfamily	9	1087	2.44598e-135
	NP_197963.1	PLN00113 superfamily	30	575	3.97971e-118
	NP_197963.1	PLN03150 superfamily	640	743	5.37314e-15
	NP_201198.1	PLN00113 superfamily	30	1084	2.70016e-169
	NP_177451.1	PLN00113 superfamily	47	1119	4.59034e-141
	NP_180864.1	PLN00113 superfamily	4	702	1.26743e-65
	NP_849538.2	PLN00113 superfamily	20	1035	2.68458e-170
	NP_192625.4	PLN00113 superfamily	20	951	1.7987e-157
	NP_188952.1	PLN00113 superfamily	66	764	5.90565e-73
	NP_188952.1	LRRNT_2	39	82	2.78986e-08
	NP_001325074.1	PLN00113 superfamily	12	712	3.26176e-53
	NP_001322741.1	PLN00113 superfamily	480	1051	1.73658e-65
	NP_001322741.1	PLN00113 superfamily	155	686	2.85768e-33
	NP_001322741.1	PLN03150 superfamily	78	223	6.63031e-06
	NP_001322741.1	LRRNT_2	40	89	0.00914155
	NP_001323284.1	PLN00113 superfamily	251	879	1.95424e-66
	NP_001323284.1	PLN00113 superfamily	93	308	7.79547e-22
	NP_001323284.1	LRRNT_2	17	61	0.000863563
	NP_177558.4	PLN00113 superfamily	265	893	1.89285e-66
	NP_177558.4	PLN00113 superfamily	107	322	7.40967e-22
	NP_177558.4	LRRNT_2	31	75	0.000834052
	NP_173166.2	PLN00113 superfamily	16	1068	2.09208e-174
	NP_174166.1	PLN00113 superfamily	22	960	0
	NP_190892.3	PLN00113 superfamily	183	815	2.72468e-70
	NP_190892.3	PLN03150 superfamily	133	219	5.63036e-08
	NP_190892.3	PLN03150 superfamily	10	120	4.49051e-05
	NP_001325566.1	PLN00113 superfamily	183	815	2.72468e-70
	NP_001325566.1	PLN03150 superfamily	133	219	5.63036e-08
	NP_001325566.1	PLN03150 superfamily	10	120	4.49051e-05
	NP_180861.1	PLN00113 superfamily	139	799	9.01317e-65
	NP_001325565.1	PLN00113 superfamily	219	851	1.06933e-70
	NP_001325565.1	PLN03150 superfamily	169	255	5.17191e-08
	NP_001325565.1	PLN03150 superfamily	46	156	4.48095e-05
	NP_001325565.1	LRRNT_2	7	52	0.00255735
	NP_190342.1	PLN00113 superfamily	1	997	2.88721e-94
	NP_180867.1	PLN00113 superfamily	105	688	1.24032e-60
	NP_001322897.1	PLN00113 superfamily	16	971	2.17774e-153
	NP_200415.2	PLN00113 superfamily	35	898	4.32208e-140
	NP_200415.2	PKc_like superfamily	863	935	5.30559e-05
	NP_001322898.1	PLN00113 superfamily	16	1068	1.96925e-174
	NP_001032080.1	PLN00113 superfamily	35	1038	2.21661e-160
	NP_197965.1	PLN00113 superfamily	30	977	5.83723e-169
	NP_199705.2	PLN00113 superfamily	16	1063	3.75574e-159
	NP_188953.1	PLN00113 superfamily	11	721	2.31353e-77
	NP_180150.1	PLN00113	12	960	0
	NP_189066.1	PLN00113 superfamily	131	1064	4.58024e-166
	NP_189066.1	PLN03150 superfamily	59	170	3.49893e-16
	NP_172335.1	PLN00113 superfamily	11	1011	0
	NP_178304.1	PLN00113 superfamily	43	1125	1.35637e-125
	NP_001117591.1	PLN00113 superfamily	9	595	1.91817e-106
	NP_001319924.1	PLN00113 superfamily	11	462	1.3604e-50
	NP_193760.1	PLN00113 superfamily	37	986	0
	NP_189531.1	PLN00113 superfamily	16	631	3.05974e-85
	NP_001154652.1	PLN00113 superfamily	16	631	3.05974e-85
	NP_566892.1	PLN00113 superfamily	29	996	7.0317e-111
	NP_001330459.1	PLN00113 superfamily	41	854	2.29451e-62
	NP_001330459.1	LRRNT_2	17	61	0.00815586
	NP_001330456.1	PLN00113 superfamily	41	854	2.29451e-62
	NP_001330456.1	LRRNT_2	17	61	0.00815586
	NP_001330454.1	PLN00113 superfamily	41	854	2.29451e-62
	NP_001330454.1	LRRNT_2	17	61	0.00815586
	NP_201372.2	PLN00113 superfamily	36	987	4.777e-178
	NP_001330457.1	PLN00113 superfamily	55	868	2.2104e-62
	NP_001330457.1	LRRNT_2	31	75	0.00721084
	NP_001330461.1	PLN00113 superfamily	13	826	2.69695e-62
	NP_001324448.1	PLN00113 superfamily	4	986	7.73493e-118
	NP_194578.1	PLN00113 superfamily	32	968	4.23307e-167
	NP_179990.1	PLN00113 superfamily	51	971	8.1061e-115
	NP_180201.1	PLN00113 superfamily	7	916	1.14954e-134
	NP_200956.1	PLN00113 superfamily	61	1000	7.24e-167
	NP_194594.1	PLN00113 superfamily	27	986	0
	NP_187187.1	PLN00113 superfamily	14	714	2.01072e-70
	NP_567748.5	PLN00113 superfamily	32	1038	5.25204e-158
	NP_199740.4	PLN00113 superfamily	225	829	2.03679e-61
	NP_199740.4	LRR_RI superfamily	86	256	2.43988e-08
	NP_199740.4	LRRNT_2	17	61	0.00850438
	NP_196335.2	PLN00113 superfamily	14	919	1.13634e-139
	NP_190293.1	PLN00113 superfamily	87	995	6.18115e-99
	NP_001330460.1	PLN00113 superfamily	197	801	1.85188e-61
	NP_001330460.1	LRR_RI superfamily	58	228	1.52577e-08
	NP_001320719.1	PLN00113 superfamily	8	1065	1.73472e-153
	NP_174673.3	PLN00113 superfamily	8	1049	9.55759e-153
	NP_177710.1	PLN00113 superfamily	22	973	0
	NP_193118.2	PLN00113 superfamily	63	612	7.46365e-56
	NP_193118.2	LRRNT_2	31	78	0.000106655
	NP_193118.2	PLN03150 superfamily	671	718	0.00531777
	NP_189443.2	PLN00113 superfamily	40	1002	7.02573e-117
	NP_201371.1	PLN00113 superfamily	25	965	0
	NP_001190624.1	PLN00113 superfamily	25	965	0
	NP_177363.1	PLN00113 superfamily	19	961	4.97153e-157
	NP_001330458.1	PLN00113 superfamily	55	681	8.02573e-56
	NP_001330458.1	LRRNT_2	31	75	0.00648434
	NP_187946.1	PLN00113 superfamily	32	1123	1.24371e-121
	NP_188941.1	PLN00113 superfamily	18	538	1.6992e-59
	NP_173167.1	PLN00113 superfamily	31	697	2.30553e-84
	NP_175957.1	PLN00113 superfamily	33	1125	4.01391e-122
	NP_001117501.1	PLN00113 superfamily	33	1125	4.01391e-122
	NP_001320953.1	PLN00113 superfamily	36	702	2.37961e-84
	NP_191196.1	PLN00113 superfamily	32	948	1.36665e-128
	NP_001322740.1	PLN00113 superfamily	451	1022	4.97886e-66
	NP_001322740.1	PLN00113 superfamily	155	728	6.0905e-38
	NP_001322740.1	PLN03150 superfamily	78	223	5.68997e-06
	NP_001322740.1	LRRNT_2	40	89	0.00767204
	NP_201029.1	PLN00113 superfamily	12	916	1.24208e-134
	NP_001331523.1	PLN00113 superfamily	2	823	5.47416e-124
	NP_197548.1	PLN00113 superfamily	20	1006	2.16601e-120
	NP_001318610.1	PLN00113 superfamily	20	1006	2.16601e-120
	NP_190536.1	PLN00113 superfamily	27	961	0
	NP_850942.1	PLN00113 superfamily	14	954	2.14031e-144
	NP_172468.3	PLN00113 superfamily	14	955	1.13342e-142
	NP_001320016.1	PLN00113 superfamily	2	1036	4.52894e-80
	NP_200200.1	PLN00113 superfamily	1	1026	2.35707e-114
	NP_177374.1	PLN00113 superfamily	33	1076	1.76776e-105
	NP_197731.1	PLN00113 superfamily	39	557	1.7472e-68
	NP_176717.1	PLN00113 superfamily	38	665	7.38517e-86
	NP_172708.1	PLN00113 superfamily	6	875	1.22673e-98
	NP_195809.1	PLN00113 superfamily	7	957	2.81667e-130
	NP_181713.1	PLN00113 superfamily	43	886	5.39554e-103
	NP_188718.1	PLN00113 superfamily	28	335	2.57794e-45
	NP_188604.1	PLN00113 superfamily	4	964	1.09358e-141
	NP_178330.1	PLN00113 superfamily	11	1008	6.63404e-106
	NP_196311.1	PLN00113 superfamily	31	868	6.06833e-130
	NP_199948.1	PLN00113 superfamily	2	890	3.5309e-147
	NP_190295.1	PLN00113 superfamily	44	942	1.94677e-100
	NP_180114.1	PLN00113 superfamily	136	599	3.21613e-52
	NP_198833.1	PLN00113 superfamily	113	724	7.32379e-59
	NP_001323933.1	PLN00113 superfamily	87	699	1.8516e-73
	NP_001190595.1	PLN00113 superfamily	12	868	5.17137e-121
	NP_173168.1	PLN00113 superfamily	37	709	7.93121e-75
	NP_196564.1	PLN00113 superfamily	26	1047	7.22228e-73
	NP_176483.1	PLN00113 superfamily	6	882	5.66882e-93
	NP_001326639.1	PLN00113 superfamily	18	491	2.99288e-52
	NP_001189901.1	PLN00113 superfamily	72	556	8.40813e-28
	NP_001189901.1	PRK15370 superfamily	14	121	6.03496e-05
	NP_188160.2	PLN00113 superfamily	66	550	1.15158e-27
	NP_188160.2	PRK15370 superfamily	14	115	1.39373e-05
	NP_001323401.1	PLN00113 superfamily	44	513	9.0027e-51
	NP_564426.2	PLN00113 superfamily	42	511	8.79036e-51
	NP_001319135.1	PLN00113 superfamily	7	476	8.44218e-52
	NP_174624.1	PLN00113 superfamily	7	453	2.40128e-55
	NP_001321374.1	PLN00113 superfamily	7	453	2.40128e-55
	NP_180206.1	PLN00113 superfamily	4	461	1.0553e-51
	NP_174625.3	PLN00113 superfamily	29	477	2.5616e-57
	NP_001185131.1	PLN00113 superfamily	36	455	1.88399e-48
	NP_174628.1	PLN00113 superfamily	7	432	2.91503e-45
	NP_187867.1	PLN00113 superfamily	25	344	2.90788e-55
	NP_196798.1	PLN00113 superfamily	35	344	7.69753e-44
	NP_001330429.1	PLN00113 superfamily	29	395	1.05787e-40
	NP_001330429.1	PKc_like superfamily	632	717	4.88563e-27
	NP_001330432.1	PKc_like superfamily	632	780	7.14833e-55
	NP_001330432.1	PLN00113 superfamily	29	395	5.17368e-41
	NP_001330431.1	STKc_IRAK	632	903	5.19111e-86
	NP_001330431.1	PLN00113 superfamily	83	907	1.03179e-43
	NP_001330431.1	LRRNT_2	29	68	1.50107e-07
	NP_195815.3	STKc_IRAK	632	898	1.33521e-87
	NP_195815.3	PLN00113 superfamily	83	902	7.21344e-46
	NP_195815.3	LRRNT_2	29	68	1.49324e-07
	NP_001330433.1	STKc_IRAK	632	898	1.33521e-87
	NP_001330433.1	PLN00113 superfamily	83	902	7.21344e-46
	NP_001330433.1	LRRNT_2	29	68	1.49324e-07
	NP_001330430.1	STKc_IRAK	632	898	1.33521e-87
	NP_001330430.1	PLN00113 superfamily	83	902	7.21344e-46
	NP_001330430.1	LRRNT_2	29	68	1.49324e-07
	NP_001330428.1	STKc_IRAK	632	898	1.33521e-87
	NP_001330428.1	PLN00113 superfamily	83	902	7.21344e-46
	NP_001330428.1	LRRNT_2	29	68	1.49324e-07
	NP_190742.1	STKc_IRAK	543	808	1.60896e-88
	NP_190742.1	PLN00113 superfamily	99	806	2.97432e-78
	NP_190742.1	LRRNT_2	55	91	4.18475e-06
	NP_196204.1	PLN00113 superfamily	206	426	4.85249e-18
	NP_187741.2	LRR	223	410	7.51653e-22
	NP_563921.1	LRR	185	385	3.16668e-19
	NP_189281.2	LRR	173	358	6.10971e-22
	NP_189281.2	PRK15370 superfamily	47	288	4.28735e-13
	NP_189281.2	LRR_4	347	382	0.000112808
	NP_179523.1	PRK15370 superfamily	55	307	9.9465e-21
	NP_194335.2	PRK15370 superfamily	81	308	2.00814e-20
	NP_194717.2	PRK15370 superfamily	48	300	6.11557e-19
	NP_195272.1	LRR	194	471	6.12977e-24
	NP_001329708.1	LRR	194	471	1.26791e-23
	NP_179336.1	LRR	234	483	6.19096e-22
	NP_001190363.1	PPP1R42 superfamily	52	224	1.20907e-19
	NP_001190363.1	PPP1R42 superfamily	19	73	0.00303357
	NP_568416.1	PPP1R42 superfamily	52	240	6.65417e-19
	NP_568416.1	PPP1R42 superfamily	19	73	0.0030408
	NP_192816.1	NB-ARC	157	399	2.48758e-78
	NP_192816.1	LRR_8	536	597	9.25345e-10
	NP_192816.1	LRR	516	643	2.47171e-09
	NP_001328297.1	NB-ARC	157	399	2.64284e-78
	NP_001328297.1	LRR_8	536	597	9.87548e-10
	NP_001328297.1	LRR	516	643	2.61707e-09
	NP_172686.1	NB-ARC	160	402	1.29933e-97
	NP_172686.1	LRR	517	699	1.14411e-10
	NP_001184970.1	NB-ARC	160	402	1.29933e-97
	NP_001184970.1	LRR	517	699	1.14411e-10
	NP_172693.1	NB-ARC	159	401	4.21172e-78
	NP_172693.1	LRR_8	540	601	2.88072e-09
	NP_172693.1	LRR superfamily	508	784	1.11306e-05
	NP_001320960.1	NB-ARC	117	359	3.31404e-78
	NP_001320960.1	LRR_8	498	559	2.48608e-09
	NP_001320960.1	LRR superfamily	466	742	1.01151e-05
	NP_001320959.1	NB-ARC	117	359	3.31404e-78
	NP_001320959.1	LRR_8	498	559	2.48608e-09
	NP_001320959.1	LRR superfamily	466	742	1.01151e-05
	NP_001318986.1	NB-ARC	117	359	3.31404e-78
	NP_001318986.1	LRR_8	498	559	2.48608e-09
	NP_001318986.1	LRR superfamily	466	742	1.01151e-05
	NP_172685.1	NB-ARC	160	401	2.54439e-88
	NP_172685.1	PLN03210 superfamily	171	642	2.7879e-08
	NP_172692.1	NB-ARC	160	401	9.1993e-89
	NP_172692.1	LRR_8	539	599	4.18774e-06
	NP_172692.1	LRR superfamily	516	646	1.06199e-05
	NP_001321386.1	NB-ARC	118	359	1.65121e-88
	NP_001321386.1	PLN03210 superfamily	129	600	2.65309e-08
	NP_001321385.1	NB-ARC	118	359	1.65121e-88
	NP_001321385.1	PLN03210 superfamily	129	600	2.65309e-08
	NP_001323155.1	NB-ARC	39	281	2.6661e-98
	NP_001323155.1	LRR	396	578	9.43627e-11
	NP_001322571.1	NB-ARC	122	349	3.42972e-84
	NP_001322571.1	LRR_8	468	528	4.04294e-06
	NP_001322571.1	LRR superfamily	445	575	9.6582e-06
	NP_176524.1	NB-ARC	156	398	2.2995e-80
	NP_176524.1	LRR_8	538	597	1.11896e-08
	NP_176524.1	PLN03210 superfamily	166	833	5.90364e-08
	NP_001320909.1	NB-ARC	156	398	3.36402e-80
	NP_001320909.1	LRR_8	538	597	7.1298e-09
	NP_001320909.1	PLN03210 superfamily	166	833	3.21649e-08
	NP_001320908.1	NB-ARC	156	398	3.36402e-80
	NP_001320908.1	LRR_8	538	597	7.1298e-09
	NP_001320908.1	PLN03210 superfamily	166	833	3.21649e-08
	NP_201107.2	NB-ARC	161	400	2.04149e-90
	NP_201107.2	LRR	502	634	1.54124e-08
	NP_001320910.1	NB-ARC	156	398	2.76318e-80
	NP_001320910.1	PLN03210 superfamily	166	797	6.36674e-11
	NP_001320537.1	NB-ARC	157	399	6.27183e-104
	NP_001320537.1	LRR_8	537	597	4.42095e-09
	NP_001320537.1	LRR superfamily	520	751	7.12392e-07
	NP_001320536.1	NB-ARC	157	399	6.27183e-104
	NP_001320536.1	LRR_8	537	597	4.42095e-09
	NP_001320536.1	LRR superfamily	520	751	7.12392e-07
	NP_176314.1	NB-ARC	157	399	2.60463e-104
	NP_176314.1	LRR_8	537	597	6.13913e-09
	NP_176314.1	LRR superfamily	520	751	3.36911e-07
	NP_001031216.1	NB-ARC	156	398	5.59194e-112
	NP_001031216.1	LRR_8	533	593	1.16496e-08
	NP_001031216.1	internalin_A superfamily	501	809	0.000810419
	NP_176313.1	NB-ARC	156	398	3.26926e-112
	NP_176313.1	LRR_8	533	593	5.63667e-09
	NP_176313.1	internalin_A superfamily	501	809	0.0008063
	NP_176326.2	NB-ARC	158	400	9.04693e-108
	NP_176326.2	LRR_8	546	606	5.16739e-09
	NP_176326.2	internalin_H superfamily	546	727	0.000902647
	NP_001320538.1	NB-ARC	157	399	5.15807e-104
	NP_001320538.1	inl_like_NEAT_1 superfamily	510	594	1.32593e-07
	NP_001320538.1	LRR superfamily	521	726	6.48234e-05
	NP_176451.1	NB-ARC superfamily	156	398	2.49372e-63
	NP_176451.1	PLN03210 superfamily	249	857	2.00797e-07
	NP_176525.1	NB-ARC superfamily	156	398	2.8461e-64
	NP_176525.1	LRR superfamily	508	695	1.13968e-07
	NP_001320502.1	NB-ARC superfamily	121	363	1.55974e-64
	NP_001320502.1	LRR superfamily	473	660	1.27744e-07
	NP_176325.2	NB-ARC	45	287	1.27918e-105
	NP_176325.2	LRR_8	422	482	1.42835e-08
	NP_176325.2	LRR superfamily	402	631	5.14147e-06
	NP_199186.1	NB-ARC	156	397	5.82723e-74
	NP_199186.1	LRR_8	533	589	1.82558e-07
	NP_199186.1	LRR superfamily	513	635	2.73035e-07
	NP_001331022.1	NB-ARC	156	397	5.82723e-74
	NP_001331022.1	LRR_8	533	589	1.82558e-07
	NP_001331022.1	LRR superfamily	513	635	2.73035e-07
	NP_001331021.1	NB-ARC	156	397	5.82723e-74
	NP_001331021.1	LRR_8	533	589	1.82558e-07
	NP_001331021.1	LRR superfamily	513	635	2.73035e-07
	NP_001331020.1	NB-ARC	156	397	5.82723e-74
	NP_001331020.1	LRR_8	533	589	1.82558e-07
	NP_001331020.1	LRR superfamily	513	635	2.73035e-07
	NP_001318737.1	NB-ARC	156	397	5.82723e-74
	NP_001318737.1	LRR_8	533	589	1.82558e-07
	NP_001318737.1	LRR superfamily	513	635	2.73035e-07
	NP_851126.1	NB-ARC	155	396	1.70765e-74
	NP_851126.1	LRR_8	532	589	1.97918e-05
	NP_199187.1	NB-ARC	155	396	1.70765e-74
	NP_199187.1	LRR_8	532	589	1.97918e-05
	NP_173041.1	NB-ARC	158	399	2.74099e-76
	NP_175559.2	NB-ARC	159	399	6.53714e-70
	NP_175559.2	LRR_8	535	595	7.5384e-08
	NP_175559.2	LRR superfamily	515	637	4.34082e-07
	NP_196159.1	NB-ARC superfamily	159	392	9.26047e-68
	NP_196159.1	LRR_8	527	582	2.81417e-08
	NP_196159.1	LRR superfamily	491	663	3.68941e-07
	NP_001321856.1	NB-ARC	45	287	8.52124e-106
	NP_001321856.1	internalin_H superfamily	405	577	1.65448e-08
	NP_199537.2	NB-ARC superfamily	153	390	2.69835e-56
	NP_199537.2	P-loop_NTPase superfamily	883	940	1.82608e-13
	NP_199536.1	NB-ARC superfamily	160	398	1.19823e-55
	NP_199536.1	LRR	509	634	3.46768e-09
	NP_001332097.1	NB-ARC superfamily	1	223	4.43142e-67
	NP_001332097.1	LRR_8	358	413	3.37812e-08
	NP_001332097.1	LRR superfamily	322	494	4.78068e-07
	NP_001332096.1	NB-ARC superfamily	1	223	4.43142e-67
	NP_001332096.1	LRR_8	358	413	3.37812e-08
	NP_001332096.1	LRR superfamily	322	494	4.78068e-07
	NP_001322964.1	NB-ARC	1	239	6.33401e-77
	NP_194339.1	NB-ARC	158	398	4.67678e-101
	NP_194339.1	LRR superfamily	520	775	7.89691e-08
	NP_194452.1	NB-ARC superfamily	133	357	9.90202e-43
	NP_194452.1	PLN03210 superfamily	134	811	1.33814e-12
	NP_001328414.1	NB-ARC superfamily	141	365	9.31287e-43
	NP_001328414.1	PLN03210 superfamily	142	819	1.25556e-12
	NP_194449.1	NB-ARC superfamily	151	388	3.01882e-43
	NP_194449.1	PLN03210 superfamily	159	684	2.42692e-16
	NP_001320574.1	NB-ARC superfamily	158	372	1.20192e-55
	NP_175675.4	NB-ARC superfamily	158	371	3.05805e-55
	NP_188191.1	NB-ARC superfamily	153	372	1.50635e-54
	NP_001319561.1	NB-ARC superfamily	153	371	4.21253e-54
	NP_190638.1	PPP1R42 superfamily	44	161	2.76036e-10
	NP_193602.4	PLN00113 superfamily	93	361	1.78572e-31
	NP_193602.4	Extensin_2 superfamily	815	856	0.00124844
	NP_189091.1	PLN00113 superfamily	89	353	5.6016e-31
	NP_193070.1	PLN00113 superfamily	81	345	3.78322e-32
	NP_193070.1	Extensin_2 superfamily	719	759	0.000252398
	NP_176434.2	PLN00113 superfamily	60	339	6.79608e-38
	NP_188919.1	PLN00113 superfamily	68	332	1.75312e-32
	NP_001327283.1	PLN00113 superfamily	84	349	3.55719e-32
	NP_001327283.1	PspC_subgroup_2 superfamily	420	613	1.5955e-11
	NP_001320463.1	PLN00113 superfamily	76	341	3.8037e-32
	NP_001320463.1	PHA03247 superfamily	406	798	1.18724e-10
	NP_175372.1	PLN00113 superfamily	71	336	3.73454e-32
	NP_175372.1	PHA03247 superfamily	401	793	1.56958e-10
	NP_197937.1	PLN00113 superfamily	63	329	1.39187e-35
	NP_194567.1	PLN00113 superfamily	59	327	8.28706e-28
	NP_194653.1	PLN00113 superfamily	89	343	1.1947e-32
	NP_179568.1	PLN00113 superfamily	75	329	1.03982e-38
	NP_001328902.1	PLN00113 superfamily	89	314	8.44181e-32
	NP_188563.1	PLN00113 superfamily	140	403	4.59784e-31
	NP_849339.1	PLN00113 superfamily	55	326	5.36941e-25
	NP_175397.1	PLN00113 superfamily	130	401	8.07874e-31
	NP_180825.2	PLN00113 superfamily	1	517	5.02166e-59
	NP_001318226.1	PLN00113 superfamily	49	328	3.96774e-35
	NP_198395.1	NB-ARC	166	412	6.51526e-81
	NP_198395.1	RX-CC_like	2	123	5.80144e-29
	NP_198395.1	PLN00113 superfamily	546	696	6.04504e-05
	NP_001332515.1	NB-ARC	166	412	6.51526e-81
	NP_001332515.1	RX-CC_like	2	123	5.80144e-29
	NP_001332515.1	PLN00113 superfamily	546	696	6.04504e-05
	NP_187250.1	Malectin_like	30	351	1.39585e-64
	NP_187250.1	PLN00113 superfamily	407	496	1.5472e-11
	NP_187250.1	LRRNT_2	364	400	0.000257113
	NP_188554.1	Malectin_like	25	347	3.90633e-96
	NP_188554.1	PLN00113 superfamily	397	498	2.06314e-15
	NP_001325310.1	Malectin_like	40	363	1.67679e-167
	NP_001325310.1	STKc_IRAK	577	841	1.1891e-89
	NP_001325310.1	PLN00113 superfamily	431	487	4.3229e-10
	NP_179057.1	Malectin_like	32	355	1.70511e-167
	NP_179057.1	STKc_IRAK	569	833	8.2642e-90
	NP_179057.1	PLN00113 superfamily	423	479	4.30337e-10
	NP_001318223.1	Malectin_like	34	356	5.22028e-153
	NP_001318223.1	STKc_IRAK	570	834	1.00658e-92
	NP_001318223.1	PLN00113 superfamily	424	480	3.48336e-10
	NP_564904.1	Malectin_like	29	362	1.07429e-106
	NP_564904.1	STKc_IRAK	612	873	1.94535e-91
	NP_564904.1	PLN00113 superfamily	327	502	1.05385e-12
	NP_001329318.1	Malectin_like	30	354	9.89946e-158
	NP_001329318.1	PKc_like superfamily	580	730	3.16249e-56
	NP_001329318.1	PLN00113 superfamily	410	706	2.29475e-23
	NP_194728.1	Malectin_like	30	354	2.23302e-157
	NP_194728.1	STKc_IRAK	580	844	6.37182e-95
	NP_194728.1	LRR_8	414	469	4.07356e-10
	NP_194728.1	PLN00113 superfamily	356	477	8.16626e-09
	NP_175592.2	Malectin_like	29	347	3.54724e-154
	NP_175592.2	STKc_IRAK	583	848	4.95266e-91
	NP_175592.2	PLN00113 superfamily	405	482	3.85364e-10
	NP_001323008.1	Malectin_like	29	346	4.63602e-153
	NP_001323008.1	STKc_IRAK	584	849	3.17949e-91
	NP_001323008.1	PLN00113 superfamily	387	467	1.21319e-12
	NP_172061.2	Malectin_like	34	353	1.12633e-133
	NP_172061.2	PKc_like superfamily	576	841	4.63955e-74
	NP_172061.2	PLN00113 superfamily	358	493	9.48952e-13
	NP_001321302.1	Malectin_like	34	353	9.12717e-133
	NP_001321302.1	PKc_like superfamily	607	872	8.83814e-74
	NP_001321302.1	PLN00113 superfamily	358	493	1.01076e-12
	NP_175591.1	Malectin_like	32	353	2.88919e-147
	NP_175591.1	STKc_IRAK	592	856	1.58136e-91
	NP_175591.1	PLN00113 superfamily	409	498	6.77894e-12
	NP_001325421.1	Malectin_like	36	358	6.03897e-169
	NP_001325421.1	PKc_like superfamily	598	702	1.35186e-31
	NP_001325421.1	PLN00113 superfamily	418	702	5.43465e-15
	NP_179509.1	Malectin_like	33	359	1.81939e-145
	NP_179509.1	STKc_IRAK	580	845	1.98482e-87
	NP_179509.1	LRR_8	414	474	8.70104e-08
	NP_188771.2	Malectin_like	36	358	1.36761e-167
	NP_188771.2	STKc_IRAK	598	863	3.55412e-90
	NP_188771.2	PLN00113 superfamily	399	479	1.71598e-11
	NP_179134.1	PLN00113 superfamily	89	354	1.84342e-36
	NP_201434.1	PLN00113 superfamily	30	337	2.58034e-37
	NP_191510.1	PLN00113 superfamily	96	372	3.12078e-37
	NP_188532.2	PLN00113 superfamily	84	349	3.81123e-32
	NP_188532.2	PspC_subgroup_2 superfamily	420	621	4.67869e-13
	NP_195123.1	PLN00113 superfamily	98	363	2.29834e-33
	NP_195123.1	PRK14950 superfamily	428	516	8.36481e-07
	NP_179188.1	PLN00113 superfamily	72	337	7.11417e-34
	NP_172668.1	PLN00113 superfamily	58	337	1.09513e-38
	NP_176137.1	NB-ARC superfamily	166	414	3.93495e-66
	NP_176137.1	RX-CC_like	4	121	6.73577e-28
	NP_176137.1	PLN00113 superfamily	550	685	0.000260014
	NP_001323309.1	NB-ARC superfamily	166	414	3.93495e-66
	NP_001323309.1	RX-CC_like	4	121	6.73577e-28
	NP_001323309.1	PLN00113 superfamily	550	685	0.000260014
	NP_001319267.1	NB-ARC superfamily	166	414	3.93495e-66
	NP_001319267.1	RX-CC_like	4	121	6.73577e-28
	NP_001319267.1	PLN00113 superfamily	550	685	0.000260014
	NP_188065.1	NB-ARC superfamily	175	419	1.66809e-38
	NP_188065.1	Rx_N	8	95	5.78824e-18
	NP_188065.1	LRR	576	699	9.66977e-09
	NP_001319549.1	NB-ARC superfamily	175	419	1.66809e-38
	NP_001319549.1	Rx_N	8	95	5.78824e-18
	NP_001319549.1	LRR	576	699	9.66977e-09
	NP_001319213.1	NB-ARC	166	413	3.61339e-76
	NP_001319213.1	RX-CC_like	2	123	5.03297e-31
	NP_001319213.1	PLN00113 superfamily	567	734	0.00978667
	NP_188064.1	NB-ARC superfamily	177	413	1.46749e-41
	NP_188064.1	PLN03210 superfamily	1073	1411	2.75574e-10
	NP_188064.1	LRR	547	673	1.09142e-09
	NP_188064.1	Rx_N	36	93	3.4405e-09
	NP_850677.1	NB-ARC	163	410	6.74933e-96
	NP_850677.1	RX-CC_like	3	127	1.35909e-28
	NP_850677.1	LRR superfamily	465	747	3.11164e-06
	NP_190664.1	NB-ARC	163	410	6.74933e-96
	NP_190664.1	RX-CC_like	3	127	1.35909e-28
	NP_190664.1	LRR superfamily	465	747	3.11164e-06
	NP_001322398.1	NB-ARC superfamily	167	419	2.81773e-63
	NP_001322398.1	RX-CC_like	3	123	1.14082e-24
	NP_001322398.1	LRR superfamily	580	705	0.00166861
	NP_001322397.1	NB-ARC superfamily	167	419	2.81773e-63
	NP_001322397.1	RX-CC_like	3	123	1.14082e-24
	NP_001322397.1	LRR superfamily	580	705	0.00166861
	NP_851124.1	NB-ARC	168	418	9.9366e-85
	NP_851124.1	RX-CC_like	2	123	3.09834e-33
	NP_199160.1	NB-ARC	168	418	9.9366e-85
	NP_199160.1	RX-CC_like	2	123	3.09834e-33
	NP_001332592.1	NB-ARC	168	418	9.9366e-85
	NP_001332592.1	RX-CC_like	2	123	3.09834e-33
	NP_001318736.1	NB-ARC	168	418	9.9366e-85
	NP_001318736.1	RX-CC_like	2	123	3.09834e-33
	NP_199673.1	NB-ARC	168	418	3.16565e-85
	NP_199673.1	RX-CC_like	2	123	5.9555e-34
	NP_001331072.1	NB-ARC	168	418	3.16565e-85
	NP_001331072.1	RX-CC_like	2	123	5.9555e-34
	NP_001331071.1	NB-ARC	168	418	3.16565e-85
	NP_001331071.1	RX-CC_like	2	123	5.9555e-34
	NP_001331070.1	NB-ARC	168	418	3.16565e-85
	NP_001331070.1	RX-CC_like	2	123	5.9555e-34
	NP_001331069.1	NB-ARC	168	418	3.16565e-85
	NP_001331069.1	RX-CC_like	2	123	5.9555e-34
	NP_001331068.1	NB-ARC	168	418	3.16565e-85
	NP_001331068.1	RX-CC_like	2	123	5.9555e-34
	NP_176135.1	NB-ARC superfamily	166	415	6.48444e-65
	NP_176135.1	RX-CC_like	6	124	8.63727e-27
	NP_176135.1	LRR superfamily	586	736	0.00573214
	NP_001319265.1	NB-ARC superfamily	166	415	6.48444e-65
	NP_001319265.1	RX-CC_like	6	124	8.63727e-27
	NP_001319265.1	LRR superfamily	586	736	0.00573214
	NP_001319266.1	NB-ARC superfamily	167	409	5.44398e-57
	NP_001319266.1	RX-CC_like	3	123	1.18334e-24
	NP_001319266.1	LRR superfamily	570	695	0.00178032
	NP_001319272.1	NB-ARC superfamily	166	416	3.11577e-65
	NP_001319272.1	RX-CC_like	2	123	1.23472e-24
	NP_001319272.1	PLN00113 superfamily	568	685	0.00360096
	NP_683446.1	NB-ARC superfamily	166	394	3.56293e-59
	NP_683446.1	RX-CC_like	6	124	1.06916e-21
	NP_683446.1	PLN00113 superfamily	523	686	1.74408e-05
	NP_001322914.1	NB-ARC superfamily	166	394	3.56293e-59
	NP_001322914.1	RX-CC_like	6	124	1.06916e-21
	NP_001322914.1	PLN00113 superfamily	523	686	1.74408e-05
	NP_176151.2	NB-ARC superfamily	166	394	1.6851e-59
	NP_176151.2	RX-CC_like	6	124	1.20991e-21
	NP_176151.2	PLN00113 superfamily	523	686	1.39088e-05
	NP_001117515.1	NB-ARC superfamily	166	394	1.6851e-59
	NP_001117515.1	RX-CC_like	6	124	1.20991e-21
	NP_001117515.1	PLN00113 superfamily	523	686	1.39088e-05
	NP_175437.1	NB-ARC superfamily	167	419	9.50291e-56
	NP_175437.1	RX-CC_like	2	126	5.92084e-31
	NP_683447.2	NB-ARC superfamily	166	394	6.34219e-59
	NP_683447.2	RX-CC_like	6	124	1.87207e-22
	NP_683447.2	LRR superfamily	587	721	0.000822636
	NP_683447.2	PLN00113 superfamily	584	931	0.00169582
	NP_176153.1	NB-ARC superfamily	166	394	6.34219e-59
	NP_176153.1	RX-CC_like	6	124	1.87207e-22
	NP_176153.1	LRR superfamily	587	721	0.000822636
	NP_176153.1	PLN00113 superfamily	584	931	0.00169582
	NP_001323213.1	NB-ARC superfamily	166	394	6.34219e-59
	NP_001323213.1	RX-CC_like	6	124	1.87207e-22
	NP_001323213.1	LRR superfamily	587	721	0.000822636
	NP_001323213.1	PLN00113 superfamily	584	931	0.00169582
	NP_001185265.1	NB-ARC superfamily	166	394	6.34219e-59
	NP_001185265.1	RX-CC_like	6	124	1.87207e-22
	NP_001185265.1	LRR superfamily	587	721	0.000822636
	NP_001185265.1	PLN00113 superfamily	584	931	0.00169582
	NP_001031207.1	NB-ARC superfamily	166	394	6.34219e-59
	NP_001031207.1	RX-CC_like	6	124	1.87207e-22
	NP_001031207.1	LRR superfamily	587	721	0.000822636
	NP_001031207.1	PLN00113 superfamily	584	931	0.00169582
	NP_187360.1	NB-ARC	175	426	5.17735e-93
	NP_187360.1	RX-CC_like	2	130	1.15868e-23
	NP_187360.1	LRR	545	808	1.97327e-08
	NP_683441.1	NB-ARC superfamily	165	423	1.41431e-60
	NP_683441.1	RX-CC_like	6	124	3.01913e-26
	NP_683441.1	PLN00113 superfamily	526	692	0.000541093
	NP_683441.1	PLN03210 superfamily	850	1039	0.000667063
	NP_001077742.1	NB-ARC superfamily	165	423	1.41431e-60
	NP_001077742.1	RX-CC_like	6	124	3.01913e-26
	NP_001077742.1	PLN00113 superfamily	526	692	0.000541093
	NP_001077742.1	PLN03210 superfamily	850	1039	0.000667063
	NP_176187.1	NB-ARC superfamily	163	410	8.8088e-56
	NP_176187.1	RX-CC_like	8	120	3.46498e-24
	NP_176187.1	PLN00113 superfamily	575	703	0.000124283
	NP_001322497.1	NB-ARC superfamily	158	405	1.22113e-55
	NP_001322497.1	RX-CC_like	3	115	3.79557e-24
	NP_001322497.1	PLN00113 superfamily	570	698	0.000123114
	NP_190237.1	NB-ARC superfamily	166	395	1.17814e-52
	NP_190237.1	RX-CC_like	3	124	2.64674e-22
	NP_190237.1	LRR superfamily	561	722	0.000864088
	NP_001320323.1	NB-ARC superfamily	30	280	8.28501e-67
	NP_190257.1	NB-ARC superfamily	165	399	2.58733e-45
	NP_190257.1	RX-CC_like	3	124	3.9753e-23
	NP_190257.1	LRR superfamily	556	758	0.00301005
	NP_172561.2	NB-ARC	43	296	2.8157e-103
	NP_172561.2	PLN00113 superfamily	458	609	2.33887e-05
	NP_001322203.1	NB-ARC	43	296	2.8157e-103
	NP_001322203.1	PLN00113 superfamily	458	609	2.33887e-05
	NP_001117266.1	NB-ARC	43	296	2.8157e-103
	NP_001117266.1	PLN00113 superfamily	458	609	2.33887e-05
	NP_190255.1	NB-ARC superfamily	176	386	1.25354e-41
	NP_190255.1	RX-CC_like	3	124	1.83527e-24
	NP_190255.1	LRR superfamily	544	639	0.000427961
	NP_193640.4	PLN03210 superfamily	638	880	4.55532e-17
	NP_193640.4	PLN03210 superfamily	455	569	1.09586e-05
	NP_193640.4	NB-ARC superfamily	9	285	1.70403e-05
	NP_199364.2	PLN03210 superfamily	652	921	3.05047e-14
	NP_001078719.1	PLN03210 superfamily	652	921	2.95889e-14
	NP_196092.1	NB-ARC superfamily	186	393	7.40273e-22
	NP_196092.1	PLN03210 superfamily	180	774	3.1267e-13
	NP_196092.1	MLKL_NTD superfamily	10	146	0.00473647
	NP_001320123.1	NB-ARC superfamily	190	411	3.69746e-25
	NP_001320123.1	PLN03210 superfamily	169	812	8.62703e-15
	NP_001320123.1	MLKL_NTD superfamily	9	115	2.56498e-05
	NP_001031781.1	NB-ARC superfamily	190	411	3.69746e-25
	NP_001031781.1	PLN03210 superfamily	169	812	8.62703e-15
	NP_001031781.1	MLKL_NTD superfamily	9	115	2.56498e-05
	NP_199539.1	NB-ARC superfamily	6	212	9.57834e-17
	NP_199539.1	PLN03210 superfamily	2	582	1.13693e-15
	NP_174620.2	NB-ARC superfamily	173	347	1.61542e-21
	NP_174620.2	PLN03210 superfamily	247	736	4.71286e-10
	NP_174620.2	MLKL_NTD	10	143	3.76888e-07
	NP_201492.1	MLKL_NTD superfamily	12	131	2.91277e-28
	NP_201492.1	NB-ARC superfamily	181	367	4.96545e-16
	NP_201492.1	PLN03210 superfamily	653	793	1.67659e-09
	NP_201492.1	PLN03210 superfamily	534	718	0.00847784
	NP_201491.1	MLKL_NTD superfamily	5	124	4.33988e-28
	NP_201491.1	NB-ARC superfamily	174	406	2.98201e-11
	NP_201491.1	PLN03210 superfamily	647	787	1.22956e-07
	NP_201491.1	PLN00113 superfamily	500	772	3.47043e-07
	NP_001331503.1	MLKL_NTD superfamily	53	172	2.11099e-28
	NP_001331503.1	NB-ARC superfamily	222	454	1.97105e-11
	NP_001331503.1	LRR superfamily	597	819	9.27177e-08
	NP_201490.1	PLN03210 superfamily	304	378	1.94702e-06
	NP_201490.1	PLN03210 superfamily	185	318	0.00011273
	NP_001185387.1	PLN03210 superfamily	39	413	1.95178e-65
	NP_177432.1	PLN03210 superfamily	39	387	1.6919e-71
	NP_177438.1	TIR	11	175	9.5604e-71
	NP_177438.1	PLN03210 superfamily	2	368	1.03717e-68
	NP_173205.1	PLN03210 superfamily	15	345	2.71488e-63
	NP_177437.1	PLN03210 superfamily	9	345	2.32448e-69
	NP_177433.1	PLN03210 superfamily	2	349	1.78602e-69
	NP_177434.1	TIR	9	171	2.11476e-76
	NP_177434.1	PLN03210 superfamily	1	327	5.4845e-68
	NP_001331467.1	PLN03210 superfamily	16	869	0
	NP_001331467.1	LRR	748	1033	2.64116e-22
	NP_197270.1	PLN03210 superfamily	16	868	0
	NP_197270.1	LRR	747	1032	2.86598e-22
	NP_177435.1	TIR	9	174	5.79779e-70
	NP_199688.1	PLN03210 superfamily	14	1135	2.89082e-147
	NP_177429.2	PLN03210 superfamily	1	721	5.54868e-125
	NP_177429.2	LRR	891	1143	3.36159e-10
	NP_001322143.1	PLN03210 superfamily	1	690	7.95168e-130
	NP_001322143.1	LRR	860	1112	2.45165e-10
	NP_173203.2	PLN03210 superfamily	1	976	1.43745e-138
	NP_001322142.1	PLN03210 superfamily	1	1262	9.56159e-133
	NP_001319887.1	PLN03210 superfamily	1	544	6.60365e-98
	NP_177427.2	PLN03210 superfamily	15	947	4.80387e-151
	NP_851117.2	PLN03210 superfamily	1	1033	0
	NP_198990.3	PLN03210 superfamily	1	1033	0
	NP_001322025.1	PLN03210 superfamily	15	947	8.39672e-151
	NP_001185386.1	PLN03210 superfamily	15	947	8.39672e-151
	NP_199725.1	PLN03210 superfamily	13	979	0
	NP_198650.1	PLN03210 superfamily	51	1057	0
	NP_001318694.1	PLN03210 superfamily	51	1057	0
	NP_179024.1	PLN03210 superfamily	52	1115	0
	NP_197337.1	PLN03210 superfamily	12	822	0
	NP_566223.1	PLN03210 superfamily	66	489	1.32481e-152
	NP_001319465.1	PLN03210 superfamily	66	489	1.32481e-152
	NP_190053.3	PLN03210 superfamily	86	1066	0
	NP_001078237.1	PLN03210 superfamily	86	1066	0
	NP_192855.1	PLN03210 superfamily	1	1005	0
	NP_001326119.1	PLN03210 superfamily	63	694	0
	NP_187072.2	PLN03210 superfamily	63	855	0
	NP_001326120.1	PLN03210 superfamily	63	877	0
	NP_001330712.1	PLN03210 superfamily	36	1062	0
	NP_001330714.1	PLN03210 superfamily	36	1062	0
	NP_001330713.1	PLN03210 superfamily	36	1062	0
	NP_199264.1	PLN03210 superfamily	36	1062	0
	NP_001326421.1	PLN03210 superfamily	89	1176	0
	NP_001326420.1	PLN03210 superfamily	89	1176	0
	NP_001326422.1	PLN03210 superfamily	89	1176	0
	NP_190034.2	PLN03210 superfamily	89	1176	0
	NP_001326419.1	PLN03210 superfamily	89	1176	0
	NP_850654.1	PLN03210 superfamily	89	1107	0
	NP_190049.1	PLN03210 superfamily	89	1107	0
	NP_001327594.1	PLN03210 superfamily	89	1107	0
	NP_850655.1	PLN03210 superfamily	89	1107	0
	NP_176560.1	PLN03210 superfamily	1	831	0
	NP_198701.1	PLN03210 superfamily	2	973	0
	NP_197298.1	PLN03210 superfamily	16	766	0
	NP_193173.5	PLN03210 superfamily	10	935	0
	NP_001329614.1	PLN03210 superfamily	10	935	0
	NP_176760.2	PLN03210 superfamily	24	1033	0
	NP_001322890.1	PLN03210 superfamily	30	1023	0
	NP_174037.3	PLN03210 superfamily	14	1003	1.16193e-119
	NP_174037.3	PLN00113 superfamily	826	1162	3.38994e-11
	NP_196686.1	PLN03210 superfamily	58	1186	0
	NP_001190494.1	PLN03210 superfamily	12	391	1.92691e-60
	NP_001190494.1	PLN03210 superfamily	433	617	1.58322e-35
	NP_001185325.1	PLN03210 superfamily	46	1048	0
	KAG0484776.1	PLN00113 superfamily	3	204	2.88694e-27
	KAG0481067.1	PLN00113 superfamily	34	433	6.34912e-36
	KAG0481488.1	PKc_like superfamily	520	790	9.96323e-66
	KAG0481488.1	PLN00113 superfamily	118	799	1.04972e-40
	KAG0476513.1	PPP1R42 superfamily	367	549	1.52814e-23
	KAG0479327.1	PLN03150 superfamily	20	177	1.49838e-14
	KAG0461051.1	PLN00113 superfamily	142	278	9.46981e-23
	KAG0458178.1	STKc_IRAK	351	615	2.18536e-85
	KAG0458178.1	PLN00113 superfamily	96	635	1.64167e-45
	KAG0458178.1	LRRNT_2	23	57	2.34579e-05
	KAG0485553.1	PKc_like superfamily	326	585	2.9367e-75
	KAG0485553.1	PLN00113 superfamily	67	590	1.12529e-51
	KAG0485553.1	LRRNT_2	22	57	6.17301e-06
	KAG0480379.1	PKc_like superfamily	316	586	1.1328e-148
	KAG0480379.1	PLN00113 superfamily	12	190	1.72629e-28
	KAG0477156.1	PLN00113 superfamily	2	95	3.47105e-17
	KAG0496213.1	STKc_IRAK	468	730	4.75364e-85
	KAG0496213.1	PLN00113 superfamily	16	736	1.38757e-51
	KAG0450094.1	PLN00113 superfamily	2	721	4.61699e-112
	KAG0467725.1	PPP1R42 superfamily	405	548	1.98353e-17
	KAG0460995.1	PKc_like superfamily	328	507	5.88418e-63
	KAG0460995.1	PLN00113 superfamily	67	507	2.27796e-36
	KAG0460995.1	LRRNT_2	4	40	8.67548e-07
	KAG0467520.1	PKc_like superfamily	340	590	1.12194e-39
	KAG0467520.1	PLN00113 superfamily	14	168	1.41962e-19
	KAG0484440.1	PLN03210 superfamily	15	207	9.08712e-07
	KAG0449345.1	PLN00113 superfamily	2	503	6.37214e-78
	KAG0449639.1	internalin_A superfamily	18	372	1.27107e-15
	KAG0472811.1	STKc_IRAK	387	646	6.52556e-88
	KAG0472811.1	PLN00113 superfamily	94	648	4.86555e-37
	KAG0472811.1	LRRNT_2	25	65	9.83394e-05
	KAG0458383.1	EDR1 superfamily	536	731	2.03861e-15
	KAG0458383.1	LRR	44	281	4.22722e-12
	KAG0452095.1	PKc_like superfamily	420	676	2.83396e-69
	KAG0452095.1	PLN00113 superfamily	129	684	2.11478e-41
	KAG0477514.1	STKc_IRAK	663	929	1.44345e-96
	KAG0477514.1	PLN00113 superfamily	133	947	2.00851e-54
	KAG0484642.1	PKc_like superfamily	243	540	1.00364e-85
	KAG0484642.1	PLN00113 superfamily	1	133	1.79217e-25
	KAG0470740.1	PKc_like superfamily	306	574	1.0041e-114
	KAG0470740.1	PLN00113 superfamily	14	184	5.60163e-27
	KAG0467209.1	PLN00113 superfamily	5	175	2.82985e-21
	KAG0479633.1	STKc_IRAK	397	668	2.66257e-86
	KAG0479633.1	PLN00113 superfamily	88	673	5.82621e-31
	KAG0498737.1	PKc_like superfamily	250	512	1.65361e-106
	KAG0498737.1	PLN00113 superfamily	12	120	1.68107e-18
	KAG0460351.1	AMN1 superfamily	73	230	8.94744e-09
	KAG0458518.1	PLN00113 superfamily	27	129	1.01235e-15
	KAG0456917.1	PKc_like superfamily	382	651	3.72083e-73
	KAG0456917.1	PLN00113 superfamily	68	650	3.41245e-49
	KAG0470045.1	PKc_like superfamily	204	313	2.20538e-38
	KAG0470045.1	PLN00113 superfamily	2	312	8.50276e-10
	KAG0451395.1	AMN1 superfamily	76	211	2.86705e-15
	KAG0451395.1	F-box-like	37	70	4.16348e-07
	KAG0477155.1	PLN00113 superfamily	2	69	4.47686e-09
	KAG0479497.1	PKc_like superfamily	286	556	5.65054e-84
	KAG0479497.1	PLN03150 superfamily	4	82	6.86626e-12
	KAG0470342.1	PLN00113 superfamily	10	240	2.51774e-27
	KAG0480052.1	PKc_like superfamily	335	571	1.27388e-58
	KAG0480052.1	PLN00113 superfamily	77	570	7.34494e-31
	KAG0480057.1	PKc_like superfamily	335	571	1.27388e-58
	KAG0480057.1	PLN00113 superfamily	77	570	7.34494e-31
	KAG0457827.1	STKc_IRAK	525	782	8.02269e-87
	KAG0457827.1	Malectin	313	494	7.30833e-39
	KAG0457827.1	PLN00113 superfamily	76	286	1.28962e-23
	KAG0492825.1	PLN00113 superfamily	52	435	1.00413e-29
	KAG0492825.1	PKc_like superfamily	570	599	0.000342815
	KAG0466209.1	PKc_like superfamily	327	592	1.40112e-112
	KAG0466209.1	PLN00113 superfamily	68	602	5.43032e-49
	KAG0466209.1	LRRNT_2	26	65	6.04007e-11
	KAG0488732.1	PKc_like superfamily	345	609	2.89341e-82
	KAG0488732.1	PLN00113 superfamily	26	207	2.67149e-22
	KAG0466107.1	PLN00113 superfamily	10	923	4.01902e-109
	KAG0496714.1	PKc_like superfamily	365	641	1.51384e-83
	KAG0496714.1	PLN00113 superfamily	80	639	4.96415e-39
	KAG0496714.1	LRRNT_2	33	75	2.74505e-05
	KAG0479268.1	AMN1 superfamily	55	227	1.14038e-19
	KAG0479268.1	AMN1 superfamily	198	291	0.000474111
	KAG0481711.1	PLN00113 superfamily	89	400	2.10542e-41
	KAG0485558.1	STKc_IRAK	366	629	5.60664e-88
	KAG0485558.1	PLN00113 superfamily	67	639	2.79892e-45
	KAG0485558.1	LRRNT_2	27	62	2.42336e-05
	KAG0450749.1	PKc_like superfamily	330	471	1.90909e-42
	KAG0450749.1	PLN00113 superfamily	79	459	1.36807e-26
	KAG0450749.1	LRRNT_2	28	63	8.30517e-07
	KAG0455517.1	PKc_like superfamily	377	632	1.28211e-74
	KAG0455517.1	PLN00113 superfamily	88	630	8.0552e-33
	KAG0455517.1	LRRNT_2	27	62	3.23363e-06
	KAG0452442.1	LRR	165	352	2.19017e-16
	KAG0452442.1	ubiquitin	24	93	2.42369e-15
	KAG0470119.1	PKc_like superfamily	358	629	2.46761e-159
	KAG0470119.1	PLN00113 superfamily	76	627	2.92751e-30
	KAG0470119.1	LRRNT_2	33	73	2.77812e-09
	KAG0485002.1	STKc_IRAK	654	920	5.4934e-95
	KAG0485002.1	PLN00113 superfamily	29	919	1.03356e-40
	KAG0474168.1	rpoC2 superfamily	1	49	5.65203e-19
	KAG0474168.1	atpA superfamily	46	63	5.05475e-05
	KAG0474168.1	LRRNT_2	65	86	0.00070662
	KAG0496279.1	PPP1R42 superfamily	252	438	2.2148e-19
	KAG0458049.1	PKc_like superfamily	451	594	1.76624e-56
	KAG0458049.1	PLN00113 superfamily	47	282	4.48718e-43
	KAG0491905.1	PKc_like superfamily	313	574	6.45697e-127
	KAG0491905.1	PLN00113 superfamily	34	188	3.56293e-27
	KAG0470620.1	PKc_like superfamily	343	590	8.05511e-56
	KAG0470620.1	PLN00113 superfamily	83	602	2.27283e-25
	KAG0485104.1	STKc_IRAK	305	574	7.5226e-99
	KAG0485104.1	PLN03150 superfamily	102	253	2.67003e-19
	KAG0485104.1	PLN00113 superfamily	7	189	2.90835e-16
	KAG0455510.1	PKc_like superfamily	377	632	9.74349e-75
	KAG0455510.1	PLN00113 superfamily	70	630	4.82299e-36
	KAG0455510.1	LRRNT_2	27	62	1.54016e-05
	KAG0492352.1	PLN00113 superfamily	18	430	4.49544e-36
	KAG0484445.1	PLN03210 superfamily	17	187	3.68957e-07
	KAG0476285.1	STKc_IRAK	600	872	3.08955e-95
	KAG0476285.1	PLN00113 superfamily	69	860	6.81698e-57
	KAG0461071.1	PLN00113 superfamily	6	138	1.22956e-08
	KAG0488755.1	PKc_like superfamily	405	656	2.46708e-42
	KAG0488755.1	PLN00113 superfamily	89	653	2.66267e-14
	KAG0488755.1	LRRNT_2	50	91	4.82903e-06
	KAG0470198.1	cyclophilin superfamily	37	179	4.56033e-116
	KAG0470198.1	AMN1 superfamily	586	784	1.617e-25
	KAG0470198.1	AMN1 superfamily	429	604	3.28909e-20
	KAG0470198.1	AMN1 superfamily	344	456	3.63925e-15
	KAG0498715.1	STKc_IRAK	101	375	7.43529e-94
	KAG0472572.1	PLN00113 superfamily	6	134	3.00064e-17
	KAG0476629.1	PPTA superfamily	1	96	1.10215e-09
	KAG0476629.1	PPP1R42 superfamily	238	298	1.07519e-07
	KAG0476629.1	internalin_A superfamily	136	315	1.26604e-05
	KAG0498175.1	PKc_like superfamily	395	666	1.38534e-31
	KAG0498175.1	PLN03150 superfamily	148	246	2.91883e-12
	KAG0477154.1	PLN03150 superfamily	23	73	2.01418e-06
	KAG0452982.1	PLN03150 superfamily	33	169	1.30844e-17
	KAG0452982.1	PKc_like superfamily	209	247	0.000122264
	KAG0467329.1	PLN00113 superfamily	124	249	6.15978e-15
	KAG0467329.1	AdoMet_MTases superfamily	10	35	0.00152664
	KAG0467092.1	F-box-like	13	52	0.000302139
	KAG0496605.1	PKc_like superfamily	316	586	1.92513e-124
	KAG0496605.1	PLN00113 superfamily	12	194	2.60309e-22
	KAG0454548.1	PKc_like superfamily	387	652	2.68091e-116
	KAG0454548.1	PLN00113 superfamily	4	649	1.13979e-107
	KAG0485171.1	Transp_inhibit	100	144	1.24743e-23
	KAG0485171.1	F-box_5	38	77	9.36241e-17
	KAG0485171.1	AMN1 superfamily	326	530	7.01336e-10
	KAG0485171.1	AMN1 superfamily	148	195	0.000520054
	KAG0470044.1	PLN00113 superfamily	50	335	1.38218e-25
	KAG0455316.1	PKc_like superfamily	344	613	1.61684e-78
	KAG0455316.1	PLN00113 superfamily	66	615	2.97157e-43
	KAG0455316.1	LRRNT_2	22	57	3.18926e-05
	KAG0484437.1	PLN03210 superfamily	209	295	7.72858e-06
	KAG0484437.1	LRR superfamily	176	380	0.000129887
	KAG0470042.1	PLN00411 superfamily	1170	1480	1.22985e-35
	KAG0470042.1	PPP1R42 superfamily	185	326	1.8034e-14
	KAG0470042.1	LRR_RI superfamily	70	297	3.00328e-08
	KAG0496807.1	PKc_like superfamily	368	637	4.92224e-42
	KAG0496807.1	PLN00113 superfamily	77	648	2.26923e-32
	KAG0496807.1	LRRNT_2	29	67	1.39514e-08
	KAG0455671.1	PLN00113 superfamily	1	32	0.000349974
	KAG0497473.1	CPSase_L_D2 superfamily	588	836	2.88016e-40
	KAG0449321.1	AMN1 superfamily	52	167	3.62308e-06
	KAG0449321.1	AMN1 superfamily	116	251	0.00347574
	KAG0448585.1	AMN1 superfamily	360	562	9.15014e-13
	KAG0448585.1	AMN1 superfamily	169	297	1.50825e-12
	KAG0448585.1	F-box	69	110	0.000112194
	KAG0473829.1	F-box-like	3	43	0.00248163
	KAG0470672.1	PLN00113 superfamily	71	339	3.52357e-35
	KAG0470672.1	PHA03247 superfamily	434	859	6.12898e-17
	KAG0467452.1	STKc_IRAK	630	897	2.88813e-96
	KAG0467452.1	PLN00113 superfamily	106	899	9.41626e-48
	KAG0460737.1	AMN1 superfamily	222	380	9.82902e-09
	KAG0460737.1	AMN1 superfamily	329	464	0.00580913
	KAG0487872.1	STKc_IRAK	627	893	4.89711e-96
	KAG0487872.1	PLN00113 superfamily	30	895	1.88262e-67
	KAG0485098.1	STKc_IRAK	305	574	3.54006e-99
	KAG0485098.1	PLN03150 superfamily	102	253	3.18982e-19
	KAG0485098.1	PLN00113 superfamily	7	189	6.08472e-17
	KAG0485252.1	Transp_inhibit	100	144	3.10407e-23
	KAG0485252.1	F-box_5	38	77	1.05615e-16
	KAG0485252.1	AMN1 superfamily	326	530	1.11558e-09
	KAG0485252.1	AMN1 superfamily	148	195	0.000419176
	KAG0455670.1	PLN00113 superfamily	1	187	2.39027e-11
	KAG0484441.1	Rx_N	17	83	4.30348e-16
	KAG0484441.1	LRR superfamily	240	403	4.32412e-05
	KAG0470668.1	PKc_like superfamily	398	650	3.08571e-66
	KAG0470668.1	PLN00113 superfamily	101	651	1.51817e-23
	KAG0470668.1	LRRNT_2	28	72	1.80022e-06
	KAG0484382.1	F-box-like	16	55	2.55062e-06
	KAG0484382.1	AMN1 superfamily	110	231	0.00179303
	KAG0470529.1	AMN1 superfamily	193	402	3.78677e-17
	KAG0470529.1	AMN1 superfamily	411	575	1.46529e-15
	KAG0470529.1	AMN1 superfamily	67	270	3.58043e-08
	KAG0476612.1	PPTA superfamily	36	236	3.53677e-43
	KAG0476612.1	PPP1R42 superfamily	556	616	8.41936e-08
	KAG0476612.1	internalin_A superfamily	454	612	0.000115296
	KAG0450808.1	PKc_like superfamily	362	629	1.28242e-41
	KAG0450808.1	PLN00113 superfamily	73	645	1.16433e-28
	KAG0450808.1	LRRNT_2	24	64	4.66318e-06
	KAG0476581.1	AMN1 superfamily	125	291	1.95464e-08
	KAG0484446.1	NB-ARC superfamily	2	106	6.41601e-08
	KAG0484446.1	LRR superfamily	216	420	5.46964e-06
	KAG0493152.1	PLN00113 superfamily	38	240	1.94168e-23
	KAG0493152.1	PKc_like superfamily	395	449	2.58392e-09
	KAG0470908.1	Patatin_and_cPLA2 superfamily	542	806	5.70095e-91
	KAG0470908.1	LRR	165	310	1.51435e-13
	KAG0470908.1	Arm	354	388	0.000995169
	KAG0470908.1	Syo1_like superfamily	338	479	0.00707673
	KAG0499680.1	AMN1 superfamily	462	655	3.75029e-13
	KAG0499680.1	AMN1 superfamily	606	788	7.19158e-13
	KAG0461660.1	PLN03150 superfamily	11	577	1.25661e-94
	KAG0492321.1	LRR_RI superfamily	822	1056	7.10669e-14
	KAG0492321.1	TPR	6	336	2.75471e-11
	KAG0449999.1	PLN03150 superfamily	6	92	6.56538e-10
	KAG0454731.1	AMN1 superfamily	107	265	1.36744e-08
	KAG0454731.1	PLN00113 superfamily	321	483	9.06942e-06
	KAG0484438.1	NB-ARC superfamily	228	338	7.38681e-17
	KAG0484438.1	Rx_N	68	134	3.27107e-16
	KAG0450920.1	AAA	457	587	5.43484e-07
	KAG0458241.1	PLN02318 superfamily	53	461	3.51054e-72
	KAG0458241.1	PLN02318 superfamily	488	875	4.8872e-69
	KAG0456915.1	CDC48 superfamily	28	766	0
	KAG0481632.1	NK superfamily	79	294	2.00485e-59
	KAG0457429.1	CDC48 superfamily	31	769	0
	KAG0457011.1	LRR superfamily	346	504	7.88914e-05
	KAG0457011.1	NB-ARC superfamily	39	86	0.00120458
	KAG0492112.1	MRP_assoc_pro superfamily	133	1371	0
	KAG0492716.1	CDC48 superfamily	15	542	0
	KAG0474011.1	MRP_assoc_pro superfamily	207	1379	0
	KAG0466402.1	P-loop_NTPase superfamily	17	45	0.000146671
	KAG0466402.1	RAD55 superfamily	16	106	0.00748157
	KAG0492045.1	RsgA_GTPase superfamily	82	148	0.000651689
	KAG0495971.1	MRP_assoc_pro superfamily	185	1501	0
	KAG0469977.1	RecA-like_PEX6_r2	661	820	1.14917e-103
	KAG0469977.1	CDC48 superfamily	371	920	2.11972e-99
	KAG0495993.1	MRP_assoc_pro superfamily	185	1501	0
	KAG0480159.1	P-loop_NTPase superfamily	284	344	4.89699e-21
	KAG0480159.1	CDC48 superfamily	11	362	4.17832e-20
	KAG0484861.1	GPN1	55	271	1.21644e-150
	KAG0449427.1	P-loop_NTPase superfamily	1	282	0
	KAG0460615.1	MRP_assoc_pro superfamily	214	1491	0
	KAG0461714.1	PTZ00265 superfamily	8	1196	1.74977e-139
	KAG0491467.1	PLN02318	1	652	0
	KAG0453036.1	PTZ00265 superfamily	9	1260	1.8067e-153
	KAG0481278.1	P-loop_NTPase superfamily	1	107	1.66845e-55
	KAG0466702.1	PLN03140 superfamily	309	698	4.8944e-159
	KAG0466702.1	PLN03140 superfamily	7	299	4.56467e-100
	KAG0492302.1	HrpA superfamily	593	1372	1.13043e-156
	KAG0492302.1	DSRM_SF superfamily	398	480	4.5293e-05
	KAG0461463.1	YlqF_related_GTPase superfamily	56	292	1.17678e-74
	KAG0461463.1	R3H_AAA	482	541	1.14043e-17
	KAG0497553.1	PLN03211 superfamily	156	756	0
	KAG0451531.1	PLN02318	39	693	0
	KAG0450739.1	YlqF_related_GTPase superfamily	7	291	2.44009e-89
	KAG0450739.1	R3H_AAA	481	540	2.31959e-17
	KAG0453370.1	P-loop_NTPase superfamily	9	182	1.18545e-51
	KAG0457449.1	P-loop_NTPase superfamily	33	309	4.55053e-106
	KAG0461346.1	PTZ00265 superfamily	17	1295	1.97448e-178
	KAG0498381.1	ArsA	96	253	3.62803e-33
	KAG0466484.1	P-loop_NTPase superfamily	78	245	7.18565e-40
	KAG0479318.1	YlqF_related_GTPase superfamily	81	356	3.42094e-89
	KAG0479318.1	R3H_AAA	563	622	1.63048e-19
	KAG0460869.1	PTZ00265 superfamily	106	1383	8.18232e-120
	KAG0453156.1	PLN03130 superfamily	226	1498	0
	KAG0463854.1	ParA	60	339	4.69487e-131
	KAG0485410.1	NK superfamily	41	208	2.85391e-75
	KAG0495311.1	MdlB	29	607	7.26044e-135
	KAG0495311.1	ABC_6TM_Pgp_ABCB1_D2_like	688	1003	2.7204e-120
	KAG0495311.1	P-loop_NTPase superfamily	1020	1119	9.74168e-52
	KAG0477429.1	PLN02772 superfamily	95	464	3.26829e-174
	KAG0489149.1	P-loop_NTPase superfamily	85	384	0
	KAG0496982.1	P-loop_NTPase superfamily	3	168	1.92426e-54
	KAG0496960.1	P-loop_NTPase superfamily	113	348	4.98505e-97
	KAG0488359.1	Uup	70	588	0
	KAG0467467.1	PTZ00454	26	419	0
	KAG0495839.1	MRP_assoc_pro superfamily	212	1434	0
	KAG0491261.1	YlqF_related_GTPase superfamily	85	371	1.67256e-82
	KAG0496796.1	PTZ00265 superfamily	107	1386	7.40158e-119
	KAG0488870.1	P-loop_NTPase superfamily	237	407	4.21913e-119
	KAG0488870.1	AAA_lid_3	431	475	2.87758e-11
	KAG0488870.1	Vps4_C superfamily	479	518	9.63652e-08
	KAG0449359.1	P-loop_NTPase superfamily	15	63	2.77106e-21
	KAG0458058.1	P-loop_NTPase superfamily	110	169	2.7356e-31
	KAG0458058.1	YifB superfamily	58	159	0.00021965
	KAG0485877.1	HrpA	4	638	0
	KAG0463685.1	PTZ00454 superfamily	36	287	0
	KAG0470437.1	ABC_PstB_phosphate_transporter	45	248	2.95696e-96
	KAG0498410.1	RPT1 superfamily	47	303	2.31477e-105
	KAG0455314.1	PLN03140 superfamily	4	335	6.62135e-134
	KAG0455314.1	PLN03140 superfamily	350	413	2.61471e-16
	KAG0451372.1	CysC	8	181	7.9802e-101
	KAG0453055.1	PLN03073	1	715	0
	KAG0470193.1	PLN03073 superfamily	168	722	1.70331e-174
	KAG0470195.1	PLN03073 superfamily	168	722	1.89745e-174
	KAG0450970.1	AAA_33	8	154	5.14268e-19
	KAG0498195.1	Rab7	9	182	6.75824e-134
	KAG0498214.1	Rab7	9	182	6.75824e-134
	KAG0495835.1	Rab7	9	182	3.04927e-133
	KAG0485464.1	CysC	128	326	2.49533e-104
	KAG0481279.1	CDC48 superfamily	21	438	2.16991e-130
	KAG0491459.1	Arm	93	132	1.89472e-05
	KAG0495535.1	PLN03071	1	182	1.35253e-157
	KAG0492135.1	Rab7	9	180	3.58077e-125
	KAG0495449.1	PTZ00361 superfamily	1	425	0
	KAG0452034.1	PLN03211 superfamily	1	153	5.21213e-38
	KAG0461513.1	MRP_assoc_pro superfamily	24	1277	0
	KAG0452559.1	MRP_assoc_pro superfamily	147	1494	0
	KAG0477102.1	TIR_2	92	181	1.42014e-06
	KAG0477102.1	NB-ARC superfamily	382	572	0.00086054
	KAG0461529.1	Ubox	272	335	2.20673e-23
	KAG0461529.1	MLKL_NTD superfamily	19	107	0.00855394
	KAG0457034.1	MLKL_NTD	20	145	3.74042e-12
	KAG0457032.1	PLAC8	293	390	9.28088e-31
	KAG0457032.1	MLKL_NTD	20	145	1.75523e-12
	KAG0457032.1	COG5421 superfamily	112	198	0.00877953
	KAG0476654.1	Med7	36	160	1.38889e-50
	KAG0452269.1	Med7	36	160	2.26268e-49
	KAG0497654.1	PLN03217 superfamily	2	83	1.75685e-15
	KAG0488638.1	CK2S	5	152	3.26656e-45
	KAG0480013.1	SNARE_SNAP25N_23N_29N_SEC9N	142	204	1.01657e-12
	KAG0452869.1	PLN03218 superfamily	124	507	2.53347e-39
	KAG0452869.1	PPR_2	532	581	2.88859e-13
	KAG0452869.1	PPR_2	567	614	1.78263e-11
	KAG0452869.1	PPR_2	503	543	3.2391e-07
	KAG0452839.1	PLN03218 superfamily	124	507	8.62624e-40
	KAG0452839.1	PPR_2	532	581	2.67154e-13
	KAG0452839.1	PPR_2	567	614	1.61664e-11
	KAG0452839.1	PPR_2	503	543	2.96552e-07
	KAG0469617.1	FBD	414	450	2.2693e-08
	KAG0469617.1	F-box	30	70	1.09139e-06
	KAG0496276.1	PPP1R42 superfamily	257	443	1.15186e-19
	KAG0473725.1	AMN1 superfamily	435	587	6.46639e-22
	KAG0473725.1	AMN1 superfamily	232	407	3.11937e-17
	KAG0473725.1	AMN1 superfamily	97	304	8.89704e-07
	KAG0473725.1	F-box_5 superfamily	51	91	0.00423414
	KAG0476595.1	SF2_C_SNF	123	232	6.94546e-34
	KAG0476595.1	LRR	739	918	8.6817e-26
	KAG0476595.1	HepA	1	248	1.08979e-19
	KAG0476595.1	HNHc	590	631	7.22541e-05
	KAG0449221.1	STKc_IRAK	799	1074	3.65488e-93
	KAG0449221.1	PLN00113 superfamily	34	416	3.26919e-38
	KAG0450956.1	CAP_GLY	28	95	2.18188e-21
	KAG0450956.1	Ubl_TBCE	467	549	6.02544e-18
	KAG0450956.1	PPP1R42 superfamily	216	411	3.76953e-09
	KAG0450956.1	NIP100 superfamily	42	192	1.25472e-07
	KAG0463689.1	STKc_IRAK	578	844	1.44486e-87
	KAG0463689.1	PLN00113 superfamily	99	843	2.75393e-43
	KAG0463689.1	LRRNT_2	42	78	5.88643e-07
	KAG0449495.1	Transp_inhibit	110	156	2.94052e-25
	KAG0449495.1	F-box_5 superfamily	53	82	1.00584e-10
	KAG0449495.1	AMN1 superfamily	148	284	5.1951e-06
	KAG0449495.1	AMN1 superfamily	352	535	9.11061e-05
	KAG0491381.1	AMN1 superfamily	321	426	2.84701e-12
	KAG0491381.1	AMN1 superfamily	126	257	9.12595e-09
	KAG0491381.1	F-box-like	54	82	3.81813e-05
	KAG0473854.1	CAP_GLY	28	95	1.86927e-22
	KAG0473854.1	Ubl_TBCE	467	549	6.89224e-17
	KAG0473854.1	NIP100 superfamily	42	183	1.74886e-08
	KAG0473854.1	PPP1R42 superfamily	223	411	2.53385e-07
	KAG0473854.1	LRR_4	175	222	0.00817219
	KAG0497235.1	ALDH-SF superfamily	283	687	0
	KAG0497235.1	LRR_9	1	174	4.73902e-95
	KAG0450883.1	STKc_IRAK	465	724	4.6646e-87
	KAG0450883.1	PLN00113 superfamily	96	726	3.64956e-55
	KAG0470276.1	PKc_like superfamily	355	601	6.4614e-67
	KAG0470276.1	PLN00113 superfamily	85	598	1.83478e-29
	KAG0474033.1	AMN1 superfamily	204	392	4.90916e-09
	KAG0480256.1	F-box	33	70	0.000754669
	KAG0474037.1	AMN1 superfamily	279	449	3.3238e-08
	KAG0498535.1	F-box	5	45	0.00321657
	KAG0492756.1	AMN1 superfamily	330	488	1.45201e-08
	KAG0492756.1	AMN1 superfamily	517	658	3.04868e-06
	KAG0492756.1	F-box-like	180	221	4.51787e-05
	KAG0492756.1	AMN1 superfamily	626	778	0.000142545
	KAG0467728.1	PKc_like superfamily	287	557	3.51296e-119
	KAG0467728.1	PLN03150 superfamily	49	248	1.30497e-22
	KAG0467728.1	LRRNT_2	19	59	2.94848e-10
	KAG0466495.1	STKc_IRAK	567	834	4.64973e-90
	KAG0466495.1	PLN00113 superfamily	71	836	1.98941e-53
	KAG0451752.1	AMN1 superfamily	343	459	1.24493e-06
	KAG0449404.1	PKc_like superfamily	637	874	3.29182e-77
	KAG0449404.1	PLN00113 superfamily	46	875	9.58439e-48
	KAG0499374.1	PKc_like superfamily	291	545	1.57633e-103
	KAG0499374.1	PLN03150 superfamily	96	251	2.2412e-20
	KAG0498798.1	AMN1 superfamily	306	465	1.42775e-13
	KAG0467110.1	F-box-like	11	50	0.000266542
	KAG0450519.1	AMN1 superfamily	346	505	7.92218e-14
	KAG0492064.1	AMN1 superfamily	410	515	6.5029e-07
	KAG0492064.1	AMN1 superfamily	624	793	0.00175322
	KAG0477145.1	F-box	7	50	0.00588731
	KAG0470081.1	AMN1 superfamily	79	223	0.000293829
	KAG0470081.1	F-box-like	10	55	0.00208653
	KAG0481519.1	F-box-like	29	74	0.00168109
	KAG0466518.1	PKc_like superfamily	2238	2487	5.90383e-39
	KAG0466518.1	PLN00113 superfamily	1899	2042	8.96091e-14
	KAG0492594.1	AMN1 superfamily	9	153	0.00342103
	KAG0477074.1	F-box	42	85	0.00303777
	KAG0484356.1	F-box-like	122	161	3.50337e-06
	KAG0484356.1	AMN1 superfamily	216	337	0.00158441
	KAG0467091.1	F-box-like	7	52	0.000267281
	KAG0484951.1	PLN00113 superfamily	29	130	0.000710398
	KAG0467109.1	F-box-like	7	52	0.000307842
	KAG0466131.1	CCDC158 superfamily	168	753	1.02768e-07
	KAG0466131.1	F-box-like	805	847	0.00399976
	KAG0455102.1	AMN1 superfamily	106	335	2.71522e-13
	KAG0455102.1	F-box_5 superfamily	9	50	0.00103611
	KAG0479634.1	STKc_IRAK	575	846	5.32698e-85
	KAG0479634.1	PLN00113 superfamily	307	851	6.21719e-25
	KAG0479634.1	PCI superfamily	172	291	1.91357e-15
	KAG0452984.1	PKc_like superfamily	208	406	1.12127e-89
	KAG0452984.1	PLN03150 superfamily	13	163	9.5623e-19
	KAG0466160.1	F-box-like	317	359	0.000987974
	KAG0485018.1	STKc_IRAK	416	682	1.70119e-93
	KAG0485018.1	PKc_like superfamily	857	1054	5.36483e-78
	KAG0485018.1	PLN00113 superfamily	724	804	4.4955e-05
	KAG0495734.1	PKc_like superfamily	329	592	2.53132e-80
	KAG0495734.1	PLN00113 superfamily	35	155	2.13068e-11
	KAG0467339.1	AMN1 superfamily	235	487	2.27534e-11
	KAG0467339.1	AMN1 superfamily	399	602	7.45507e-08
	KAG0467339.1	F-box-like	15	50	6.33611e-05
	KAG0477271.1	FBD	357	430	4.11642e-06
	NP_001321225.1	PLN03210 superfamily	1	622	0
	NP_200620.1	PLN03210 superfamily	12	1040	0
	NP_177436.1	TIR	9	171	1.5903e-77
	NP_001320566.1	PLN03210 superfamily	1	749	0
	NP_197336.4	PLN03210 superfamily	6	1173	0
	NP_197336.4	PLN03210 superfamily	1183	1218	3.87519e-07
	NP_176572.1	PLN03210 superfamily	1	1014	0
	NP_001318593.1	PLN03210 superfamily	57	1202	0
	NP_176044.1	PLN03210 superfamily	1	895	0
	NP_001321224.1	PLN03210 superfamily	1	827	0
	NP_851172.1	PLN03210 superfamily	2	1167	0
	NP_001185252.1	PLN03210 superfamily	1	950	0
	NP_001077816.1	TIR	9	151	1.06301e-69
	NP_176043.1	PLN03210 superfamily	1	997	0
	NP_001328021.1	PLN03210 superfamily	1	1258	0
	NP_001328022.1	PLN03210 superfamily	1	1348	0
	NP_001328022.1	PPP1R42 superfamily	928	1061	4.32364e-09
	NP_193428.2	PLN03210 superfamily	1	1348	0
	NP_193428.2	PPP1R42 superfamily	928	1061	3.5103e-09
	NP_001328020.1	PLN03210 superfamily	1	1258	0
	NP_001328019.1	PLN03210 superfamily	1	1348	0
	NP_001328019.1	PPP1R42 superfamily	928	1061	4.67922e-09
	NP_849398.1	PLN03210 superfamily	1	1277	0
	NP_849398.1	PPP1R42 superfamily	928	1061	4.48881e-09
	NP_001077769.1	PLN03210 superfamily	6	948	0
	NP_199438.1	PLN03210 superfamily	1	1157	0
	NP_564971.2	PLN03210 superfamily	76	1059	0
	NP_564971.2	PLN03210 superfamily	1053	1310	1.69882e-25
	NP_001332026.1	PLN03210 superfamily	2	1104	0
	NP_001318538.1	PLN03210 superfamily	2	1104	0
	NP_176590.2	PLN03210 superfamily	10	987	0
	NP_001330140.1	PLN03210 superfamily	1	1127	0
	NP_001330139.1	PLN03210 superfamily	1	1128	0
	NP_001319937.1	PLN03210 superfamily	2	892	0
	NP_176047.1	PLN03210 superfamily	11	1040	0
	NP_176783.1	PLN03210 superfamily	22	411	4.55121e-146
	NP_198989.2	PLN03210 superfamily	16	970	0
	NP_001154757.1	PLN03210 superfamily	16	970	0
	NP_192680.1	PLN03210 superfamily	12	443	1.44243e-55
	NP_001329043.1	PLN03210 superfamily	2	1277	0
	NP_001329043.1	PPP1R42 superfamily	922	1055	3.6911e-09
	NP_001329037.1	PLN03210 superfamily	2	1277	0
	NP_001329037.1	PPP1R42 superfamily	922	1055	3.6911e-09
	NP_001329042.1	PLN03210 superfamily	2	1277	0
	NP_001329042.1	PPP1R42 superfamily	922	1055	3.60502e-09
	NP_001329038.1	PLN03210 superfamily	2	1277	0
	NP_001329038.1	PPP1R42 superfamily	922	1055	3.60502e-09
	NP_001329036.1	PLN03210 superfamily	2	1060	0
	NP_001329041.1	PLN03210 superfamily	2	1277	0
	NP_001329041.1	inl_like_NEAT_1 superfamily	922	1084	4.59123e-09
	NP_001329040.1	PLN03210 superfamily	2	1277	0
	NP_001329040.1	inl_like_NEAT_1 superfamily	922	1084	4.60402e-09
	NP_001329039.1	PLN03210 superfamily	2	1277	0
	NP_001329039.1	inl_like_NEAT_1 superfamily	922	1084	4.60402e-09
	NP_193425.1	PLN03210 superfamily	2	1060	0
	NP_179279.1	PLN03210 superfamily	1	981	0
	NP_176571.1	PLN03210 superfamily	6	999	0
	NP_001330138.1	PLN03210 superfamily	12	1138	0
	NP_199439.5	PLN03210 superfamily	12	1139	0
	NP_001330137.1	PLN03210 superfamily	12	1139	0
	NP_001330641.1	PLN03210 superfamily	12	887	1.12096e-131
	NP_001119319.1	PLN03210 superfamily	15	890	3.80906e-131
	NP_198509.2	PLN03210 superfamily	12	887	3.47661e-131
	NP_001330640.1	PLN03210 superfamily	12	887	3.47661e-131
	NP_568664.1	PLN03210 superfamily	1	346	0
	NP_001329118.1	PLN03210 superfamily	1	658	0
	NP_174439.2	PLN03210 superfamily	1	772	0
	NP_001319123.1	PLN03210 superfamily	1	772	0
	NP_176561.2	PLN03210 superfamily	2	952	0
	NP_173204.1	PLN03210 superfamily	15	397	8.05037e-61
	NP_001319029.1	PLN03210 superfamily	15	397	8.05037e-61
	NP_001329119.1	PLN03210 superfamily	1	878	0
	NP_001117396.1	PLN03210 superfamily	1	1156	0
	NP_001318764.1	PLN03210 superfamily	12	361	1.27817e-54
	NP_001318764.1	PLN03210 superfamily	403	587	1.09733e-35
	NP_193424.2	PLN03210 superfamily	1	878	0
	NP_001329882.1	PLN03210 superfamily	1	449	9.81933e-170
	NP_001329882.1	BRX	537	593	1.02007e-20
	NP_001329875.1	PLN03210 superfamily	1	449	9.81933e-170
	NP_001329875.1	BRX	537	593	1.02007e-20
	NP_193432.4	PLN03210 superfamily	1	449	6.0081e-170
	NP_193432.4	BRX	537	592	2.46782e-22
	NP_001330256.1	PLN03210 superfamily	1	561	0
	NP_001329877.1	PLN03210 superfamily	1	449	1.63056e-168
	NP_001329877.1	BRX	537	592	4.9155e-22
	NP_001329877.1	BRX	717	770	4.85594e-19
	NP_001329874.1	PLN03210 superfamily	1	449	1.63056e-168
	NP_001329874.1	BRX	537	592	4.9155e-22
	NP_001329874.1	BRX	717	770	4.85594e-19
	NP_001329883.1	PLN03210 superfamily	1	449	1.50745e-168
	NP_001329883.1	BRX	537	593	1.76561e-20
	NP_001329883.1	BRX	723	776	4.4386e-19
	NP_001329873.1	PLN03210 superfamily	1	449	1.50745e-168
	NP_001329873.1	BRX	537	593	1.76561e-20
	NP_001329873.1	BRX	723	776	4.4386e-19
	NP_849399.1	PLN03210 superfamily	1	449	2.03633e-168
	NP_849399.1	BRX	537	593	2.03052e-20
	NP_849399.1	BRX	718	771	4.86209e-19
	NP_001319972.1	PLN03210 superfamily	1	449	2.03633e-168
	NP_001319972.1	BRX	537	593	2.03052e-20
	NP_001319972.1	BRX	718	771	4.86209e-19
	NP_001321383.1	PLN03210 superfamily	5	855	0
	NP_001321382.1	PLN03210 superfamily	5	855	0
	NP_001321381.1	PLN03210 superfamily	5	855	0
	NP_001330259.1	PLN03210 superfamily	48	561	0
	NP_001330254.1	PLN03210 superfamily	48	561	0
	NP_001154443.1	PLN03210 superfamily	5	855	0
	NP_001154443.1	PTZ00341 superfamily	863	966	1.11145e-05
	NP_001330257.1	PLN03210 superfamily	65	578	0
	NP_001332184.1	PLN03210 superfamily	1	1089	0
	NP_001321380.1	PLN03210 superfamily	5	855	0
	NP_001321380.1	PTZ00341 superfamily	838	972	1.21178e-06
	NP_199457.1	PLN03210	1	1123	0
	NP_001154444.1	PLN03210 superfamily	5	855	0
	NP_001154444.1	PTZ00341 superfamily	863	966	1.11762e-05
	NP_001329880.1	PLN03210 superfamily	76	516	2.8821e-166
	NP_001329880.1	BRX	604	659	1.53084e-22
	NP_001329880.1	PLN03210 superfamily	8	64	0.000330457
	NP_974894.1	PLN03210 superfamily	1	835	0
	NP_001331309.1	PLN03210 superfamily	2	1165	0
	NP_199463.1	PLN03210 superfamily	2	1165	0
	NP_001154372.1	PLN03210 superfamily	16	1003	2.35353e-108
	NP_001154372.1	PLN00113 superfamily	826	1162	3.44794e-11
	NP_001330255.1	PLN03210 superfamily	48	601	0
	NP_001330258.1	PLN03210 superfamily	65	618	0
	NP_001331341.1	PLN03210 superfamily	4	860	0
	NP_001331343.1	PLN03210 superfamily	4	860	0
	NP_001331342.1	PLN03210 superfamily	4	984	0
	NP_193420.2	PLN03210 superfamily	13	1081	0
	NP_197661.1	PLN03210 superfamily	4	992	0
	NP_199459.2	PLN03210	10	1111	0
	NP_199464.2	PLN03210 superfamily	1	1163	0
	NP_001319971.1	PLN03210 superfamily	13	977	0
	NP_001330914.1	PLN03210 superfamily	46	1201	0
	NP_001329881.1	PLN03210 superfamily	17	449	3.18356e-160
	NP_001329881.1	BRX	537	593	1.89019e-20
	NP_001329881.1	BRX	723	776	4.75189e-19
	NP_001332185.1	PLN03210 superfamily	1	1100	0
	NP_192938.1	PLN03210 superfamily	1	1143	1.58248e-157
	NP_193685.6	PLN03210 superfamily	1	414	3.0202e-166
	NP_193685.6	PLN03210 superfamily	581	1291	1.55357e-96
	NP_193685.6	DUF640 superfamily	496	571	1.72853e-14
	NP_198970.1	PLN03210 superfamily	1	900	0
	NP_001323734.1	PLN03210 superfamily	1	707	8.7017e-159
	NP_001323733.1	PLN03210 superfamily	1	707	8.7017e-159
	NP_198969.1	PLN03210 superfamily	1	984	0
	NP_198907.1	PLN03210 superfamily	1	968	0
	NP_001318718.1	PLN03210 superfamily	1	968	0
	NP_176562.2	PLN03210 superfamily	1	781	2.14009e-178
	NP_001077768.1	PLN03210 superfamily	1	781	2.14009e-178
	NP_001321319.1	PLN03210 superfamily	1	876	0
	NP_001331782.1	PLN03210 superfamily	1	818	0
	NP_001321226.1	PLN03210 superfamily	1	733	0
	NP_190026.1	PLN03210 superfamily	39	1005	0
	NP_001326550.1	PLN03210 superfamily	39	1005	0
	NP_001326549.1	PLN03210 superfamily	39	1005	0
	NP_001326548.1	PLN03210 superfamily	39	1005	0
	NP_001118772.1	PLN03210 superfamily	39	1005	0
	NP_001330755.1	PLN03210 superfamily	1	784	0
	NP_001330754.1	PLN03210 superfamily	1	784	0
	NP_001330753.1	PLN03210 superfamily	1	784	0
	NP_001330751.1	PLN03210 superfamily	1	784	0
	NP_001330749.1	PLN03210 superfamily	1	784	0
	NP_001330752.1	PLN03210 superfamily	1	619	0
	NP_001330750.1	PLN03210 superfamily	1	619	0
	NP_192585.1	PLN03210 superfamily	2	1197	0
	NP_001329216.1	PLN03210 superfamily	2	1217	0
	NP_001321538.1	PLN03210 superfamily	1	923	0
	NP_001329720.1	PLN03210 superfamily	13	1122	0
	NP_001319970.1	PLN03210 superfamily	13	1346	0
	NP_001319970.1	LRR superfamily	619	869	5.55326e-07
	NP_001329721.1	PLN03210 superfamily	4	1337	0
	NP_001329721.1	LRR superfamily	610	860	5.96282e-07
	NP_001329719.1	PLN03210 superfamily	4	1270	0
	NP_001329719.1	LRR_3	751	770	0.00647898
	NP_001330480.1	PLN03210 superfamily	2	873	0
	NP_199976.2	PLN03210 superfamily	2	1103	0
	NP_001330481.1	PLN03210 superfamily	2	1103	0
	NP_001330479.1	PLN03210 superfamily	2	1103	0
	NP_001190516.1	PLN03210 superfamily	2	1119	0
	NP_198651.1	PLN03210 superfamily	1	831	0
	NP_001330323.1	PLN03210 superfamily	1	851	0
	NP_001323706.1	PLN03210 superfamily	1	982	0
	NP_193427.4	PLN03210 superfamily	2	1001	0
	NP_001328968.1	PLN03210 superfamily	2	1001	0
	NP_001328966.1	PLN03210 superfamily	2	1167	0
	NP_001328970.1	PLN03210 superfamily	2	1167	0
	NP_001328969.1	PLN03210 superfamily	2	1167	0
	NP_001328967.1	PLN03210 superfamily	2	1167	0
	NP_001331514.1	PLN03210 superfamily	1	828	0
	NP_198822.3	PLN03210 superfamily	1	968	0
	NP_001329722.1	PLN03210 superfamily	10	967	0
	NP_001326498.1	PLN03210 superfamily	4	1045	1.38569e-180
	NP_001319642.1	PLN03210 superfamily	4	1045	1.38569e-180
	NP_001328661.1	PLN03210 superfamily	1	919	0
	NP_849410.1	PLN03210 superfamily	17	936	2.18014e-140
	NP_001328444.1	PLN03210 superfamily	17	808	4.04989e-136
	NP_001328451.1	PLN03210 superfamily	57	848	7.90654e-136
	NP_001331999.1	PLN03210 superfamily	1	982	3.09792e-110
	NP_197290.1	PLN03210 superfamily	1	982	3.18956e-110
	NP_001328449.1	PLN03210 superfamily	57	1176	5.03459e-142
	NP_001328448.1	PLN03210 superfamily	57	1176	5.03459e-142
	NP_001328447.1	PLN03210 superfamily	57	1176	5.03459e-142
	NP_001322562.1	PLN03210 superfamily	12	917	4.90307e-116
	NP_001322562.1	PLN00113 superfamily	882	1172	1.64663e-15
	NP_001322559.1	PLN03210 superfamily	12	917	4.90307e-116
	NP_001322559.1	PLN00113 superfamily	882	1172	1.64663e-15
	NP_198826.1	PLN03210 superfamily	12	943	2.59333e-114
	NP_174038.1	PLN03210 superfamily	176	1081	1.25696e-115
	NP_174038.1	TIR	16	152	8.31412e-24
	NP_174038.1	PLN00113 superfamily	1046	1336	1.05149e-15
	NP_001327255.1	PLN03210 superfamily	4	950	7.69282e-108
	NP_199338.1	PLN03210 superfamily	16	1108	1.66189e-110
	NP_001332395.1	PLN03210 superfamily	21	839	2.22898e-109
	NP_199319.1	PLN03210 superfamily	2	1082	9.92012e-112
	NP_001330960.1	PLN03210 superfamily	2	1082	9.92012e-112
	NP_190725.1	PLN03210 superfamily	4	979	9.44245e-108
	NP_199333.1	PLN03210 superfamily	21	1020	4.2117e-109
	NP_001328445.1	PLN03210 superfamily	57	821	2.3371e-124
	NP_195338.1	PLN03210 superfamily	19	1076	2.01478e-110
	NP_193688.1	PLN03210 superfamily	15	1103	3.40522e-102
	NP_001328450.1	PLN03210 superfamily	57	1149	1.32959e-130
	NP_193686.5	PLN03210 superfamily	57	1139	1.23478e-130
	NP_001328446.1	PLN03210 superfamily	57	1139	1.23478e-130
	NP_199336.1	PLN03210 superfamily	13	1140	1.45674e-102
	NP_001328514.1	PLN03210 superfamily	15	1125	2.00397e-99
	NP_001327784.1	PLN03210 superfamily	3	544	4.92351e-174
	NP_001329655.1	PLN03210 superfamily	663	1440	2.34174e-124
	NP_001329655.1	PKc_like superfamily	1618	1788	9.7017e-81
	NP_001329655.1	WRKY	467	523	3.41103e-28
	NP_001329655.1	PAH	324	368	1.69703e-15
	NP_001329655.1	Sin3 superfamily	308	444	9.48214e-14
	NP_001329655.1	WRKY	640	661	2.63974e-11
	NP_001329652.1	PKc_like superfamily	1618	1869	3.41288e-126
	NP_001329652.1	PLN03210 superfamily	663	1440	3.23704e-124
	NP_001329652.1	WRKY	467	523	2.76588e-28
	NP_001329652.1	PAH	324	368	1.56048e-15
	NP_001329652.1	Sin3 superfamily	308	444	9.60969e-14
	NP_001329652.1	WRKY	640	661	2.52449e-11
	NP_001329658.1	PLN03210 superfamily	663	1440	3.61451e-124
	NP_001329658.1	PKc_like superfamily	1618	1853	2.76834e-119
	NP_001329658.1	WRKY	467	523	2.74237e-28
	NP_001329658.1	PAH	324	368	1.73941e-15
	NP_001329658.1	Sin3 superfamily	308	444	9.59202e-14
	NP_001329658.1	WRKY	640	661	2.50296e-11
	NP_001329656.1	PLN03210 superfamily	663	1440	2.38351e-124
	NP_001329656.1	PKc_like superfamily	1618	1766	8.43e-76
	NP_001329656.1	WRKY	467	523	3.786e-28
	NP_001329656.1	PAH	324	368	1.83002e-15
	NP_001329656.1	Sin3 superfamily	308	444	9.41913e-14
	NP_001329656.1	WRKY	640	661	2.76455e-11
	NP_001329654.1	PLN03210 superfamily	663	1440	2.38351e-124
	NP_001329654.1	PKc_like superfamily	1618	1766	8.43e-76
	NP_001329654.1	WRKY	467	523	3.786e-28
	NP_001329654.1	PAH	324	368	1.83002e-15
	NP_001329654.1	Sin3 superfamily	308	444	9.41913e-14
	NP_001329654.1	WRKY	640	661	2.76455e-11
	NP_001329653.1	PKc_like superfamily	1551	1802	2.45669e-126
	NP_001329653.1	PLN03210 superfamily	596	1373	2.61725e-124
	NP_001329653.1	WRKY	400	456	3.33602e-28
	NP_001329653.1	PAH	257	301	1.84735e-15
	NP_001329653.1	Sin3 superfamily	241	377	8.81698e-14
	NP_001329653.1	WRKY	573	594	2.65815e-11
	NP_001329411.1	PLN03210 superfamily	264	1084	4.39729e-123
	NP_001329411.1	PLN03210 superfamily	24	244	1.56051e-40
	NP_001329411.1	PLN03210 superfamily	1273	1359	1.14792e-05
	NP_195337.1	PLN03210 superfamily	449	1269	4.58447e-122
	NP_195337.1	PLN03210 superfamily	42	429	5.64336e-84
	NP_195337.1	PLN03210 superfamily	1458	1544	1.31002e-05
	NP_001322024.1	PLN03210 superfamily	1	781	1.85303e-104
	NP_001322561.1	PLN03210 superfamily	62	919	2.44246e-101
	NP_001322561.1	TIR_2	20	94	1.20425e-06
	NP_001329583.1	PLN03210 superfamily	6	885	2.76096e-117
	NP_001329583.1	TIR	1402	1538	2.85672e-41
	NP_001329583.1	PLN03210 superfamily	1294	1380	3.25322e-08
	NP_001329583.1	LRR superfamily	748	1062	7.80724e-07
	NP_001329581.1	PLN03210 superfamily	6	885	1.04275e-116
	NP_001329581.1	TIR	1402	1562	7.30902e-47
	NP_001329581.1	PLN03210 superfamily	1294	1380	3.66185e-08
	NP_001329581.1	LRR superfamily	748	1062	8.39413e-07
	NP_001329580.1	PLN03210 superfamily	6	885	1.04275e-116
	NP_001329580.1	TIR	1402	1562	7.30902e-47
	NP_001329580.1	PLN03210 superfamily	1294	1380	3.66185e-08
	NP_001329580.1	LRR superfamily	748	1062	8.39413e-07
	NP_193687.3	PLN03210 superfamily	6	885	1.52595e-117
	NP_193687.3	TIR	1402	1562	2.35392e-47
	NP_193687.3	PLN03210 superfamily	1294	1380	2.92015e-08
	NP_193687.3	LRR superfamily	748	1062	3.16057e-07
	NP_001329582.1	PLN03210 superfamily	6	885	3.47035e-117
	NP_001329582.1	TIR	1402	1544	5.2009e-42
	NP_001329582.1	PLN03210 superfamily	1294	1380	3.34422e-08
	NP_001329582.1	LRR superfamily	748	1062	7.6182e-07
	NP_192939.2	PLN03210 superfamily	663	1448	9.05005e-122
	NP_192939.2	PKc_like superfamily	1626	1796	9.75089e-81
	NP_192939.2	WRKY	467	523	3.4598e-28
	NP_192939.2	PAH	324	368	1.68805e-15
	NP_192939.2	Sin3 superfamily	308	444	9.37404e-14
	NP_192939.2	WRKY	640	661	2.67765e-11
	NP_001329657.1	PLN03210 superfamily	663	1448	9.05005e-122
	NP_001329657.1	PKc_like superfamily	1626	1796	9.75089e-81
	NP_001329657.1	WRKY	467	523	3.4598e-28
	NP_001329657.1	PAH	324	368	1.68805e-15
	NP_001329657.1	Sin3 superfamily	308	444	9.37404e-14
	NP_001329657.1	WRKY	640	661	2.67765e-11
	NP_001154222.1	PLN03210 superfamily	663	1448	1.12641e-121
	NP_001154222.1	PKc_like superfamily	1626	1861	2.84207e-119
	NP_001154222.1	WRKY	467	523	2.78104e-28
	NP_001154222.1	PAH	324	368	1.69646e-15
	NP_001154222.1	Sin3 superfamily	308	444	9.48002e-14
	NP_001154222.1	WRKY	640	661	2.51372e-11
	NP_001118968.1	PKc_like superfamily	1626	1877	3.53306e-126
	NP_001118968.1	PLN03210 superfamily	663	1448	1.13244e-121
	NP_001118968.1	WRKY	467	523	2.77763e-28
	NP_001118968.1	PAH	324	368	1.52189e-15
	NP_001118968.1	Sin3 superfamily	308	444	9.49699e-14
	NP_001118968.1	WRKY	640	661	2.53525e-11
	NP_001322560.1	PLN03210 superfamily	62	919	7.80231e-100
	NP_001322560.1	PLN00113 superfamily	884	1174	1.67805e-15
	NP_001322560.1	TIR_2	20	94	1.0002e-06
	NP_190724.1	PLN03210 superfamily	6	858	5.58597e-120
	NP_190724.1	PLN00113 superfamily	756	973	0.000108388
	NP_199334.1	PLN03210 superfamily	8	684	1.67845e-85
	NP_001332329.1	PLN03210 superfamily	27	703	2.60349e-85
	NP_001332330.1	PLN03210 superfamily	36	712	2.84826e-85
	NP_001332492.1	PLN03210 superfamily	14	1050	1.18716e-112
	NP_001332492.1	PLN03210 superfamily	1048	1132	2.72862e-11
	NP_001332492.1	WRKY superfamily	1181	1201	4.37101e-07
	NP_199318.2	PLN03210 superfamily	14	1022	2.76267e-109
	NP_199318.2	WRKY	1153	1209	8.66225e-32
	NP_199318.2	PLN03210 superfamily	1020	1104	2.98699e-11
	NP_851133.1	PLN03210 superfamily	14	1050	1.1356e-111
	NP_851133.1	WRKY	1181	1237	8.84312e-32
	NP_851133.1	PLN03210 superfamily	1048	1132	3.11816e-11
	NP_199300.1	PLN03210 superfamily	1	1144	5.84341e-98
	NP_001319997.1	PLN03210 superfamily	58	768	3.44323e-99
	NP_001323796.1	PLN03210 superfamily	20	1072	4.32424e-85
	NP_001331726.1	PLN03210 superfamily	1	880	7.92281e-74
	NP_179298.2	PLN03210 superfamily	20	1072	1.61357e-84
	NP_001318742.1	PLN03210 superfamily	17	882	2.00416e-93
	NP_001318742.1	PLN03210 superfamily	1087	1167	3.50251e-14
	NP_001078715.1	PLN03210 superfamily	17	882	2.00416e-93
	NP_001078715.1	PLN03210 superfamily	1087	1167	3.50251e-14
	NP_199339.2	PLN03210 superfamily	17	882	1.9815e-93
	NP_199339.2	WRKY	1209	1267	1.02035e-29
	NP_199339.2	PLN03210 superfamily	1087	1167	3.13987e-14
	NP_001322558.1	PLN03210 superfamily	25	743	2.18155e-81
	NP_001322558.1	PLN00113 superfamily	708	998	2.62005e-15
	NP_001322557.1	PLN03210 superfamily	25	743	2.18155e-81
	NP_001322557.1	PLN00113 superfamily	708	998	2.62005e-15
	NP_001322556.1	PLN03210 superfamily	25	743	2.18155e-81
	NP_001322556.1	PLN00113 superfamily	708	998	2.62005e-15
	NP_001332328.1	PLN03210 superfamily	36	622	2.60237e-70
	NP_001332396.1	PLN03210 superfamily	3	776	1.3013e-74
	NP_197291.2	DA1-like	1387	1603	3.30306e-106
	NP_197291.2	PLN03210 superfamily	26	844	1.64566e-84
	NP_197291.2	LIM_DA1	1240	1291	1.27284e-18
	NP_001321774.1	PLN03210 superfamily	74	457	1.07229e-91
	NP_001321773.1	PLN03210 superfamily	74	457	2.60707e-91
	NP_001185254.1	PLN03210 superfamily	74	457	2.25689e-91
	NP_001332491.1	PLN03210 superfamily	4	911	8.49758e-99
	NP_001332491.1	WRKY	1042	1098	7.94521e-32
	NP_001332491.1	PLN03210 superfamily	909	993	2.69729e-11
	NP_176078.4	PLN03210 superfamily	74	457	3.28893e-91
	NP_001324492.1	PLN03210 superfamily	7	724	1.21952e-93
	NP_001324492.1	TIR	1156	1293	9.21226e-35
	NP_001324492.1	LRR_4	829	872	0.00247657
	NP_179297.2	PLN03210 superfamily	7	724	2.09439e-93
	NP_179297.2	TIR	1125	1262	1.0675e-34
	NP_179297.2	LRR_4	829	872	0.00273038
	NP_001324491.1	PLN03210 superfamily	7	724	2.77169e-93
	NP_001324491.1	TIR	1156	1293	1.36642e-34
	NP_001324491.1	LRR_4	829	872	0.00260684
	NP_001329659.1	PLN03210 superfamily	663	1245	7.67233e-81
	NP_001329659.1	WRKY	467	523	1.69509e-27
	NP_001329659.1	PAH	324	368	8.4216e-16
	NP_001329659.1	Sin3 superfamily	308	444	5.02934e-14
	NP_001329659.1	WRKY	640	661	4.92916e-11
	NP_001329876.1	PLN03210 superfamily	1	291	8.14119e-90
	NP_001329876.1	BRX	379	435	2.35757e-21
	NP_001329871.1	PLN03210 superfamily	1	291	8.14119e-90
	NP_001329871.1	BRX	379	435	2.35757e-21
	NP_849400.2	PLN03210 superfamily	1	291	2.27202e-88
	NP_849400.2	BRX	379	435	7.23266e-21
	NP_849400.2	BRX	560	613	1.90966e-19
	NP_001329879.1	PLN03210 superfamily	1	291	1.76861e-88
	NP_001329879.1	BRX	379	435	6.74459e-21
	NP_001329879.1	BRX	565	618	1.76329e-19
	NP_001329878.1	PLN03210 superfamily	1	291	1.76861e-88
	NP_001329878.1	BRX	379	435	6.74459e-21
	NP_001329878.1	BRX	565	618	1.76329e-19
	NP_001329872.1	PLN03210 superfamily	1	291	1.76861e-88
	NP_001329872.1	BRX	379	435	6.74459e-21
	NP_001329872.1	BRX	565	618	1.76329e-19
	NP_001031652.1	PLN03210 superfamily	1	291	1.76861e-88
	NP_001031652.1	BRX	379	435	6.74459e-21
	NP_001031652.1	BRX	565	618	1.76329e-19
	NP_001319973.1	PLN03210 superfamily	1	291	2.02255e-88
	NP_001319973.1	BRX	379	434	1.81667e-22
	NP_001319973.1	BRX	559	612	1.98238e-19
	NP_001031980.1	PLN03210 superfamily	56	204	1.32193e-66
	NP_192674.1	PLN03210 superfamily	1	751	4.64884e-46
	NP_177428.1	PLN03210 superfamily	2	392	1.99912e-66
	NP_176076.1	PLN03210 superfamily	18	168	1.27343e-61
	NP_001332331.1	PLN03210 superfamily	36	507	3.348e-51
	NP_198825.3	PLN03210 superfamily	64	403	2.09201e-53
	NP_192320.1	PLN03210 superfamily	41	224	2.38532e-96
	NP_001323308.1	NB-ARC superfamily	166	405	2.84543e-64
	NP_001323308.1	RX-CC_like	4	121	1.00222e-27
	NP_001323308.1	PLN00113 superfamily	518	653	0.000206196
	NP_001322205.1	NB-ARC superfamily	1	126	1.51092e-37
	NP_001322205.1	PLN00113 superfamily	288	439	3.44453e-05
	NP_001322204.1	NB-ARC superfamily	1	126	1.51092e-37
	NP_001322204.1	PLN00113 superfamily	288	439	3.44453e-05
	NP_001329221.1	PLN03210 superfamily	1	409	4.06597e-24
	NP_001329222.1	PLN03210 superfamily	1	409	4.23166e-24
	NP_193682.1	PLN03210 superfamily	61	385	0.00114821
	NP_199313.3	TIR	15	178	1.78218e-35
	NP_199313.3	TIR	214	349	9.13182e-23
	NP_178429.1	TIR	8	164	1.16141e-38
	NP_001321264.1	TIR	187	322	2.79711e-36
	NP_001321264.1	Motile_Sperm	6	113	7.2455e-35
	NP_001321263.1	TIR	186	321	3.96663e-36
	NP_001321263.1	Motile_Sperm	5	112	6.05851e-35
	NP_001321261.1	TIR	186	321	3.96663e-36
	NP_001321261.1	Motile_Sperm	5	112	6.05851e-35
	NP_001321260.1	TIR	186	321	3.96663e-36
	NP_001321260.1	Motile_Sperm	5	112	6.05851e-35
	NP_001321259.1	TIR	186	321	3.96663e-36
	NP_001321259.1	Motile_Sperm	5	112	6.05851e-35
	NP_001319193.1	TIR	117	252	3.20348e-35
	NP_199337.2	PLN03210 superfamily	44	812	7.36195e-46
	NP_001330758.1	PLN03210 superfamily	44	795	7.97959e-46
	NP_001319261.1	TIR	12	171	2.62328e-41
	NP_178403.1	TIR superfamily	8	164	5.43872e-35
	NP_180773.3	TIR	22	189	1.21324e-41
	NP_180773.3	DUF641 superfamily	258	303	1.49264e-09
	NP_566933.1	MLKL_NTD superfamily	12	147	9.27664e-47
	NP_001325500.1	MLKL_NTD superfamily	12	140	9.57707e-45
	NP_190616.1	RPW8	4	143	9.82358e-64
	NP_190615.1	RPW8	5	143	7.0469e-60
	NP_190614.1	RPW8	4	142	1.32754e-55
	NP_566794.1	MLKL_NTD superfamily	9	111	1.01822e-05
	NP_001154434.1	TIR superfamily	32	133	9.18926e-25
	NP_176094.1	TIR	12	146	1.22877e-37
	NP_175170.1	TIR superfamily	16	171	2.55415e-34
	NP_683292.1	TIR	9	145	1.11265e-35
	NP_176093.2	TIR	20	156	6.78099e-36
	NP_176236.1	TIR	23	159	3.15741e-33
	NP_973487.2	TIR	9	168	9.17346e-49
	NP_199303.2	TIR	18	182	6.37067e-37
	NP_001321258.1	TIR	186	321	6.36246e-35
	NP_001321258.1	Motile_Sperm	5	112	6.24275e-34
	NP_001319192.1	TIR	357	492	8.06606e-36
	NP_001319192.1	Motile_Sperm	176	283	2.28582e-33
	NP_001319192.1	Motile_Sperm	6	113	9.75092e-31
	NP_001077695.4	TIR	357	492	8.06606e-36
	NP_001077695.4	Motile_Sperm	176	283	2.28582e-33
	NP_001077695.4	Motile_Sperm	6	113	9.75092e-31
	NP_001321265.1	TIR	309	444	5.96922e-35
	NP_001321265.1	Motile_Sperm	128	235	2.58144e-33
	NP_001321265.1	Motile_Sperm	1	65	3.47164e-13
	NP_001321262.1	TIR	309	444	5.96922e-35
	NP_001321262.1	Motile_Sperm	128	235	2.58144e-33
	NP_001321262.1	Motile_Sperm	1	65	3.47164e-13
	NP_001321257.1	TIR	309	444	5.96922e-35
	NP_001321257.1	Motile_Sperm	128	235	2.58144e-33
	NP_001321257.1	Motile_Sperm	1	65	3.47164e-13
	NP_001321256.1	TIR	309	444	5.96922e-35
	NP_001321256.1	Motile_Sperm	128	235	2.58144e-33
	NP_001321256.1	Motile_Sperm	1	65	3.47164e-13
	NP_001154418.1	TIR	357	492	5.7201e-35
	NP_001154418.1	Motile_Sperm	176	283	5.51519e-33
	NP_001154418.1	Motile_Sperm	6	113	2.00324e-30
	NP_199320.1	TIR	15	179	1.27476e-39
	NP_199320.1	PP2	198	352	2.90838e-32
	NP_001330107.1	TIR	330	468	7.90959e-36
	NP_001330107.1	TIR superfamily	16	171	2.55918e-21
	NP_175538.3	TIR	357	492	9.10826e-36
	NP_175538.3	Motile_Sperm	176	283	2.0214e-33
	NP_175538.3	Motile_Sperm	6	113	8.3198e-31
	NP_199335.1	TIR	330	468	9.06754e-36
	NP_199335.1	TIR superfamily	16	171	2.83454e-21
	NP_193725.3	TIR	49	188	6.82627e-42
	NP_001319325.1	TIR	22	156	2.43218e-39
	NP_001322028.1	TIR	22	156	4.14778e-39
	NP_001322028.1	PP2 superfamily	259	284	3.24195e-07
	NP_176718.2	PP2	259	409	5.02118e-43
	NP_176718.2	TIR	22	156	3.61474e-38
	NP_199321.1	TIR	16	183	2.63793e-39
	NP_199321.1	PP2	238	390	2.88859e-39
	NP_851131.1	TIR	12	154	4.80004e-30
	NP_974578.1	TIR superfamily	13	182	3.57716e-26
	NP_974577.1	TIR superfamily	9	175	8.0528e-22
	NP_973477.1	TIR_2 superfamily	2	99	1.08134e-09
	NP_176080.1	TIR	10	171	1.15904e-38
	KAH0459673.1	PLN00113 superfamily	23	742	5.34819e-76
	KAH0459673.1	PLN00113 superfamily	438	970	5.64936e-53
	KAH0461820.1	PLN00113 superfamily	278	969	1.60656e-67
	KAH0461820.1	PLN03150 superfamily	31	157	3.22411e-09
	KAH0469420.1	PLN00113 superfamily	285	1224	2.56501e-140
	KAH0469420.1	PLN03150 superfamily	170	258	2.4183e-19
	KAH0469420.1	PLN03150 superfamily	49	162	3.12775e-12
	KAH0469420.1	LRRNT_2	26	64	1.29188e-06
	KAH0470989.1	PLN00113 superfamily	1275	1894	3.80336e-61
	KAH0470989.1	PLN00113 superfamily	332	1002	1.1483e-55
	KAH0470989.1	PLN03150 superfamily	276	357	5.74425e-10
	KAH0470989.1	inl_like_NEAT_1 superfamily	103	395	1.30208e-06
	KAH0470989.1	PLN03150 superfamily	1104	1212	3.17013e-06
	KAH0470989.1	LRRNT_2	40	77	1.80817e-05
	KAH0470989.1	LRRNT_2	1073	1110	2.31129e-05
	KAH0470654.1	PLN00113 superfamily	187	801	9.79198e-61
	KAH0470654.1	PLN03150 superfamily	59	152	0.000158221
	KAH0470654.1	LRRNT_2	31	65	0.000291237
	KAH0453806.1	PLN00113 superfamily	32	1153	1.13147e-139
	KAH0453806.1	PLN03150 superfamily	102	190	8.2307e-13
	KAH0449204.1	PLN00113 superfamily	76	1183	1.50227e-122
	KAH0470638.1	PLN00113 superfamily	255	839	1.07077e-60
	KAH0470638.1	PLN03150 superfamily	924	1094	3.53563e-19
	KAH0470638.1	PLN03150 superfamily	8	62	1.42525e-06
	KAH0461206.1	PLN00113 superfamily	199	743	4.57641e-86
	KAH0461206.1	PLN03150 superfamily	111	195	2.11995e-18
	KAH0461206.1	PLN03150 superfamily	681	836	2.40814e-15
	KAH0461206.1	PLN00113 superfamily	23	195	7.65211e-13
	KAH0464752.1	PLN00113 superfamily	41	1125	1.25768e-121
	KAH0470987.1	PLN00113 superfamily	22	661	5.025e-61
	KAH0470987.1	PLN00113 superfamily	555	871	1.61712e-09
	KAH0468217.1	PLN00113 superfamily	2	661	5.49291e-87
	KAH0451914.1	PLN00113 superfamily	232	1188	9.07638e-132
	KAH0451914.1	LRR	67	355	1.0585e-11
	KAH0451914.1	LRRNT_2	23	63	4.12183e-08
	KAH0456531.1	PLN00113 superfamily	8	1050	2.36098e-143
	KAH0457116.1	PLN00113 superfamily	14	1008	0
	KAH0463187.1	PLN00113 superfamily	122	1065	8.74903e-160
	KAH0463187.1	LRRNT_2	30	69	0.000134852
	KAH0457298.1	PLN00113 superfamily	11	1030	7.11385e-160
	KAH0464151.1	PLN00113 superfamily	36	966	0
	KAH0451226.1	PLN00113 superfamily	30	1104	9.57021e-154
	KAH0448490.1	PLN00113 superfamily	241	1187	1.87232e-105
	KAH0448490.1	PLN03150 superfamily	149	224	5.30468e-12
	KAH0448490.1	LRRNT_2	42	83	1.31636e-09
	KAH0448490.1	PLN03150 superfamily	77	181	7.49225e-07
	KAH0453455.1	PLN00113 superfamily	6	966	2.27011e-149
	KAH0449410.1	PLN00113 superfamily	4	972	0
	KAH0467988.1	PLN00113 superfamily	29	970	6.20622e-170
	KAH0469891.1	PLN00113 superfamily	60	1093	1.76474e-153
	KAH0467054.1	PLN00113 superfamily	19	995	0
	KAH0467270.1	PLN00113 superfamily	31	981	0
	KAH0455866.1	PLN00113 superfamily	60	1016	2.77736e-177
	KAH0463183.1	PLN00113 superfamily	32	1087	9.88994e-147
	KAH0453215.1	PLN00113 superfamily	165	1239	3.29735e-125
	KAH0461101.1	PLN00113 superfamily	64	883	4.96208e-109
	KAH0460118.1	PLN00113 superfamily	31	969	0
	KAH0448475.1	PLN00113 superfamily	18	971	1.00571e-159
	KAH0467104.1	PLN00113 superfamily	15	1029	4.87168e-102
	KAH0468607.1	PLN00113 superfamily	6	956	9.0645e-126
[truncated: 6,592 more rows]

## Sheet: E
	Table S1E Pfam results of domains retrieval
[truncated: 16,434 more rows]
