# Supplementary material for: Evolution patterns of NBS genes in the genus Dendrobium and NBS-LRR gene expression in D. officinale by salicylic acid treatment
Source: BMC Plant Biol. 2022 Nov 14;22:529. doi: 10.1186/s12870-022-03904-2 (PMC9661794; doi:10.1186/s12870-022-03904-2)
Supplement: Supplementary file 4 — Additional file 4. [file 12870_2022_3904_MOESM4_ESM.xlsx]

## Sheet: Table S2
	Table S2 The species information used in species tree
	Number	Class	Order	Family	Species	Accession no. of cp genome	Accession no. of ITS
	1	Monocotyledoneae	Asparagales	Orchidaceae	Goodyera fumata	NC_026773.1	KT344012.1
	2	Monocotyledoneae	Asparagales	Orchidaceae	Goodyera schlechtendaliana	NC_029364.1	KR815835.1
	3	Monocotyledoneae	Asparagales	Orchidaceae	Goodyera procera	NC_029363.1	MK451741.1
	4	Monocotyledoneae	Asparagales	Orchidaceae	Ludisia discolor	NC_030540.1	KR815834.1
	5	Monocotyledoneae	Asparagales	Orchidaceae	Habenaria pantlingiana	NC_026775.1	MF944309.1
	6	Monocotyledoneae	Asparagales	Orchidaceae	Dendrobium kingianum	LC331062.1	EU430384.1
	7	Monocotyledoneae	Asparagales	Orchidaceae	Dendrobium salaccense	NC_035332.1	MK522259.1
	8	Monocotyledoneae	Asparagales	Orchidaceae	Dendrobium ellipsophyllum	NC_035340.1	MK522240.1
	9	Monocotyledoneae	Asparagales	Orchidaceae	Dendrobium hancockii	LC500592.1	HM590377.1
	10	Monocotyledoneae	Asparagales	Orchidaceae	Dendrobium chrysotoxum	LC193517.1	HM590383.1
	11	Monocotyledoneae	Asparagales	Orchidaceae	Dendrobium officinale	NC_024019.1	KC205183.1
	12	Monocotyledoneae	Asparagales	Orchidaceae	Dendrobium nobile	NC_029456.1	HM590382.1
	13	Monocotyledoneae	Asparagales	Orchidaceae	Dendrobium huoshanense	NC_028430.1	HM590368.1
	14	Monocotyledoneae	Asparagales	Orchidaceae	Bulbophyllum steyermarkii	NC_048484	GQ339688.1
	15	Monocotyledoneae	Asparagales	Orchidaceae	Bulbophyllum exaltatum	NC_048480	GQ339715.1
	16	Monocotyledoneae	Asparagales	Orchidaceae	Bulbophyllum reptans	LC642726	MK164498.1
	17	Monocotyledoneae	Asparagales	Orchidaceae	Bulbophyllum odoratissimum	LC642720	MK164483.1
	18	Monocotyledoneae	Asparagales	Orchidaceae	Phalaenopsis aphrodite	NC_007499.1	AY391548.1
	19	Monocotyledoneae	Asparagales	Orchidaceae	Phalaenopsis equestris	NC_017609.1	MT944124.1
	20	Monocotyledoneae	Asparagales	Orchidaceae	Bletilla ochracea	NC_029483.1	MH520968.1
	21	Monocotyledoneae	Asparagales	Orchidaceae	Bletilla striata	NC_028422.1	KT119555.1
	22	Monocotyledoneae	Asparagales	Orchidaceae	Paphiopedilum armeniacum	NC_026779.1	JX088560.1
	23	Monocotyledoneae	Asparagales	Orchidaceae	Paphiopedilum niveum	NC_026776.1	MG522874.1
	24	Monocotyledoneae	Asparagales	Orchidaceae	Apostasia shenzhenica	NC_039812.1	KX345131.1
	25	Monocotyledoneae	Asparagales	Orchidaceae	Vanilla planifolia	NC_026778.1	MW829662.1
	26	Monocotyledoneae	Alismatales	Araceae	Lemna minor	NC_010109.1	KJ400887.1
	27	Monocotyledoneae	Alismatales	Araceae	Colocasia esculenta	NC_016753.1	MK961250.1
	28	Dicotyledoneae	Brassicales	Brassicaceae	Arabidopsis thaliana	NC_000932.1	MG886682.1

## Sheet: cp gene information
	Apostasia shenzhenica					Bulbophyllum reptans					Arabidopsis thaliana					Bletilla ochracea					Bletilla striata					Bulbophyllum exaltatum					Bulbophyllum odoratissimum					Bulbophyllum steyermarkii					Colocasia esculenta					Dendrobium chrysotoxum
	matK	>	81587	82897		matK	<	1525	3030		matK	<	2056	3570		matK	<	1659	3212		matK	<	1705	3303		matK	<	1717	3252		matK	<	1542	3079		matK	<	1721	3256		matK	<	2313	3851		matK	<	1715	3253
	trnQ	>	77153	77224		trnQ	<	5320	5391		trnQ	<	6616	6687		trnQ	<	6839	6910		trnQ	<	7044	7115		trnQ	<	6453	6524		trnQ	<	5547	5618		trnQ	<	7061	7132		trnQ	<	7908	7979		trnQ	<	6953	7024
	trnS	>	76161	76247		trnS	<	6615	6702		trnS	>	7785	7872		trnS	<	8157	8244		trnS	<	8398	8485		trnS	<	7835	7922		trnS	<	6820	6907		trnS	<	8391	8478		trnS	<	9265	9352		trnS	<	8324	8418
	atpA	>	17199	18722		atpA	<	8064	9587		atpA	<	9938	11461		atpA	<	10008	11531		atpA	<	10291	11865		atpA	<	9835	11358		atpA	<	8272	9795		atpA	<	10414	11937		atpA	<	12072	13595		atpA	<	10366	11889
	atpF-ex1	>	15715	15858		atpF-ex2	<	9660	10069		atpF-ex2	<	11529	11938		atpF-ex2	<	11604	12014		atpF-ex2	<	11940	12350		atpF-ex2	<	11431	11840		atpF-ex2	<	9868	10280		atpF-ex2	<	12010	12419		atpF-ex2	<	13672	14072		atpF-ex2	<	11962	12371
	atpF-ex2	>	16701	17111		atpF-ex1	<	10840	10984		atpF-ex1	<	12654	12798		atpF-ex1	<	12986	13129		atpF-ex1	<	13297	13440		atpF-ex1	<	12725	12869		atpF-ex1	<	11067	11211		atpF-ex1	<	13317	13461		atpF-ex1	<	14897	15041		atpF-ex1	<	13297	13441
	atpH	>	15351	15596		atpH	<	11085	11330		atpH	<	13262	13507		atpH	<	13288	13533		atpH	<	13604	13849		atpH	<	13008	13253		atpH	<	11309	11554		atpH	<	13600	13845		atpH	<	15520	15765		atpH	<	13580	13825
	atpI	>	13865	14608		atpI	<	11841	12584		atpI	<	14021	14770		atpI	<	14154	14897		atpI	<	14518	15237		atpI	<	13985	14728		atpI	<	12061	12804		atpI	<	14593	15336		atpI	<	16647	17390		atpI	<	14555	15298
	rps2	>	12862	13572		rps2	<	12860	13570		rps2	<	15013	15723		rps2	<	15197	15907		rps2	<	15528	16238		rps2	<	15016	15726		rps2	<	13073	13783		rps2	<	15623	16333		rps2	<	17634	18344		rps2	<	15588	16298
	rpoC1-ex1	>	5381	5803		rpoC1-ex2	<	18137	19744		rpoC1-ex2	<	20251	21861		rpoC1-ex2	<	20472	22082		rpoC1-ex2	<	20792	22420		rpoC1-ex2	<	20341	21948		rpoC1-ex2	<	18338	19945		rpoC1-ex2	<	20889	22496		rpoC1-ex2	<	22872	24491		rpoC1-ex2	<	20876	22483
	rpoC1-ex2	>	6602	8212		rpoC1-ex1	<	20524	20976		rpoC1-ex1	<	22653	23084		rpoC1-ex1	<	22886	23320		rpoC1-ex1	<	23196	23630		rpoC1-ex1	<	22720	23172		rpoC1-ex1	<	20735	21187		rpoC1-ex1	<	23248	23700		rpoC1-ex1	<	25242	25694		rpoC1-ex1	<	23242	23694
	rpoB	>	2145	5354		rpoB	<	20982	24194		rpoB	<	23111	26329		rpoB	<	23347	26559		rpoB	<	23657	26869		rpoB	<	23178	26390		rpoB	<	21193	24405		rpoB	<	23706	26918		rpoB	<	25700	28918		rpoB	<	23700	26912
	trnC	<	970	1040		trnC	>	25105	25175		trnC	>	27373	27443		trnC	>	27964	28045		trnC	>	28252	28334		trnC	>	27834	27904		trnC	>	25482	25552		trnC	>	28327	28396		trnC	>	30350	30430		trnC	>	27992	28062
	petN	<	559	648		petN	>	25888	25977		petN	>	28089	28178		petN	<	29942	30031		petN	<	30257	30346		petN	>	28706	28795		petN	>	26277	26366		petN	>	29191	29280		petN	>	31295	31384		petN	>	28883	28972
	trnD	<	61553	61626		trnD	<	27160	27233		trnD	<	29801	29874		trnD	<	31066	31139		trnD	<	31399	31472		trnD	<	30746	30819		trnD	<	27662	27735		trnD	<	30381	30454		trnD	<	33177	33250		trnD	<	30727	30800
	psbD	>	63974	65035		psbD	>	28960	30021		psbD	>	32711	33772		psbD	>	33914	34975		psbD	>	34256	35317		psbD	>	33301	34362		psbD	>	29513	30574		psbD	>	32998	34059		psbD	>	35799	36860		psbD	>	33055	34116
	psbC	>	64941	66404		psbC	>	29969	31390		psbC	>	33720	35141		psbC	>	34923	36344		psbC	>	35265	36686		psbC	>	34310	35731		psbC	>	30522	31943		psbC	>	34007	35428		psbC	>	36808	38229		psbC	>	34064	35485
	trnS	<	66693	66785		trnS	<	31512	31599		trnS	<	35312	35403		trnS	<	36513	36604		trnS	<	36824	36915		trnS	<	35873	35960		trnS	<	32076	32163		trnS	<	35561	35648		trnS	<	38358	38450		trnS	<	35619	35711
	trnG	>	67510	67580		trnG	>	32240	32310		trnG	>	36490	36560		trnG	>	37309	37379		trnG	>	37634	37704		trnG	>	36570	36640		trnG	>	32816	32886		trnG	>	36239	36309		trnG	>	39275	39345		trnG	>	36414	36484
	rps14	<	68000	68302		rps14	<	32687	32989		rps14	<	36938	37240		rps14	<	37801	38103		rps14	<	38118	38420		rps14	<	37055	37357		rps14	<	33271	33573		rps14	<	36724	37026		rps14	<	39721	40023		rps14	<	36903	37205
	psaA	<	70686	72938		psaA	<	35362	37614		psaA	<	39605	41857		psaA	<	40480	42738		psaA	<	40787	43039		psaA	<	39730	41982		psaA	<	35945	38197		psaA	<	39399	41651		psaA	<	42400	44652		psaA	<	39579	41831
	ycf3-ex3	<	73571	73731		ycf3-ex3	<	38010	38162		ycf3-ex3	<	42584	42736		ycf3-ex3	<	43370	43522		ycf3-ex3	<	43682	43834		ycf3-ex3	<	42563	42715		ycf3-ex3	<	38653	38805		ycf3-ex3	<	42213	42365		ycf3-ex3	<	45319	45471		ycf3-ex3	<	42502	42654
	ycf3-ex2	<	74532	74759		ycf3-ex2	<	38917	39146		ycf3-ex2	<	43524	43751		ycf3-ex2	<	44298	44527		ycf3-ex2	<	44614	44843		ycf3-ex2	<	43470	43699		ycf3-ex2	<	39567	39796		ycf3-ex2	<	43121	43350		ycf3-ex2	<	46266	46495		ycf3-ex2	<	43389	43618
	ycf3-ex1	<	75501	75624		ycf3-ex1	<	39868	39991		ycf3-ex1	<	44466	44591		ycf3-ex1	<	45268	45391		ycf3-ex1	<	45566	45689		ycf3-ex1	<	44426	44549		ycf3-ex1	<	40522	40645		ycf3-ex1	<	44083	44206		ycf3-ex1	<	47234	47357		ycf3-ex1	<	44341	44464
	trnS	>	20328	20415		trnS	>	40555	40641		trnS	>	44827	44913		trnS	>	45962	46048		trnS	>	46241	46327		trnS	>	44761	44847		trnS	>	41136	41222		trnS	>	44423	44509		trnS	>	48246	48349		trnS	>	45024	45110
	atpE	<	27570	27974		atpE	<	46904	47308		atpE	<	52265	52663		atpE	<	53072	53476		atpE	<	53319	53723		atpE	<	50369	50776		atpE	<	47389	47793		atpE	<	50274	50681		atpE	<	56884	57291		atpE	<	51421	51825
	atpB	<	27971	29467		atpB	<	47305	48807		atpB	<	52660	54156		atpB	<	53473	54969		atpB	<	53720	55216		atpB	<	50773	52269		atpB	<	47790	49292		atpB	<	50678	52174		atpB	<	57288	58784		atpB	<	51822	53318
	rbcL	>	30610	32052		rbcL	>	49495	50964		rbcL	>	54958	56397		rbcL	>	56097	57566		rbcL	>	56274	57737		rbcL	>	52968	54428		rbcL	>	49990	51459		rbcL	>	53196	54656		rbcL	>	59544	60986		rbcL	>	54346	55815
	accD	<	33279	34790		accD	>	51657	53099		accD	>	57075	58541		accD	>	58403	59857		accD	>	58558	60015		accD	>	55113	56537		accD	>	52238	53680		accD	>	55372	56820		accD	>	61759	63234		accD	>	56661	58109
	psaI	>	34915	35025		psaI	>	53829	53939		psaI	>	59247	59360		psaI	>	60298	60408		psaI	>	60466	60576		psaI	>	57370	57480		psaI	>	54427	54537		psaI	>	57664	57774		psaI	>	64227	64337		psaI	>	58880	58990
	ycf4	>	35514	36068		ycf4	>	54215	54769		ycf4	>	59772	60326		ycf4	>	60829	61383		ycf4	>	60980	61534		ycf4	>	57884	58438		ycf4	>	54738	55292		ycf4	>	58201	58755		ycf4	>	64705	65259		ycf4	>	59388	59942
	cemA	>	36366	37046		cemA	>	55315	56004		cemA	>	60741	61430		cemA	>	62134	62823		cemA	>	62290	62985		cemA	>	59173	59862		cemA	>	55866	56555		cemA	>	59477	60166		cemA	>	66460	66936		cemA	>	60667	61356
	psbJ	<	39475	39597		psbJ	<	58113	58235		psbJ	<	63538	63660		psbJ	<	65074	65196		psbJ	<	65225	65347		psbJ	<	62042	62164		psbJ	<	58659	58781		psbJ	<	62339	62461		psbJ	<	69031	69153		psbJ	<	63560	63682
	psbL	<	39726	39842		psbL	<	58356	58472		psbL	<	63804	63920		psbL	<	65317	65433		psbL	<	65468	65584		psbL	<	62285	62401		psbL	<	58902	59018		psbL	<	62582	62698		psbL	<	69279	69395		psbL	<	63803	63919
	psbF	<	39865	39984		psbF	<	58495	58614		psbF	<	63942	64061		psbF	<	65456	65575		psbF	<	65607	65726		psbF	<	62424	62543		psbF	<	59041	59160		psbF	<	62721	62840		psbF	<	69418	69537		psbF	<	63942	64061
	psbE	<	39995	40246		psbE	<	58625	58876		psbE	<	64071	64322		psbE	<	65586	65837		psbE	<	65737	65988		psbE	<	62554	62805		psbE	<	59171	59422		psbE	<	62851	63102		psbE	<	69548	69799		psbE	<	64072	64323
	petL	>	40757	40852		petL	>	59362	59457		petL	>	65712	65807		petL	>	66691	66786		petL	>	66886	66981		petL	>	63971	64066		petL	>	59890	59985		petL	>	64236	64331		petL	>	71029	71124		petL	>	65452	65547
	petG	>	41046	41159		petG	>	59647	59760		petG	>	65998	66111		petG	>	66986	67099		petG	>	67171	67284		petG	>	64256	64369		petG	>	60169	60282		petG	>	64521	64634		petG	>	71294	71407		petG	>	65737	65850
	psaJ	>	42101	42235		psaJ	>	60506	60640		psaJ	>	66929	67063		psaJ	>	67914	68048		psaJ	>	68088	68222		psaJ	>	65148	65282		psaJ	>	61026	61160		psaJ	>	65411	65545		psaJ	>	72201	72329		psaJ	>	66629	66757
	rpl33	>	42480	42680		rpl33	>	61115	61315		rpl33	>	67488	67688		rpl33	>	68661	68861		rpl33	>	68821	69021		rpl33	>	65904	66104		rpl33	>	61706	61906		rpl33	>	66114	66314		rpl33	>	72771	72971		rpl33	>	67352	67552
	rpl20	<	43423	43815		rpl20	<	62032	62418		rpl20	<	68512	68865		rpl20	<	69656	70015		rpl20	<	69799	70155		rpl20	<	66825	67211		rpl20	<	62645	63016		rpl20	<	67033	67419		rpl20	<	73748	74101		rpl20	<	68310	68687
	clpP-ex3	<	44837	45085		clpP-ex3	<	63333	63584		clpP-ex3	<	69910	70137		clpP-ex3	<	71025	71276		clpP-ex3	<	71166	71417		clpP-ex3	<	68207	68458		clpP-ex3	<	63954	64205		clpP-ex3	<	68405	68656		clpP-ex3	<	75204	75449		clpP-ex3	<	69736	69966
	clpP-ex2	<	45831	46125		clpP-ex2	<	64241	64532		clpP-ex2	<	70653	70944		clpP-ex2	<	71962	72252		clpP-ex2	<	72087	72377		clpP-ex2	<	69133	69424		clpP-ex2	<	64862	65153		clpP-ex2	<	69322	69613		clpP-ex2	<	76089	76380		clpP-ex2	<	70636	70927
	clpP-ex1	<	47429	47499		clpP-ex1	<	65220	65290		clpP-ex1	<	71812	71882		clpP-ex1	<	73184	73252		clpP-ex1	<	73274	73342		clpP-ex1	<	70456	70526		clpP-ex1	<	65857	65927		clpP-ex1	<	70573	70643		clpP-ex1	<	77181	77251		clpP-ex1	<	71878	71948
	psbT	<	150842	150949		psbT	>	67462	67572		psbT	>	74082	74183		psbT	>	75720	75821		psbT	>	75752	75853		psbT	>	73323	73424		psbT	>	68123	68233		psbT	>	73466	73567		psbT	>	79418	79519		psbT	>	74673	74780
	rpoA	>	145802	146821		rpoA	<	71239	72144		rpoA	<	77901	78890		rpoA	<	79628	80644		rpoA	<	79669	80667		rpoA	<	77131	78144		rpoA	<	71878	72783		rpoA	<	77290	78309		rpoA	<	83270	84289		rpoA	<	78574	79593
	rps11	>	145313	145729		rps11	<	72314	72730		rps11	<	78960	79376		rps11	<	80728	81144		rps11	<	80751	81167		rps11	<	78228	78644		rps11	<	72953	73369		rps11	<	78393	78809		rps11	<	84363	84779		rps11	<	79677	80093
	rpl36	>	145020	145133		rpl36	<	72882	72995		rpl36	<	79489	79602		rpl36	<	81298	81411		rpl36	<	81339	81452		rpl36	<	78802	78915		rpl36	<	73517	73630		rpl36	<	78957	79070		rpl36	<	84894	85007		rpl36	<	80258	80371
	rps8	>	144128	144523		rps8	<	73466	73861		rps8	<	80068	80472		rps8	<	81873	82268		rps8	<	81914	82309		rps8	<	79377	79772		rps8	<	74101	74496		rps8	<	79532	79927		rps8	<	85489	85887		rps8	<	80832	81227
	rpl14	>	143508	143876		rpl14	<	73999	74367		rpl14	<	80696	81064		rpl14	<	82465	82833		rpl14	<	82537	82905		rpl14	<	79984	80352		rpl14	<	74645	75013		rpl14	<	80137	80505		rpl14	<	86049	86417		rpl14	<	81457	81825
	rps3	>	141078	141740		rps3	<	76119	76775		rps3	<	82826	83482		rps3	<	84783	85439		rps3	<	84773	85429		rps3	<	82313	82969		rps3	<	76697	77353		rps3	<	82465	83121		rps3	<	88176	88832		rps3	<	83755	84411
	rpl22	>	140602	140964		rpl22	<	76666	77157		rpl22	<	83467	83949		rpl22	<	85483	85842		rpl22	<	85507	85863		rpl22	<	83014	83388		rpl22	<	77338	77736		rpl22	<	83165	83530		rpl22	<	88898	89269		rpl22	<	84457	84822
	trnV	<	123224	123295		trnV	>	93629	93700		trnV	>	100709	100780		trnV	>	102840	102911		trnV	>	102639	102710		trnV	>	100305	100376		trnV	>	94102	94173		trnV	>	99201	99272		trnV	>	106356	106427		trnV	>	101995	102066
	rrn4.5	<	116063	116165		rrn4.5	>	100740	100842		rrn4.5	>	107599	107701		rrn4.5	>	109948	110050		rrn4.5	>	109743	109845		rrn4.5	>	107419	107521		rrn4.5	>	101209	101311		rrn4.5	>	106313	106415		rrn4.5	>	113449	113551		rrn4.5	>	109091	109193
	rpl32	>	101584	101766		rpl32	<	106194	106367		rpl32	>	113449	113607		rpl32	>	115499	115672		rpl32	>	115225	115398		rpl32	>	109781	109954		rpl32	<	106758	106931		rpl32	>	111640	111813		rpl32	>	119283	119456		rpl32	>	112552	112725
	psaC	<	105718	105963		psaC	<	109735	109980		psaC	<	117318	117563		psaC	<	119438	119683		psaC	<	119230	119475		psaC	<	113709	113954		psaC	<	110294	110539		psaC	<	115465	115710		psaC	<	123085	123330		psaC	<	116099	116344
	rps15	<	108355	108633		rps15	<	115477	115749		rps15	<	123296	123562		rps15	<	125634	125906		rps15	<	125309	125581		rps15	<	119310	119582		rps15	<	116111	116383		rps15	<	116161	116433		rps15	<	129953	130231		rps15	<	119572	119844
	ycf1	<	108779	114391		ycf1	<	115961	121570		ycf1	<	123884	129244		ycf1	<	126239	130588		ycf1	<	125870	130288		ycf1	<	120019	124632		ycf1	<	116707	122253		ycf1	<	116805	122201		ycf1	<	131290	137073		ycf1	<	120219	125750
