# Supplementary material for: Evolution patterns of NBS genes in the genus Dendrobium and NBS-LRR gene expression in D. officinale by salicylic acid treatment
Source: BMC Plant Biol. 2022 Nov 14;22:529. doi: 10.1186/s12870-022-03904-2 (PMC9661794; doi:10.1186/s12870-022-03904-2)
Supplement: Supplementary file 5 — Additional file 5. [file 12870_2022_3904_MOESM5_ESM.xlsx]

## Sheet: Sheet1
	Table S3 The chromosome information used in syntenic gene analysis
	Number	Species	Accession number	Chr name	Length (Mb)
	1	Dendrobium chrysotoxum	CM034314.1	DCchr1	95.84
	2	Dendrobium chrysotoxum	CM034305.1	DCchr2	94.2
	3	Dendrobium chrysotoxum	CM034302.1	DCchr3	93.87
	4	Dendrobium chrysotoxum	CM034313.1	DCchr4	90.23
	5	Dendrobium chrysotoxum	CM034315.1	DCchr5	87.09
	6	Dendrobium chrysotoxum	CM034312.1	DCchr6	83.83
	7	Dendrobium chrysotoxum	CM034300.1	DCchr7	78.12
	8	Dendrobium chrysotoxum	CM034307.1	DCchr8	64.66
	9	Dendrobium chrysotoxum	CM034298.1	DCchr9	57.86
	10	Dendrobium chrysotoxum	CM034301.1	DCchr10	57.63
	11	Dendrobium chrysotoxum	CM034309.1	DCchr11	57.45
	12	Dendrobium chrysotoxum	CM034308.1	DCchr12	57.44
	13	Dendrobium chrysotoxum	CM034297.1	DCchr13	55.98
	14	Dendrobium chrysotoxum	CM034303.1	DCchr14	54.76
	15	Dendrobium chrysotoxum	CM034306.1	DCchr15	50.78
	16	Dendrobium chrysotoxum	CM034310.1	DCchr16	45.18
	17	Dendrobium chrysotoxum	CM034311.1	DCchr17	44.81
	18	Dendrobium chrysotoxum	CM034304.1	DCchr18	43.14
	19	Dendrobium chrysotoxum	CM034299.1	DCchr19	36.51
	20	Dendrobium nobile	CM039735.1	DNchr1	90.94
	21	Dendrobium nobile	CM039723.1	DNchr2	85.89
	22	Dendrobium nobile	CM039736.1	DNchr3	80.16
	23	Dendrobium nobile	CM039726.1	DNchr4	78.13
	24	Dendrobium nobile	CM039734.1	DNchr5	74.33
	25	Dendrobium nobile	CM039721.1	DNchr6	72.72
	26	Dendrobium nobile	CM039733.1	DNchr7	71.04
	27	Dendrobium nobile	CM039719.1	DNchr8	61.47
	28	Dendrobium nobile	CM039722.1	DNchr9	58.95
	29	Dendrobium nobile	CM039728.1	DNchr10	55.44
	30	Dendrobium nobile	CM039718.1	DNchr11	55.31
	31	Dendrobium nobile	CM039730.1	DNchr12	53.36
	32	Dendrobium nobile	CM039724.1	DNchr13	51.28
	33	Dendrobium nobile	CM039729.1	DNchr14	48.95
	34	Dendrobium nobile	CM039732.1	DNchr15	43.93
	35	Dendrobium nobile	CM039731.1	DNchr16	42.41
	36	Dendrobium nobile	CM039727.1	DNchr17	39.5
	37	Dendrobium nobile	CM039720.1	DNchr18	37.44
	38	Dendrobium nobile	CM039725.1	DNchr19	36.03
	39	Dendrobium officinale	CM033682.1	TPchr1	90.57
	40	Dendrobium officinale	CM033683.1	TPchr2	87.34
	41	Dendrobium officinale	CM033684.1	TPchr3	76.62
	42	Dendrobium officinale	CM033685.1	TPchr4	75.85
	43	Dendrobium officinale	CM033686.1	TPchr5	72.22
	44	Dendrobium officinale	CM033687.1	TPchr6	70.38
	45	Dendrobium officinale	CM033688.1	TPchr7	70.37
	46	Dendrobium officinale	CM033689.1	TPchr8	60.15
	47	Dendrobium officinale	CM033690.1	TPchr9	52.47
	48	Dendrobium officinale	CM033691.1	TPchr10	51.13
	49	Dendrobium officinale	CM033692.1	TPchr11	51.07
	50	Dendrobium officinale	CM033693.1	TPchr12	48.4
	51	Dendrobium officinale	CM033694.1	TPchr13	45.95
	52	Dendrobium officinale	CM033695.1	TPchr14	43.86
	53	Dendrobium officinale	CM033696.1	TPchr15	42.44
	54	Dendrobium officinale	CM033697.1	TPchr16	41.21
	55	Dendrobium officinale	CM033698.1	TPchr17	40.64
	56	Dendrobium officinale	CM033699.1	TPchr18	39.18
	57	Dendrobium officinale	CM033700.1	TPchr19	36.22
	58	Vanilla planifolia	CM028150.1	VPchr1	84.21
	59	Vanilla planifolia	CM028151.1	VPchr2	69.38
	60	Vanilla planifolia	CM028154.1	VPchr3	49.8
	61	Vanilla planifolia	CM028152.1	VPchr4	47.84
	62	Vanilla planifolia	CM028153.1	VPchr5	47.69
	63	Vanilla planifolia	CM028155.1	VPchr6	46.09
	64	Vanilla planifolia	CM028156.1	VPchr7	40.07
	65	Vanilla planifolia	CM028161.1	VPchr8	39.14
	66	Vanilla planifolia	CM028160.1	VPchr9	35.83
	67	Vanilla planifolia	CM028157.1	VPchr10	33.88
	68	Vanilla planifolia	CM028158.1	VPchr11	33.68
	69	Vanilla planifolia	CM028159.1	VPchr12	33.42
	70	Vanilla planifolia	CM028162.1	VPchr13	26.28
	71	Vanilla planifolia	CM028163.1	VPchr14	22.17
