# Supplementary material for: Evolution patterns of NBS genes in the genus Dendrobium and NBS-LRR gene expression in D. officinale by salicylic acid treatment
Source: BMC Plant Biol. 2022 Nov 14;22:529. doi: 10.1186/s12870-022-03904-2 (PMC9661794; doi:10.1186/s12870-022-03904-2)
Supplement: Supplementary file 6 — Additional file 6. [file 12870_2022_3904_MOESM6_ESM.xlsx]

## Sheet: Sheet1
	Table S4 Primers used in this study for quantitative real-time PCR
	Gene name	Forward primer sequence	Tm of forward primer (℃)	Reverse primer sequence	Tm of reverse primer (℃)
	Dof008571	5'-GAGAGGGAAGTTGCTGAGTGTGA-3'	59	5'-CGGTGAAATCAGGCTCTGAGG-3'	59
	Dof024904	5'-GGCTAAGGAGAGAGATCAAGCGT-3'	60	5'-TGAACATTGCTGCATAACGTCGA-3'	59
	Dof000577	5'-GATGGAAGATGTCCGCGAAACC-3'	60	5'-ACTCCAGCACTCCAGATGTCAAT-3'	60
	Dof010081	5'-CTGTCTTATCACGCTTGAAGCAGT-3'	59	5'-CTGCTGCAGCTCTAAGAGCAT-3'	60
	Dof010899	5'-ACATCGTCATGGAACTCTGTGC-3'	59	5'-TCCATAAGATCACGGATCTCCGT-3'	59
	Dof013547	5'-AGCCGTTTAAAGCAGTTTGCC-3'	59	5'-CTCCGAGCTCCAGATGGACTG-3'	60
	Dof005640	5'-GACGGGAGTGGACTCATAGACG-3'	60	5'-GCTGAAAGTAGCAGAGCCAGT-3'	59
	Dof006104	5'-ATACGAGCATCCTCCTCCAGC-3'	60	5'-AGGATTCATAGGTGAAAGTCGCAG-3'	59
	Dof014321	5'-AGCCGACGACCTCATCTCT-3'	60	5'-ACAGAGATCCCCTGCATCATGT-3'	60
	Dof015798	5'-ATGGAGAAAGCACCAGCTGG-3'	59	5'-GTTCTTAGCAGGCTCATACGCA-3'	59
	Dof017381	5'-CTTCCAACGATCAAACCACAACCC-3'	60	5'-CTCGCATCATCCGGACGAATT-3'	60
	Dof004597	5'-ATATTGCGCCCCAGAATATGCT-3'	59	5'-CAGTCTCTTCTCCCTCCAATTTGC-3'	59
	Dof017452	5'-GCCAGGTCCGGTTCTCTCAT-3'	60	5'-CACCTGGCCTAGCGTTTAGAAG-3'	59
	Dof018039	5'-GTGACATGTGAAATACGTGGCT-3'	59	5'-CTCATTAAGCTGGCAATGCAGGAC-3'	60
	Dof020138	5'-TGAGAGCTTAGAGGTGTTGTCCA-3'	59	5'-GACAGTGGATGTAACTGTGAAGCC-3'	59
	GAPDH	5'-TTCGGAAGGATTGGAAGGCTTGTAG-3'	60	5'-GAGATGATAACCTTCTTGGCACCGC-3'	60
