# Supplementary material for: Evolution patterns of NBS genes in the genus Dendrobium and NBS-LRR gene expression in D. officinale by salicylic acid treatment
Source: BMC Plant Biol. 2022 Nov 14;22:529. doi: 10.1186/s12870-022-03904-2 (PMC9661794; doi:10.1186/s12870-022-03904-2)
Supplement: Supplementary file 7 — Additional file 7. [file 12870_2022_3904_MOESM7_ESM.xlsx]

## Sheet: Sheet1
	Table S5 The identified NBS gene information in six orchids and A. thaliana
	No.	Species	Gene name	Gene type	Protein length (aa)	Location
	1	D. officinale	Dof000094	N	423	TPchr1
	2	D. officinale	Dof002599	N	276	TPchr2
	3	D. officinale	Dof002809	CN	647	TPchr2
	4	D. officinale	Dof002817	N	293	TPchr2
	5	D. officinale	Dof002824	N	437	TPchr2
	6	D. officinale	Dof002827	CN	392	TPchr2
	7	D. officinale	Dof002831	NL	718	TPchr2
	8	D. officinale	Dof002836	CN	811	TPchr2
	9	D. officinale	Dof002838	CNL	632	TPchr2
	10	D. officinale	Dof002847	N	303	TPchr2
	11	D. officinale	Dof002859	N	135	TPchr2
	12	D. officinale	Dof002861	CN	805	TPchr2
	13	D. officinale	Dof002867	CN	415	TPchr2
	14	D. officinale	Dof003203	CN	1234	TPchr2
	15	D. officinale	Dof004685	N	1300	TPchr3
	16	D. officinale	Dof005118	N	157	TPchr3
	17	D. officinale	Dof005807	N	1189	TPchr3
	18	D. officinale	Dof007745	CN	1045	TPchr4
	19	D. officinale	Dof008501	CNL	886	TPchr5
	20	D. officinale	Dof008997	CNL	952	TPchr5
	21	D. officinale	Dof008999	N	903	TPchr5
	22	D. officinale	Dof009002	CN	1128	TPchr5
	23	D. officinale	Dof010683	NL	918	TPchr6
	24	D. officinale	Dof010696	N	1102	TPchr6
	25	D. officinale	Dof010976	CN	515	TPchr6
	26	D. officinale	Dof012437	CN	1225	TPchr8
	27	D. officinale	Dof012439	CNLCN	2260	TPchr8
	28	D. officinale	Dof012657	N	644	TPchr8
	29	D. officinale	Dof013246	N	785	TPchr8
	30	D. officinale	Dof013248	N	133	TPchr8
	31	D. officinale	Dof013253	N	169	TPchr8
	32	D. officinale	Dof013255	N	174	TPchr8
	33	D. officinale	Dof013257	NL	720	TPchr8
	34	D. officinale	Dof013259	NLNNL	2920	TPchr8
	35	D. officinale	Dof013260	CN	382	TPchr8
	36	D. officinale	Dof013262	CNL	1047	TPchr8
	37	D. officinale	Dof013264	CNL	1099	TPchr8
	38	D. officinale	Dof014342	NL	956	TPchr9
	39	D. officinale	Dof014343	NLNL	2082	TPchr9
	40	D. officinale	Dof014359	N	1022	TPchr9
	41	D. officinale	Dof014360	N	1327	TPchr9
	42	D. officinale	Dof016763	CN	1030	TPchr12
	43	D. officinale	Dof016764	CN	1131	TPchr12
	44	D. officinale	Dof016810	CN	1124	TPchr12
	45	D. officinale	Dof016813	N	1028	TPchr12
	46	D. officinale	Dof018917	NL	911	TPchr13
	47	D. officinale	Dof019158	CN	983	TPchr14
	48	D. officinale	Dof019188	CNL	774	TPchr14
	49	D. officinale	Dof019190	CNC	1412	TPchr14
	50	D. officinale	Dof019191	CNL	989	TPchr14
	51	D. officinale	Dof019192	CN	918	TPchr14
	52	D. officinale	Dof019452	CN	867	TPchr14
	53	D. officinale	Dof020133	N	394	TPchr14
	54	D. officinale	Dof020135	NL	478	TPchr14
	55	D. officinale	Dof020136	NL	498	TPchr14
	56	D. officinale	Dof020138	NL	918	TPchr14
	57	D. officinale	Dof020566	CNL	864	TPchr15
	58	D. officinale	Dof020707	NL	687	TPchr15
	59	D. officinale	Dof023329	CN	1069	TPchr17
	60	D. officinale	Dof023966	CN	1339	TPchr18
	61	D. officinale	Dof023967	CN	1093	TPchr18
	62	D. officinale	Dof023989	CN	906	TPchr18
	63	D. officinale	Dof024021	N	953	TPchr18
	64	D. officinale	Dof024039	CN	1145	TPchr18
	65	D. officinale	Dof024072	N	902	TPchr18
	66	D. officinale	Dof024492	CNL	1127	TPchr18
	67	D. officinale	Dof026235	CN	1157	unanchor1479
	68	D. officinale	Dof026347	CNL	859	unanchor1602
	69	D. officinale	Dof026654	N	1477	unanchor1500
	70	D. officinale	Dof026683	N	554	unanchor43
	71	D. officinale	Dof027240	N	1123	unanchor960
	72	D. officinale	Dof027253	N	274	unanchor872
	73	D. officinale	Dof027356	N	1141	unanchor1314
	74	D. officinale	Dof027552	CN	358	unanchor66
	75	D. chrysotoxum	KAH0448034.1	N	98	DCchr5
	76	D. chrysotoxum	KAH0448175.1	N	144	DCchr5
	77	D. chrysotoxum	KAH0448245.1	CN	1118	DCchr5
	78	D. chrysotoxum	KAH0448405.1	CN	1044	DCchr5
	79	D. chrysotoxum	KAH0449076.1	N	263	DCchr5
	80	D. chrysotoxum	KAH0449793.1	N	79	DCchr1
	81	D. chrysotoxum	KAH0449901.1	N	79	DCchr1
	82	D. chrysotoxum	KAH0450551.1	NL	805	DCchr1
	83	D. chrysotoxum	KAH0450918.1	N	165	DCchr1
	84	D. chrysotoxum	KAH0451522.1	CNL	1046	DCchr4
	85	D. chrysotoxum	KAH0451706.1	N	1113	DCchr4
	86	D. chrysotoxum	KAH0452271.1	CN	1125	DCchr4
	87	D. chrysotoxum	KAH0452390.1	N	1111	DCchr4
	88	D. chrysotoxum	KAH0452506.1	CN	1447	DCchr4
	89	D. chrysotoxum	KAH0452553.1	NL	1136	DCchr4
	90	D. chrysotoxum	KAH0452578.1	TNC	1005	DCchr4
	91	D. chrysotoxum	KAH0452848.1	CN	1117	DCchr6
	92	D. chrysotoxum	KAH0453446.1	CNL	1208	DCchr6
	93	D. chrysotoxum	KAH0453607.1	CN	497	DCchr6
	94	D. chrysotoxum	KAH0454147.1	N	79	DCchr17
	95	D. chrysotoxum	KAH0454408.1	N	78	DCchr17
	96	D. chrysotoxum	KAH0454890.1	CNL	917	DCchr17
	97	D. chrysotoxum	KAH0455060.1	N	81	DCchr17
	98	D. chrysotoxum	KAH0455318.1	N	1126	DCchr16
	99	D. chrysotoxum	KAH0456535.1	CN	561	DCchr11
	100	D. chrysotoxum	KAH0456733.1	CNL	981	DCchr11
	101	D. chrysotoxum	KAH0457222.1	N	168	DCchr11
	102	D. chrysotoxum	KAH0457269.1	CNL	1048	DCchr11
	103	D. chrysotoxum	KAH0457966.1	NL	879	DCchr12
	104	D. chrysotoxum	KAH0458105.1	CNLCN	2020	DCchr12
	105	D. chrysotoxum	KAH0458133.1	NL	855	DCchr12
	106	D. chrysotoxum	KAH0458460.1	CN	820	DCchr12
	107	D. chrysotoxum	KAH0459101.1	N	125	DCchr8
	108	D. chrysotoxum	KAH0460840.1	N	144	DCchr2
	109	D. chrysotoxum	KAH0461092.1	N	1482	DCchr2
	110	D. chrysotoxum	KAH0461095.1	CNL	1409	DCchr2
	111	D. chrysotoxum	KAH0461275.1	CN	1130	DCchr2
	112	D. chrysotoxum	KAH0461373.1	CN	1133	DCchr2
	113	D. chrysotoxum	KAH0461628.1	N	100	DCchr2
	114	D. chrysotoxum	KAH0461640.1	CN	1134	DCchr2
	115	D. chrysotoxum	KAH0461823.1	NL	1255	DCchr2
	116	D. chrysotoxum	KAH0461874.1	CN	1069	DCchr2
	117	D. chrysotoxum	KAH0461875.1	NN	1059	DCchr2
	118	D. chrysotoxum	KAH0461878.1	CN	1203	DCchr2
	119	D. chrysotoxum	KAH0461879.1	CN	1516	DCchr2
	120	D. chrysotoxum	KAH0461880.1	CN	983	DCchr2
	121	D. chrysotoxum	KAH0461958.1	NL	1125	DCchr2
	122	D. chrysotoxum	KAH0462894.1	CN	956	DCchr18
	123	D. chrysotoxum	KAH0462895.1	CN	429	DCchr18
	124	D. chrysotoxum	KAH0462959.1	CN	1126	DCchr18
	125	D. chrysotoxum	KAH0463017.1	CN	1073	DCchr18
	126	D. chrysotoxum	KAH0463021.1	NN	1283	DCchr18
	127	D. chrysotoxum	KAH0463034.1	CN	1120	DCchr18
	128	D. chrysotoxum	KAH0463039.1	N	105	DCchr18
	129	D. chrysotoxum	KAH0463040.1	N	96	DCchr18
	130	D. chrysotoxum	KAH0463058.1	N	82	DCchr18
	131	D. chrysotoxum	KAH0463059.1	CNL	1309	DCchr18
	132	D. chrysotoxum	KAH0463109.1	N	739	DCchr18
	133	D. chrysotoxum	KAH0463196.1	N	1128	DCchr18
	134	D. chrysotoxum	KAH0463247.1	N	1271	DCchr18
	135	D. chrysotoxum	KAH0463278.1	CN	1996	DCchr18
	136	D. chrysotoxum	KAH0463287.1	CN	1015	DCchr18
	137	D. chrysotoxum	KAH0463337.1	N	488	DCchr18
	138	D. chrysotoxum	KAH0463356.1	CN	1131	DCchr18
	139	D. chrysotoxum	KAH0463363.1	N	455	DCchr18
	140	D. chrysotoxum	KAH0463415.1	N	125	DCchr18
	141	D. chrysotoxum	KAH0463422.1	CN	1666	DCchr18
	142	D. chrysotoxum	KAH0463426.1	N	1090	DCchr18
	143	D. chrysotoxum	KAH0463427.1	N	480	DCchr18
	144	D. chrysotoxum	KAH0463428.1	N	670	DCchr18
	145	D. chrysotoxum	KAH0463433.1	N	1135	DCchr18
	146	D. chrysotoxum	KAH0463487.1	N	339	DCchr18
	147	D. chrysotoxum	KAH0463519.1	CN	939	DCchr18
	148	D. chrysotoxum	KAH0463520.1	NNC	2133	DCchr18
	149	D. chrysotoxum	KAH0463571.1	N	832	DCchr18
	150	D. chrysotoxum	KAH0463572.1	CNL	1229	DCchr18
	151	D. chrysotoxum	KAH0463612.1	NNL	1195	DCchr18
	152	D. chrysotoxum	KAH0463641.1	CN	1227	DCchr18
	153	D. chrysotoxum	KAH0463647.1	N	79	DCchr18
	154	D. chrysotoxum	KAH0463652.1	CN	411	DCchr18
	155	D. chrysotoxum	KAH0463667.1	CN	1346	DCchr18
	156	D. chrysotoxum	KAH0463674.1	CN	1111	DCchr18
	157	D. chrysotoxum	KAH0463682.1	N	431	DCchr18
	158	D. chrysotoxum	KAH0464987.1	N	119	DCchr3
	159	D. chrysotoxum	KAH0465159.1	N	215	DCchr3
	160	D. chrysotoxum	KAH0465236.1	CNL	757	DCchr3
	161	D. chrysotoxum	KAH0465237.1	N	170	DCchr3
	162	D. chrysotoxum	KAH0465347.1	N	175	DCchr3
	163	D. chrysotoxum	KAH0465517.1	N	225	DCchr3
	164	D. chrysotoxum	KAH0465597.1	N	466	DCchr3
	165	D. chrysotoxum	KAH0465674.1	N	88	DCchr3
	166	D. chrysotoxum	KAH0465701.1	NNN	1715	DCchr3
	167	D. chrysotoxum	KAH0466008.1	N	96	DCchr3
	168	D. chrysotoxum	KAH0466049.1	N	974	DCchr3
	169	D. chrysotoxum	KAH0466263.1	N	131	DCchr3
	170	D. chrysotoxum	KAH0466660.1	N	254	DCchr10
	171	D. chrysotoxum	KAH0467081.1	NL	1243	DCchr10
	172	D. chrysotoxum	KAH0467499.1	N	785	DCchr10
	173	D. chrysotoxum	KAH0468024.1	N	189	DCchr7
	174	D. chrysotoxum	KAH0468451.1	N	131	DCchr7
	175	D. chrysotoxum	KAH0468630.1	N	394	DCchr19
	176	D. chrysotoxum	KAH0468633.1	N	152	DCchr19
	177	D. chrysotoxum	KAH0469097.1	NL	1123	DCchr19
	178	D. chrysotoxum	KAH0469347.1	N	144	DCchr9
	179	D. chrysotoxum	KAH0469380.1	N	264	DCchr9
	180	D. chrysotoxum	KAH0469383.1	N	522	DCchr9
	181	D. chrysotoxum	KAH0469395.1	CNL	1049	DCchr9
	182	D. chrysotoxum	KAH0469472.1	N	241	DCchr9
	183	D. chrysotoxum	KAH0469591.1	N	158	DCchr9
	184	D. chrysotoxum	KAH0469692.1	CNL	1044	DCchr9
	185	D. chrysotoxum	KAH0469798.1	CNL	1049	DCchr9
	186	D. chrysotoxum	KAH0469828.1	N	964	DCchr9
	187	D. chrysotoxum	KAH0469964.1	CNL	1035	DCchr9
	188	D. chrysotoxum	KAH0469986.1	CN	1108	DCchr9
	189	D. chrysotoxum	KAH0470254.1	NL	1001	DCchr9
	190	D. chrysotoxum	KAH0470380.1	N	71	DCchr13
	191	D. chrysotoxum	KAH0470565.1	N	996	DCchr13
	192	D. chrysotoxum	KAH0470640.1	CNL	1163	DCchr13
	193	D. nobile	KAI0487837.1	CN	1044	DNchr3
	194	D. nobile	KAI0488259.1	N	492	DNchr3
	195	D. nobile	KAI0491359.1	N	448	DNchr1
	196	D. nobile	KAI0492235.1	NL	1034	DNchr1
	197	D. nobile	KAI0492348.1	CN	1104	DNchr1
	198	D. nobile	KAI0492717.1	CN	1136	DNchr1
	199	D. nobile	KAI0493466.1	CN	1086	DNchr5
	200	D. nobile	KAI0493469.1	CNCN	1984	DNchr5
	201	D. nobile	KAI0493557.1	TNC	1002	DNchr5
	202	D. nobile	KAI0493736.1	CN	789	DNchr5
	203	D. nobile	KAI0493740.1	CN	744	DNchr5
	204	D. nobile	KAI0493745.1	CNL	1046	DNchr5
	205	D. nobile	KAI0495977.1	N	118	DNchr7
	206	D. nobile	KAI0496248.1	NL	886	DNchr7
	207	D. nobile	KAI0496698.1	CN	1663	DNchr7
	208	D. nobile	KAI0496742.1	CN	1115	DNchr7
	209	D. nobile	KAI0496745.1	CN	1123	DNchr7
	210	D. nobile	KAI0496748.1	N	764	DNchr7
	211	D. nobile	KAI0496759.1	CN	787	DNchr7
	212	D. nobile	KAI0496760.1	N	1119	DNchr7
	213	D. nobile	KAI0496771.1	CN	1122	DNchr7
	214	D. nobile	KAI0496773.1	CNL	1122	DNchr7
	215	D. nobile	KAI0496777.1	CN	1162	DNchr7
	216	D. nobile	KAI0496821.1	N	1120	DNchr7
	217	D. nobile	KAI0496882.1	CN	939	DNchr7
	218	D. nobile	KAI0498190.1	NL	910	DNchr15
	219	D. nobile	KAI0498833.1	N	317	DNchr16
	220	D. nobile	KAI0499586.1	CNL	1058	DNchr12
	221	D. nobile	KAI0499590.1	NL	705	DNchr12
	222	D. nobile	KAI0499591.1	N	138	DNchr12
	223	D. nobile	KAI0500197.1	CN	1078	DNchr12
	224	D. nobile	KAI0501155.1	CN	982	DNchr14
	225	D. nobile	KAI0501205.1	CNCN	2249	DNchr14
	226	D. nobile	KAI0501212.1	CN	427	DNchr14
	227	D. nobile	KAI0501213.1	CN	1096	DNchr14
	228	D. nobile	KAI0501528.1	CN	819	DNchr14
	229	D. nobile	KAI0502318.1	N	556	DNchr14
	230	D. nobile	KAI0502321.1	N	221	DNchr14
	231	D. nobile	KAI0502323.1	CNL	924	DNchr14
	232	D. nobile	KAI0502325.1	N	184	DNchr14
	233	D. nobile	KAI0502328.1	N	1014	DNchr14
	234	D. nobile	KAI0502329.1	CNL	688	DNchr14
	235	D. nobile	KAI0502331.1	CNL	878	DNchr14
	236	D. nobile	KAI0502332.1	NL	917	DNchr14
	237	D. nobile	KAI0502333.1	NL	917	DNchr14
	238	D. nobile	KAI0502337.1	NL	849	DNchr14
	239	D. nobile	KAI0502339.1	NL	917	DNchr14
	240	D. nobile	KAI0502506.1	CN	1115	DNchr14
	241	D. nobile	KAI0503557.1	CN	1152	DNchr10
	242	D. nobile	KAI0503603.1	CN	1125	DNchr10
	243	D. nobile	KAI0503609.1	NL	1131	DNchr10
	244	D. nobile	KAI0503614.1	N	1184	DNchr10
	245	D. nobile	KAI0503618.1	CNL	1125	DNchr10
	246	D. nobile	KAI0503621.1	CN	1118	DNchr10
	247	D. nobile	KAI0503665.1	N	788	DNchr10
	248	D. nobile	KAI0503668.1	N	372	DNchr10
	249	D. nobile	KAI0503671.1	CN	326	DNchr10
	250	D. nobile	KAI0503677.1	CN	1121	DNchr10
	251	D. nobile	KAI0503690.1	N	180	DNchr10
	252	D. nobile	KAI0503691.1	CN	1132	DNchr10
	253	D. nobile	KAI0503710.1	N	999	DNchr10
	254	D. nobile	KAI0503712.1	CN	1136	DNchr10
	255	D. nobile	KAI0503716.1	N	2458	DNchr10
	256	D. nobile	KAI0503719.1	NL	1145	DNchr10
	257	D. nobile	KAI0503721.1	N	1020	DNchr10
	258	D. nobile	KAI0503730.1	CN	1132	DNchr10
	259	D. nobile	KAI0503731.1	N	945	DNchr10
	260	D. nobile	KAI0503739.1	CN	285	DNchr10
	261	D. nobile	KAI0503756.1	N	406	DNchr10
	262	D. nobile	KAI0503759.1	N	1125	DNchr10
	263	D. nobile	KAI0503761.1	CN	1104	DNchr10
	264	D. nobile	KAI0503763.1	N	848	DNchr10
	265	D. nobile	KAI0503764.1	CN	268	DNchr10
	266	D. nobile	KAI0503782.1	N	872	DNchr10
	267	D. nobile	KAI0503889.1	CN	948	DNchr10
	268	D. nobile	KAI0510452.1	CN	598	DNchr4
	269	D. nobile	KAI0510653.1	N	1116	DNchr4
	270	D. nobile	KAI0511921.1	N	1188	DNchr4
	271	D. nobile	KAI0513476.1	N	508	DNchr19
	272	D. nobile	KAI0513558.1	CNL	1127	DNchr19
	273	D. nobile	KAI0513743.1	N	78	DNchr19
	274	D. nobile	KAI0513746.1	N	128	DNchr19
	275	D. nobile	KAI0513747.1	CN	372	DNchr19
	276	D. nobile	KAI0513748.1	N	1121	DNchr19
	277	D. nobile	KAI0513752.1	N	314	DNchr19
	278	D. nobile	KAI0513754.1	N	721	DNchr19
	279	D. nobile	KAI0513958.1	CN	1116	DNchr19
	280	D. nobile	KAI0513991.1	N	1112	DNchr19
	281	D. nobile	KAI0514005.1	N	268	DNchr19
	282	D. nobile	KAI0514008.1	N	280	DNchr19
	283	D. nobile	KAI0514011.1	CN	280	DNchr19
	284	D. nobile	KAI0514012.1	CN	1086	DNchr19
	285	D. nobile	KAI0514034.1	CN	1297	DNchr19
	286	D. nobile	KAI0514043.1	N	655	DNchr19
	287	D. nobile	KAI0514051.1	CN	1143	DNchr19
	288	D. nobile	KAI0514053.1	CN	1139	DNchr19
	289	D. nobile	KAI0514056.1	CN	528	DNchr19
	290	D. nobile	KAI0514058.1	CN	1134	DNchr19
	291	D. nobile	KAI0514059.1	CNL	1232	DNchr19
	292	D. nobile	KAI0514069.1	NN	850	DNchr19
	293	D. nobile	KAI0514088.1	N	84	DNchr19
	294	D. nobile	KAI0514089.1	N	314	DNchr19
	295	D. nobile	KAI0514091.1	CNL	1119	DNchr19
	296	D. nobile	KAI0514095.1	CNL	1076	DNchr19
	297	D. nobile	KAI0514097.1	CNL	1208	DNchr19
	298	D. nobile	KAI0514099.1	CNCN	1682	DNchr19
	299	D. nobile	KAI0514110.1	N	717	DNchr19
	300	D. nobile	KAI0514115.1	N	823	DNchr19
	301	D. nobile	KAI0514117.1	CN	946	DNchr19
	302	D. nobile	KAI0514120.1	N	1151	DNchr19
	303	D. nobile	KAI0514123.1	N	610	DNchr19
	304	D. nobile	KAI0514126.1	CN	262	DNchr19
	305	D. nobile	KAI0514128.1	N	938	DNchr19
	306	D. nobile	KAI0514132.1	N	845	DNchr19
	307	D. nobile	KAI0514134.1	N	731	DNchr19
	308	D. nobile	KAI0514138.1	CN	283	DNchr19
	309	D. nobile	KAI0514139.1	CN	946	DNchr19
	310	D. nobile	KAI0514144.1	N	602	DNchr19
	311	D. nobile	KAI0514145.1	N	300	DNchr19
	312	D. nobile	KAI0514150.1	N	989	DNchr19
	313	D. nobile	KAI0514151.1	CN	942	DNchr19
	314	D. nobile	KAI0514160.1	N	539	DNchr19
	315	D. nobile	KAI0514161.1	N	533	DNchr19
	316	D. nobile	KAI0514162.1	CN	327	DNchr19
	317	D. nobile	KAI0514164.1	CN	855	DNchr19
	318	D. nobile	KAI0514166.1	CN	622	DNchr19
	319	D. nobile	KAI0514170.1	N	352	DNchr19
	320	D. nobile	KAI0514175.1	N	164	DNchr19
	321	D. nobile	KAI0514176.1	NL	835	DNchr19
	322	D. nobile	KAI0514177.1	N	363	DNchr19
	323	D. nobile	KAI0514195.1	N	176	DNchr19
	324	D. nobile	KAI0514205.1	N	161	DNchr19
	325	D. nobile	KAI0514208.1	N	187	DNchr19
	326	D. nobile	KAI0514231.1	CN	1904	DNchr19
	327	D. nobile	KAI0514232.1	CN	1682	DNchr19
	328	D. nobile	KAI0519222.1	N	134	DNchr2
	329	D. nobile	KAI0519223.1	N	206	DNchr2
	330	D. nobile	KAI0519476.1	CNL	921	DNchr2
	331	D. nobile	KAI0519477.1	CNL	922	DNchr2
	332	D. nobile	KAI0519479.1	N	602	DNchr2
	333	D. nobile	KAI0519480.1	CN	340	DNchr2
	334	D. nobile	KAI0519481.1	N	124	DNchr2
	335	D. nobile	KAI0519483.1	CN	477	DNchr2
	336	D. nobile	KAI0519490.1	N	891	DNchr2
	337	D. nobile	KAI0519493.1	N	952	DNchr2
	338	D. nobile	KAI0519503.1	CN	523	DNchr2
	339	D. nobile	KAI0519577.1	CN	987	DNchr2
	340	D. nobile	KAI0519824.1	N	54	DNchr2
	341	D. nobile	KAI0519830.1	N	384	DNchr2
	342	D. nobile	KAI0519836.1	N	921	DNchr2
	343	D. nobile	KAI0528741.1	CNL	1098	DNchr8
	344	D. nobile	KAI0528748.1	CNL	1042	DNchr8
	345	D. nobile	KAI0528749.1	CNL	698	DNchr8
	346	D. nobile	KAI0528752.1	N	323	DNchr8
	347	D. nobile	KAI0528755.1	N	124	DNchr8
	348	D. nobile	KAI0529401.1	CN	1089	DNchr8
	349	D. nobile	KAI0529647.1	CN	1131	DNchr8
	350	D. nobile	KAI0529656.1	CNL	1230	DNchr8
	351	D. nobile	KAI0530479.1	N	1109	DNchr11
	352	D. nobile	KAI0530975.1	N	465	DNchr11
	353	D. nobile	KAI0530977.1	N	348	DNchr11
	354	D. nobile	KAI0531114.1	N	831	DNchr11
	355	D. nobile	KAI0531388.1	N	1060	DNchr11
	356	D. nobile	KAI0531390.1	NL	1761	DNchr11
	357	D. nobile	KAI0531391.1	NL	1095	DNchr11
	358	D. nobile	KAI0531414.1	NL	1002	DNchr11
	359	D. nobile	KAI0531415.1	N	1394	DNchr11
	360	D. nobile	KAI0531416.1	N	1008	DNchr11
	361	D. nobile	KAI0531419.1	N	666	DNchr11
	362	V. planifolia	KAG0451237.1	CNL	1055	JADCNL010000069.1
	363	V. planifolia	KAG0451371.1	CN	1008	JADCNL010000062.1
	364	V. planifolia	KAG0453203.1	CN	1059	VPchr14
	365	V. planifolia	KAG0457011.1	NL	686	VPchr8
	366	V. planifolia	KAG0477102.1	TNC	892	VPchr6
	367	V. planifolia	KAG0477390.1	CN	1090	VPchr6
	368	V. planifolia	KAG0484438.1	CN	338	VPchr5
	369	V. planifolia	KAG0484443.1	CN	823	VPchr5
	370	V. planifolia	KAG0484446.1	NL	541	VPchr5
	371	V. planifolia	KAG0488671.1	N	1194	VPchr4
	372	V. planifolia	KAG0491774.1	CNL	907	VPchr2
	373	V. planifolia	KAG0497522.1	CN	1055	VPchr1
	374	A. shenzhenica	PKA46793.1	N	897	KZ453894.1
	375	A. shenzhenica	PKA46794.1	NL	903	KZ453894.1
	376	A. shenzhenica	PKA48231.1	CNL	1235	KZ452735.1
	377	A. shenzhenica	PKA49103.1	CNL	1223	KZ452040.1
	378	A. shenzhenica	PKA53834.1	NL	959	KZ451988.1
	379	A. shenzhenica	PKA54312.1	CN	825	KZ451982.1
	380	A. shenzhenica	PKA57105.1	CN	1234	KZ451969.1
	381	A. shenzhenica	PKA57107.1	N	1251	KZ451969.1
	382	A. shenzhenica	PKA57112.1	N	1020	KZ451969.1
	383	A. shenzhenica	PKA60334.1	CN	1192	KZ451939.1
	384	A. shenzhenica	PKA64520.1	CNL	918	KZ451903.1
	385	A. shenzhenica	PKA64521.1	NL	901	KZ451903.1
	386	A. shenzhenica	PKA65894.1	N	1016	KZ451888.1
	387	A. shenzhenica	PKA66424.1	TNC	992	KZ451886.1
	388	A. shenzhenica	PKA66957.1	CNL	949	KZ451883.1
	389	P. equestris	XP_020571020.1	N	1649	NW_018164445.1
	390	P. equestris	XP_020573531.1	CNCN	974	NW_018164444.1
	391	P. equestris	XP_020573565.1	CNL	1186	NW_018164444.1
	392	P. equestris	XP_020573579.1	CNL	1607	NW_018164444.1
	393	P. equestris	XP_020573997.1	CN	852	NW_018164444.1
	394	P. equestris	XP_020575067.1	CNL	1054	NW_018164563.1
	395	P. equestris	XP_020576505.1	CN	480	NW_018164609.1
	396	P. equestris	XP_020576509.1	N	489	NW_018164609.1
	397	P. equestris	XP_020576512.1	CN	1055	NW_018164609.1
	398	P. equestris	XP_020577982.1	NL	757	NW_018164652.1
	399	P. equestris	XP_020578496.1	NC	1006	NW_018164444.1
	400	P. equestris	XP_020579819.1	CNNL	2217	NW_018164693.1
	401	P. equestris	XP_020579846.1	CNL	1088	NW_018164693.1
	402	P. equestris	XP_020581045.1	CNL	1222	NW_018164730.1
	403	P. equestris	XP_020581559.1	N	423	NW_018164739.1
	404	P. equestris	XP_020582209.1	CN	1190	NW_018164781.1
	405	P. equestris	XP_020582219.1	N	1578	NW_018164781.1
	406	P. equestris	XP_020582548.1	N	1028	NW_018164791.1
	407	P. equestris	XP_020583435.1	CN	1542	NW_018164839.1
	408	P. equestris	XP_020583441.1	CN	1192	NW_018164839.1
	409	P. equestris	XP_020584064.1	CN	1232	NW_018164855.1
	410	P. equestris	XP_020584066.1	CN	441	NW_018164855.1
	411	P. equestris	XP_020584326.1	N	1194	NW_018164863.1
	412	P. equestris	XP_020588465.1	N	887	NW_018165112.1
	413	P. equestris	XP_020588756.1	NL	940	NW_018165155.1
	414	P. equestris	XP_020589250.1	NC	904	NW_018165194.1
	415	P. equestris	XP_020589251.1	NC	904	NW_018165194.1
	416	P. equestris	XP_020589252.1	NC	904	NW_018165194.1
	417	P. equestris	XP_020589253.1	NC	904	NW_018165194.1
	418	P. equestris	XP_020589254.1	NC	904	NW_018165194.1
	419	P. equestris	XP_020591553.1	N	1385	NW_018165358.1
	420	P. equestris	XP_020591884.1	NL	1055	NW_018165412.1
	421	P. equestris	XP_020592690.1	CN	819	NW_018165537.1
	422	P. equestris	XP_020592691.1	CN	817	NW_018165537.1
	423	P. equestris	XP_020593277.1	N	156	NW_018165667.1
	424	P. equestris	XP_020593282.1	CN	1209	NW_018165667.1
	425	P. equestris	XP_020594217.1	N	165	NW_018200956.1
	426	P. equestris	XP_020594237.1	N	176	NW_018202362.1
	427	P. equestris	XP_020595372.1	CNL	1060	NW_018217794.1
	428	P. equestris	XP_020595737.1	N	1214	NW_018219758.1
	429	P. equestris	XP_020595738.1	CN	1231	NW_018219762.1
	430	P. equestris	XP_020595971.1	N	510	NW_018220890.1
	431	P. equestris	XP_020596537.1	N	169	NW_018225901.1
	432	P. equestris	XP_020596545.1	N	1240	NW_018225915.1
	433	P. equestris	XP_020596585.1	N	378	NW_018226606.1
	434	P. equestris	XP_020596841.1	CN	743	NW_018228829.1
	435	P. equestris	XP_020597408.1	N	675	NW_018234911.1
	436	P. equestris	XP_020598054.1	CN	803	NW_018241610.1
	437	P. equestris	XP_020598241.1	CN	869	NW_018243895.1
	438	P. equestris	XP_020598242.1	N	731	NW_018243895.1
	439	P. equestris	XP_020599319.1	N	507	NW_018251677.1
	440	P. equestris	XP_020600059.1	N	1065	NW_018164444.1
	441	P. equestris	XP_020600069.1	CN	884	NW_018164444.1
	442	P. equestris	XP_020600081.1	CN	1973	NW_018164444.1
	443	P. equestris	XP_020600260.1	CNL	855	NW_018164444.1
	444	P. equestris	XP_020600261.1	CN	627	NW_018164444.1
	445	P. equestris	XP_020600355.1	N	287	NW_018164444.1
	446	A. thaliana	NP_001031207.1	CNL	1049	NC_003070.9
	447	A. thaliana	NP_001031216.1	CNL	899	NC_003070.9
	448	A. thaliana	NP_001031781.1	CN	816	NC_003075.7
	449	A. thaliana	NP_001077742.1	CN	1138	NC_003070.9
	450	A. thaliana	NP_001078718.1	N	354	NC_003076.8
	451	A. thaliana	NP_001117266.1	N	727	NC_003070.9
	452	A. thaliana	NP_001117515.1	CN	855	NC_003070.9
	453	A. thaliana	NP_001119319.1	TN	1191	NC_003076.8
	454	A. thaliana	NP_001154372.1	TN	1384	NC_003070.9
	455	A. thaliana	NP_001184970.1	CNL	889	NC_003070.9
	456	A. thaliana	NP_001185265.1	CNL	1049	NC_003070.9
	457	A. thaliana	NP_001185386.1	TNL	1183	NC_003070.9
	458	A. thaliana	NP_001185387.1	TN	487	NC_003070.9
	459	A. thaliana	NP_001190494.1	TNN	639	NC_003076.8
	460	A. thaliana	NP_001190516.1	TNL	1181	NC_003076.8
	461	A. thaliana	NP_001318736.1	CN	908	NC_003076.8
	462	A. thaliana	NP_001318737.1	NL	848	NC_003076.8
	463	A. thaliana	NP_001318764.1	TNN	609	NC_003076.8
	464	A. thaliana	NP_001318986.1	NL	842	NC_003070.9
	465	A. thaliana	NP_001319029.1	TN	420	NC_003070.9
	466	A. thaliana	NP_001319213.1	CN	906	NC_003070.9
	467	A. thaliana	NP_001319265.1	CNL	907	NC_003070.9
	468	A. thaliana	NP_001319266.1	CNL	900	NC_003070.9
	469	A. thaliana	NP_001319267.1	CN	899	NC_003070.9
	470	A. thaliana	NP_001319272.1	CN	895	NC_003070.9
	471	A. thaliana	NP_001319465.1	TN	531	NC_003074.8
	472	A. thaliana	NP_001319549.1	NL	1054	NC_003074.8
	473	A. thaliana	NP_001319561.1	CN	379	NC_003074.8
	474	A. thaliana	NP_001319887.1	TN	555	NC_003075.7
	475	A. thaliana	NP_001319972.1	TN	796	NC_003075.7
	476	A. thaliana	NP_001319997.1	TNL	786	NC_003075.7
	477	A. thaliana	NP_001320123.1	CN	816	NC_003075.7
	478	A. thaliana	NP_001320323.1	N	740	NC_003070.9
	479	A. thaliana	NP_001320502.1	CNL	849	NC_003070.9
	480	A. thaliana	NP_001320536.1	CNL	882	NC_003070.9
	481	A. thaliana	NP_001320537.1	CNL	882	NC_003070.9
	482	A. thaliana	NP_001320538.1	CNL	857	NC_003070.9
	483	A. thaliana	NP_001320574.1	CN	375	NC_003070.9
	484	A. thaliana	NP_001320908.1	CNL	924	NC_003070.9
	485	A. thaliana	NP_001320909.1	CNL	924	NC_003070.9
	486	A. thaliana	NP_001320910.1	CN	888	NC_003070.9
	487	A. thaliana	NP_001320959.1	NL	842	NC_003070.9
	488	A. thaliana	NP_001320960.1	NL	842	NC_003070.9
	489	A. thaliana	NP_001321385.1	N	843	NC_003070.9
	490	A. thaliana	NP_001321386.1	N	843	NC_003070.9
	491	A. thaliana	NP_001321856.1	N	737	NC_003070.9
	492	A. thaliana	NP_001322025.1	TNL	1183	NC_003070.9
	493	A. thaliana	NP_001322142.1	TN	1306	NC_003070.9
	494	A. thaliana	NP_001322143.1	TN	1132	NC_003070.9
	495	A. thaliana	NP_001322203.1	N	727	NC_003070.9
	496	A. thaliana	NP_001322204.1	N	557	NC_003070.9
	497	A. thaliana	NP_001322205.1	N	557	NC_003070.9
	498	A. thaliana	NP_001322397.1	CNL	910	NC_003070.9
	499	A. thaliana	NP_001322398.1	CNL	910	NC_003070.9
	500	A. thaliana	NP_001322497.1	CN	893	NC_003070.9
	501	A. thaliana	NP_001322560.1	TNL	1394	NC_003070.9
	502	A. thaliana	NP_001322561.1	TNL	1089	NC_003070.9
	503	A. thaliana	NP_001322571.1	NL	823	NC_003070.9
	504	A. thaliana	NP_001322914.1	CN	1017	NC_003070.9
	505	A. thaliana	NP_001322964.1	N	691	NC_003070.9
	506	A. thaliana	NP_001323155.1	NL	768	NC_003070.9
	507	A. thaliana	NP_001323213.1	CNL	1049	NC_003070.9
	508	A. thaliana	NP_001323308.1	CN	867	NC_003070.9
	509	A. thaliana	NP_001323309.1	CN	899	NC_003070.9
	510	A. thaliana	NP_001323796.1	TNL	1111	NC_003071.7
	511	A. thaliana	NP_001324491.1	NLT	1386	NC_003071.7
	512	A. thaliana	NP_001327255.1	TNL	1197	NC_003074.8
	513	A. thaliana	NP_001328297.1	CNL	889	NC_003075.7
	514	A. thaliana	NP_001328414.1	N	927	NC_003075.7
	515	A. thaliana	NP_001328446.1	TNL	1210	NC_003075.7
	516	A. thaliana	NP_001328448.1	TNL	1247	NC_003075.7
	517	A. thaliana	NP_001328449.1	TNL	1247	NC_003075.7
	518	A. thaliana	NP_001328450.1	TNNL	1220	NC_003075.7
	519	A. thaliana	NP_001328514.1	TNL	1189	NC_003075.7
	520	A. thaliana	NP_001329118.1	TNL	686	NC_003075.7
	521	A. thaliana	NP_001329119.1	TNL	905	NC_003075.7
	522	A. thaliana	NP_001329580.1	TNLT	1667	NC_003075.7
	523	A. thaliana	NP_001329581.1	TNLT	1667	NC_003075.7
	524	A. thaliana	NP_001329582.1	TNLT	1554	NC_003075.7
	525	A. thaliana	NP_001329873.1	TN	801	NC_003075.7
	526	A. thaliana	NP_001329874.1	TN	795	NC_003075.7
	527	A. thaliana	NP_001329875.1	TN	671	NC_003075.7
	528	A. thaliana	NP_001329877.1	TN	795	NC_003075.7
	529	A. thaliana	NP_001329880.1	TN	737	NC_003075.7
	530	A. thaliana	NP_001329881.1	TN	801	NC_003075.7
	531	A. thaliana	NP_001329882.1	TN	671	NC_003075.7
	532	A. thaliana	NP_001329883.1	TN	801	NC_003075.7
	533	A. thaliana	NP_001330641.1	TN	1125	NC_003076.8
	534	A. thaliana	NP_001330712.1	TNL	1140	NC_003076.8
	535	A. thaliana	NP_001330713.1	TNL	1170	NC_003076.8
	536	A. thaliana	NP_001330714.1	TNL	1162	NC_003076.8
	537	A. thaliana	NP_001331020.1	NL	848	NC_003076.8
	538	A. thaliana	NP_001331021.1	NL	848	NC_003076.8
	539	A. thaliana	NP_001331022.1	NL	848	NC_003076.8
	540	A. thaliana	NP_001331068.1	CN	908	NC_003076.8
	541	A. thaliana	NP_001331069.1	CN	908	NC_003076.8
	542	A. thaliana	NP_001331070.1	CN	908	NC_003076.8
	543	A. thaliana	NP_001331071.1	CN	908	NC_003076.8
	544	A. thaliana	NP_001331072.1	CN	908	NC_003076.8
	545	A. thaliana	NP_001331341.1	TNL	869	NC_003076.8
	546	A. thaliana	NP_001331342.1	TNL	1010	NC_003076.8
	547	A. thaliana	NP_001331343.1	TNL	902	NC_003076.8
	548	A. thaliana	NP_001331467.1	TNL	1295	NC_003076.8
	549	A. thaliana	NP_001331502.1	N	591	NC_003076.8
	550	A. thaliana	NP_001331503.1	CNL	857	NC_003076.8
	551	A. thaliana	NP_001331999.1	TNL	1185	NC_003076.8
	552	A. thaliana	NP_001332096.1	NL	705	NC_003076.8
	553	A. thaliana	NP_001332097.1	NL	705	NC_003076.8
	554	A. thaliana	NP_001332185.1	TNLC	1100	NC_003076.8
	555	A. thaliana	NP_001332395.1	TNL	1000	NC_003076.8
	556	A. thaliana	NP_001332515.1	CN	901	NC_003076.8
	557	A. thaliana	NP_001332592.1	CN	908	NC_003076.8
	558	A. thaliana	NP_172561.2	N	727	NC_003070.9
	559	A. thaliana	NP_172685.1	CN	885	NC_003070.9
	560	A. thaliana	NP_172686.1	CNL	889	NC_003070.9
	561	A. thaliana	NP_172692.1	NL	894	NC_003070.9
	562	A. thaliana	NP_172693.1	CNL	884	NC_003070.9
	563	A. thaliana	NP_173041.1	CN	851	NC_003070.9
	564	A. thaliana	NP_173203.2	TNL	1049	NC_003070.9
	565	A. thaliana	NP_173204.1	TN	420	NC_003070.9
	566	A. thaliana	NP_173205.1	TN	380	NC_003070.9
	567	A. thaliana	NP_174037.3	TNL	1384	NC_003070.9
	568	A. thaliana	NP_174620.2	CN	787	NC_003070.9
	569	A. thaliana	NP_175437.1	CN	857	NC_003070.9
	570	A. thaliana	NP_175559.2	NL	854	NC_003070.9
	571	A. thaliana	NP_175675.4	CN	379	NC_003070.9
	572	A. thaliana	NP_176135.1	CNL	907	NC_003070.9
	573	A. thaliana	NP_176137.1	CN	899	NC_003070.9
	574	A. thaliana	NP_176151.2	CN	855	NC_003070.9
	575	A. thaliana	NP_176153.1	CNL	1049	NC_003070.9
	576	A. thaliana	NP_176187.1	CN	906	NC_003070.9
	577	A. thaliana	NP_176313.1	CNL	889	NC_003070.9
	578	A. thaliana	NP_176314.1	CNL	967	NC_003070.9
	579	A. thaliana	NP_176325.2	NL	762	NC_003070.9
	580	A. thaliana	NP_176326.2	CNL	925	NC_003070.9
	581	A. thaliana	NP_176451.1	CN	893	NC_003070.9
	582	A. thaliana	NP_176524.1	CNL	898	NC_003070.9
	583	A. thaliana	NP_176525.1	CNL	884	NC_003070.9
	584	A. thaliana	NP_176590.2	TN	997	NC_003070.9
	585	A. thaliana	NP_177427.2	TNL	1042	NC_003070.9
	586	A. thaliana	NP_177428.1	TN	422	NC_003070.9
	587	A. thaliana	NP_177429.2	TN	1163	NC_003070.9
	588	A. thaliana	NP_177430.1	TN	512	NC_003070.9
	589	A. thaliana	NP_177432.1	TN	438	NC_003070.9
	590	A. thaliana	NP_177433.1	TN	363	NC_003070.9
	591	A. thaliana	NP_177437.1	TN	371	NC_003070.9
	592	A. thaliana	NP_177438.1	TN	379	NC_003070.9
	593	A. thaliana	NP_179297.2	NLT	1355	NC_003071.7
	594	A. thaliana	NP_179298.2	TNL	1195	NC_003071.7
	595	A. thaliana	NP_187360.1	CNL	926	NC_003074.8
	596	A. thaliana	NP_188064.1	CNL	1424	NC_003074.8
	597	A. thaliana	NP_188065.1	NL	1054	NC_003074.8
	598	A. thaliana	NP_188191.1	CN	375	NC_003074.8
	599	A. thaliana	NP_190237.1	CNL	835	NC_003074.8
	600	A. thaliana	NP_190255.1	CNL	847	NC_003074.8
	601	A. thaliana	NP_190257.1	CNL	847	NC_003074.8
	602	A. thaliana	NP_190664.1	CNL	852	NC_003074.8
	603	A. thaliana	NP_190724.1	TNL	1253	NC_003074.8
	604	A. thaliana	NP_190725.1	TNL	1226	NC_003074.8
	605	A. thaliana	NP_192680.1	TN	457	NC_003075.7
	606	A. thaliana	NP_192816.1	CNL	892	NC_003075.7
	607	A. thaliana	NP_192938.1	TNL	1219	NC_003075.7
	608	A. thaliana	NP_193424.2	TNL	1040	NC_003075.7
	609	A. thaliana	NP_193640.4	N	1201	NC_003075.7
	610	A. thaliana	NP_193641.1	N	383	NC_003075.7
	611	A. thaliana	NP_193686.5	TNL	1210	NC_003075.7
	612	A. thaliana	NP_193687.3	TNLT	1744	NC_003075.7
	613	A. thaliana	NP_193688.1	TNL	1167	NC_003075.7
	614	A. thaliana	NP_194339.1	CNL	909	NC_003075.7
	615	A. thaliana	NP_194449.1	CN	985	NC_003075.7
	616	A. thaliana	NP_194452.1	N	919	NC_003075.7
	617	A. thaliana	NP_195338.1	TNL	1179	NC_003075.7
	618	A. thaliana	NP_196092.1	N	811	NC_003076.8
	619	A. thaliana	NP_196159.1	CNL	874	NC_003076.8
	620	A. thaliana	NP_196686.1	TNL	1189	NC_003076.8
	621	A. thaliana	NP_197270.1	TNL	1294	NC_003076.8
	622	A. thaliana	NP_197290.1	TNL	1197	NC_003076.8
	623	A. thaliana	NP_197661.1	TNL	1008	NC_003076.8
	624	A. thaliana	NP_198395.1	CN	901	NC_003076.8
	625	A. thaliana	NP_198826.1	TNL	1017	NC_003076.8
	626	A. thaliana	NP_199160.1	CN	908	NC_003076.8
	627	A. thaliana	NP_199186.1	NL	848	NC_003076.8
	628	A. thaliana	NP_199187.1	CNL	862	NC_003076.8
	629	A. thaliana	NP_199264.1	TNL	1187	NC_003076.8
	630	A. thaliana	NP_199300.1	TNL	1170	NC_003076.8
	631	A. thaliana	NP_199333.1	TNL	1261	NC_003076.8
	632	A. thaliana	NP_199336.1	TNL	1231	NC_003076.8
	633	A. thaliana	NP_199337.2	TNL	812	NC_003076.8
	634	A. thaliana	NP_199338.1	TNL	1217	NC_003076.8
	635	A. thaliana	NP_199357.1	N	346	NC_003076.8
	636	A. thaliana	NP_199362.1	N	354	NC_003076.8
	637	A. thaliana	NP_199536.1	NL	843	NC_003076.8
	638	A. thaliana	NP_199537.2	CN	948	NC_003076.8
	639	A. thaliana	NP_199539.1	N	623	NC_003076.8
	640	A. thaliana	NP_199673.1	CN	908	NC_003076.8
	641	A. thaliana	NP_199688.1	TNL	1190	NC_003076.8
	642	A. thaliana	NP_199725.1	TNL	980	NC_003076.8
	643	A. thaliana	NP_201107.2	CNL	888	NC_003076.8
	644	A. thaliana	NP_201464.2	RN	702	NC_003076.8
	645	A. thaliana	NP_201491.1	CN	809	NC_003076.8
	646	A. thaliana	NP_201492.1	N	815	NC_003076.8
	647	A. thaliana	NP_566223.1	TN	531	NC_003074.8
	648	A. thaliana	NP_683441.1	CN	1138	NC_003070.9
	649	A. thaliana	NP_683446.1	CN	1017	NC_003070.9
	650	A. thaliana	NP_683447.2	CNL	1049	NC_003070.9
	651	A. thaliana	NP_849399.1	TN	796	NC_003075.7
	652	A. thaliana	NP_849410.1	TNL	1049	NC_003075.7
	653	A. thaliana	NP_850677.1	CNL	852	NC_003074.8
	654	A. thaliana	NP_851124.1	N	908	NC_003076.8
	655	A. thaliana	NP_851126.1	CNL	862	NC_003076.8
