# Supplementary material for: Evolution patterns of NBS genes in the genus Dendrobium and NBS-LRR gene expression in D. officinale by salicylic acid treatment
Source: BMC Plant Biol. 2022 Nov 14;22:529. doi: 10.1186/s12870-022-03904-2 (PMC9661794; doi:10.1186/s12870-022-03904-2)
Supplement: Supplementary file 8 — Additional file 8. [file 12870_2022_3904_MOESM8_ESM.xlsx]

## Sheet: Sheet1
	Table S6 The homologous genes information of NBS genes in Dendrobium
	Number	Species	Gene name	Type	Chr	Protein size (aa)	Homologous genes	Homologous gene types	Homologous gene chr	Whether the same type	Types of homology
	1	D. chrysotoxum	KAH0450551.1	NL	DCchr1	805	KAH0469798.1	CNL	DCchr9	NO	Heterochromosomal duplication
	2	D. chrysotoxum	KAH0456535.1	CN	DCchr11	561	KAH0463278.1	CN	DCchr18	Yes	Heterochromosomal duplication
	3	D. chrysotoxum	KAH0457222.1	N	DCchr11	168	KAH0463278.1	CN	DCchr18	NO	Heterochromosomal duplication
	4	D. chrysotoxum	KAH0458460.1	CN	DCchr12	820	KAH0469692.1	CNL	DCchr9	NO	Heterochromosomal duplication
	5	D. chrysotoxum	KAH0470640.1	CNL	DCchr13	1163	KAH0454890.1	CNL	DCchr17	Yes	Heterochromosomal duplication
	6	D. chrysotoxum	KAH0455318.1	N	DCchr16	1126	KAH0463278.1	CN	DCchr18	NO	Heterochromosomal duplication
	7	D. chrysotoxum	KAH0454890.1	CNL	DCchr17	917	KAH0470640.1	CNL	DCchr13	Yes	Heterochromosomal duplication
	8	D. chrysotoxum	KAH0469097.1	NL	DCchr19	1123	KAH0463278.1	CN	DCchr18	NO	Heterochromosomal duplication
	9	D. chrysotoxum	KAH0461092.1	N	DCchr2	1482	KAH0463278.1	CN	DCchr18	NO	Heterochromosomal duplication
	10	D. chrysotoxum	KAH0461275.1	CN	DCchr2	1130	KAH0463278.1	CN	DCchr18	Yes	Heterochromosomal duplication
	11	D. chrysotoxum	KAH0461373.1	CN	DCchr2	1133	KAH0463278.1	CN	DCchr18	Yes	Heterochromosomal duplication
	12	D. chrysotoxum	KAH0461640.1	CN	DCchr2	1134	KAH0463278.1	CN	DCchr18	Yes	Heterochromosomal duplication
	13	D. chrysotoxum	KAH0461878.1	CN	DCchr2	1203	KAH0463278.1	CN	DCchr18	Yes	Heterochromosomal duplication
	14	D. chrysotoxum	KAH0461879.1	CN	DCchr2	1516	KAH0463278.1	CN	DCchr18	Yes	Heterochromosomal duplication
	15	D. chrysotoxum	KAH0461958.1	NL	DCchr2	1125	KAH0463278.1	CN	DCchr18	NO	Heterochromosomal duplication
	16	D. chrysotoxum	KAH0451522.1	CNL	DCchr4	1046	KAH0469692.1	CNL	DCchr9	Yes	Heterochromosomal duplication
	17	D. chrysotoxum	KAH0448245.1	CN	DCchr5	1118	KAH0463278.1	CN	DCchr18	Yes	Heterochromosomal duplication
	18	D. chrysotoxum	KAH0453607.1	CN	DCchr6	497	KAH0451522.1,KAH0469798.1	CNL,CNL	DCchr4,DCchr9	NO	Heterochromosomal duplication
	19	D. chrysotoxum	KAH0469347.1	N	DCchr9	144	KAH0451522.1	CNL	DCchr4	NO	Heterochromosomal duplication
	20	D. chrysotoxum	KAH0469383.1	N	DCchr9	522	KAH0451522.1	CNL	DCchr4	NO	Heterochromosomal duplication
	21	D. chrysotoxum	KAH0469395.1	CNL	DCchr9	1049	KAH0451522.1	CNL	DCchr4	Yes	Heterochromosomal duplication
	22	D. chrysotoxum	KAH0469692.1	CNL	DCchr9	1044	KAH0451522.1	CNL	DCchr4	Yes	Heterochromosomal duplication
	23	D. chrysotoxum	KAH0469828.1	N	DCchr9	964	KAH0451522.1	CNL	DCchr4	NO	Heterochromosomal duplication
	24	D. chrysotoxum	KAH0470254.1	NL	DCchr9	1001	KAH0451522.1	CNL	DCchr4	NO	Heterochromosomal duplication
	25	D. nobile	KAI0492235.1	NL	DNchr1	1034	KAI0499586.1	CNL	DNchr12	NO	Heterochromosomal duplication
	26	D. nobile	KAI0492348.1	CN	DNchr1	1104	KAI0529401.1	CN	DNchr8	Yes	Heterochromosomal duplication
	27	D. nobile	KAI0503889.1	CN	DNchr10	948	KAI0531388.1	N	DNchr11	NO	Heterochromosomal duplication
	28	D. nobile	KAI0502325.1	N	DNchr14	184	KAI0514115.1	N	DNchr19	Yes	Heterochromosomal duplication
	29	D. nobile	KAI0498833.1	N	DNchr16	317	KAI0519836.1	N	DNchr2	Yes	Heterochromosomal duplication
	30	D. nobile	KAI0514059.1	CNL	DNchr19	1232	KAI0519836.1	N	DNchr2	NO	Heterochromosomal duplication
	31	D. nobile	KAI0514177.1	N	DNchr19	363	KAI0492717.1	CN	DNchr1	NO	Heterochromosomal duplication
	32	D. nobile	KAI0493466.1	CN	DNchr5	1086	KAI0529401.1	CN	DNchr8	Yes	Heterochromosomal duplication
	33	D. nobile	KAI0493469.1	CNCN	DNchr5	1984	KAI0529401.1	CN	DNchr8	NO	Heterochromosomal duplication
	34	D. nobile	KAI0495977.1	N	DNchr7	118	KAI0514231.1	CN	DNchr19	NO	Heterochromosomal duplication
	35	D. nobile	KAI0496698.1	CN	DNchr7	1663	KAI0514231.1	CN	DNchr19	Yes	Heterochromosomal duplication
	36	D. nobile	KAI0528749.1	CNL	DNchr8	698	KAI0493745.1	CNL	DNchr5	Yes	Heterochromosomal duplication
	37	D. officinale	Dof004685	N	TPchr3	1300	Dof002599	N	TPchr2	Yes	Heterochromosomal duplication
	38	D. officinale	Dof005118	N	TPchr3	157	Dof014343	NLNL	TPchr9	NO	Heterochromosomal duplication
	39	D. officinale	Dof013260	CN	TPchr8	382	Dof010683	NL	TPchr6	NO	Heterochromosomal duplication
	40	D. chrysotoxum	KAH0451706.1	N	DCchr4	1113	KAG0484437.1	--	VPchr5	NO	Ortholog
	41	D. nobile	KAI0491359.1	N	DNchr1	448	Dof000094	N	TPchr1	Yes	Ortholog
	42	D. nobile	KAI0492717.1	CN	DNchr1	1136	Dof001534	--	TPchr1	NO	Ortholog
	43	D. nobile	KAI0503603.1	CN	DNchr10	1125	Dof016764	CN	TPchr12	Yes	Ortholog
	44	D. nobile	KAI0503609.1	NL	DNchr10	1131	Dof016763	CN	TPchr12	NO	Ortholog
	45	D. nobile	KAI0503614.1	N	DNchr10	1184	Dof016764	CN	TPchr12	NO	Ortholog
	46	D. nobile	KAI0503691.1	CN	DNchr10	1132	Dof016810	CN	TPchr12	Yes	Ortholog
	47	D. nobile	KAI0503730.1	CN	DNchr10	1132	Dof016810	CN	TPchr12	Yes	Ortholog
	48	D. nobile	KAI0503756.1	N	DNchr10	406	Dof016810	CN	TPchr12	NO	Ortholog
	49	D. nobile	KAI0503782.1	N	DNchr10	872	Dof016810	CN	TPchr12	NO	Ortholog
	50	D. nobile	KAI0531388.1	N	DNchr11	1060	Dof014342	NL	TPchr9	NO	Ortholog
	51	D. nobile	KAI0531390.1	NL	DNchr11	1761	Dof014343	NLNL	TPchr9	NO	Ortholog
	52	D. nobile	KAI0531414.1	NL	DNchr11	1002	Dof014359	N	TPchr9	NO	Ortholog
	53	D. nobile	KAI0499586.1	CNL	DNchr12	1058	Dof020566	CNL	TPchr15	Yes	Ortholog
	54	D. nobile	KAI0501155.1	CN	DNchr14	982	Dof019158	CN	TPchr14	Yes	Ortholog
	55	D. nobile	KAI0501205.1	CNCN	DNchr14	2249	Dof019186	--	TPchr14	NO	Ortholog
	56	D. nobile	KAI0501212.1	CN	DNchr14	427	Dof019191	CNL	TPchr14	NO	Ortholog
	57	D. nobile	KAI0501528.1	CN	DNchr14	819	Dof019452	CN	TPchr14	Yes	Ortholog
	58	D. nobile	KAI0502329.1	CNL	DNchr14	688	Dof020133	N	TPchr14	NO	Ortholog
	59	D. nobile	KAI0502333.1	NL	DNchr14	917	Dof020134	--	TPchr14	NO	Ortholog
	60	D. nobile	KAI0502337.1	NL	DNchr14	849	Dof020135	NL	TPchr14	Yes	Ortholog
	61	D. nobile	KAI0498190.1	NL	DNchr15	910	Dof018917	NL	TPchr13	Yes	Ortholog
	62	D. nobile	KAI0513558.1	CNL	DNchr19	1127	Dof024492	CNL	TPchr18	Yes	Ortholog
	63	D. nobile	KAI0514069.1	NN	DNchr19	850	Dof024039	CN	TPchr18	NO	Ortholog
	64	D. nobile	KAI0514115.1	N	DNchr19	823	Dof024021	N	TPchr18	Yes	Ortholog
	65	D. nobile	KAI0514151.1	CN	DNchr19	942	Dof024021	N	TPchr18	NO	Ortholog
	66	D. nobile	KAI0514231.1	CN	DNchr19	1904	Dof023966	CN	TPchr18	Yes	Ortholog
	67	D. nobile	KAI0519223.1	N	DNchr2	206	Dof002599	N	TPchr2	Yes	Ortholog
	68	D. nobile	KAI0519476.1	CNL	DNchr2	921	Dof002831	NL	TPchr2	NO	Ortholog
	69	D. nobile	KAI0519479.1	N	DNchr2	602	Dof002825	--	TPchr2	NO	Ortholog
	70	D. nobile	KAI0519480.1	CN	DNchr2	340	Dof002827,Dof002861	CN,CN	TPchr2,TPchr2	Yes	Ortholog
	71	D. nobile	KAI0519481.1	N	DNchr2	124	Dof002838	CNL	TPchr2	NO	Ortholog
	72	D. nobile	KAI0519483.1	CN	DNchr2	477	Dof002836	CN	TPchr2	Yes	Ortholog
	73	D. nobile	KAI0519490.1	N	DNchr2	891	Dof002846	--	TPchr2	NO	Ortholog
	74	D. nobile	KAI0519493.1	N	DNchr2	952	Dof002845	--	TPchr2	NO	Ortholog
	75	D. nobile	KAI0519503.1	CN	DNchr2	523	Dof002815,Dof002858	--	TPchr2,TPchr2	NO	Ortholog
	76	D. nobile	KAI0519836.1	N	DNchr2	921	Dof003203	CN	TPchr2	NO	Ortholog
	77	D. nobile	KAI0487837.1	CN	DNchr3	1044	Dof007745	CN	TPchr4	Yes	Ortholog
	78	D. nobile	KAI0510653.1	N	DNchr4	1116	Dof004685	N	TPchr3	Yes	Ortholog
	79	D. nobile	KAI0511921.1	N	DNchr4	1188	Dof005807	N	TPchr3	Yes	Ortholog
	80	D. nobile	KAI0493557.1	TNC	DNchr5	1002	Dof010879	--	TPchr6	NO	Ortholog
	81	D. nobile	KAI0493736.1	CN	DNchr5	789	Dof010693	--	TPchr6	NO	Ortholog
	82	D. nobile	KAI0493740.1	CN	DNchr5	744	Dof010692	--	TPchr6	NO	Ortholog
	83	D. nobile	KAI0493745.1	CNL	DNchr5	1046	Dof010683	NL	TPchr6	NO	Ortholog
	84	D. nobile	KAI0496248.1	NL	DNchr7	886	Dof008501	CNL	TPchr5	NO	Ortholog
	85	D. nobile	KAI0496771.1	CN	DNchr7	1122	Dof008997	CNL	TPchr5	NO	Ortholog
	86	D. nobile	KAI0496773.1	CNL	DNchr7	1122	Dof008999	N	TPchr5	NO	Ortholog
	87	D. nobile	KAI0496777.1	CN	DNchr7	1162	Dof009002	CN	TPchr5	Yes	Ortholog
	88	D. nobile	KAI0496821.1	N	DNchr7	1120	Dof009042	--	TPchr5	NO	Ortholog
	89	D. nobile	KAI0528752.1	N	DNchr8	323	Dof013255	N	TPchr8	Yes	Ortholog
	90	D. nobile	KAI0528755.1	N	DNchr8	124	Dof013248	N	TPchr8	Yes	Ortholog
	91	D. nobile	KAI0529401.1	CN	DNchr8	1089	Dof012657	N	TPchr8	NO	Ortholog
	92	D. nobile	KAI0529656.1	CNL	DNchr8	1230	Dof012437	CN	TPchr8	NO	Ortholog
	93	D. officinale	Dof000094	N	TPchr1	423	KAH0449628.1	--	DCchr1	NO	Ortholog
	94	D. officinale	Dof018917	NL	TPchr13	911	KAH0454890.1	CNL	DCchr17	NO	Ortholog
	95	D. officinale	Dof019158	CN	TPchr14	983	KAH0457290.1	--	DCchr12	NO	Ortholog
	96	D. officinale	Dof019190	CNC	TPchr14	1412	KAH0458133.1	NL	DCchr12	NO	Ortholog
	97	D. officinale	Dof019452	CN	TPchr14	867	KAH0458460.1	CN	DCchr12	Yes	Ortholog
	98	D. officinale	Dof020133	N	TPchr14	394	KAH0457966.1	NL	DCchr12	NO	Ortholog
	99	D. officinale	Dof020566	CNL	TPchr15	864	KAH0456733.1	CNL	DCchr11	Yes	Ortholog
	100	D. officinale	Dof023967	CN	TPchr18	1093	KAH0463303.1	--	DCchr18	NO	Ortholog
	101	D. officinale	Dof023989	CN	TPchr18	906	KAH0463330.1	--	DCchr18	NO	Ortholog
	102	D. officinale	Dof024072	N	TPchr18	902	KAH0463278.1	CN	DCchr18	NO	Ortholog
	103	D. officinale	Dof002599	N	TPchr2	276	KAH0465674.1	N	DCchr3	Yes	Ortholog
	104	D. officinale	Dof002809	CN	TPchr2	647	KAH0465236.1	CNL	DCchr3	NO	Ortholog
	105	D. officinale	Dof002824	N	TPchr2	437	KAH0465237.1	N	DCchr3	Yes	Ortholog
	106	D. officinale	Dof002847	N	TPchr2	303	KAH0466049.1	N	DCchr3	Yes	Ortholog
	107	D. officinale	Dof002861	CN	TPchr2	805	KAH0465597.1	N	DCchr3	NO	Ortholog
	108	D. officinale	Dof007745	CN	TPchr4	1045	KAH0448405.1	CN	DCchr5	Yes	Ortholog
	109	D. officinale	Dof008501	CNL	TPchr5	886	KAH0453446.1	CNL	DCchr6	Yes	Ortholog
	110	D. officinale	Dof010683	NL	TPchr6	918	KAH0451522.1	CNL	DCchr4	NO	Ortholog
	111	D. officinale	Dof013246	N	TPchr8	785	KAH0469798.1	CNL	DCchr9	NO	Ortholog
	112	D. officinale	Dof013257	NL	TPchr8	720	KAH0470219.1	--	DCchr9	NO	Ortholog
	113	D. officinale	Dof013262	CNL	TPchr8	1047	KAH0469692.1	CNL	DCchr9	Yes	Ortholog
	114	D. officinale	Dof014343	NLNL	TPchr9	2082	KAH0470640.1	CNL	DCchr13	NO	Ortholog
	115	D. officinale	Dof014360	N	TPchr9	1327	KAH0470316.1	--	DCchr13	NO	Ortholog
	116	D. chrysotoxum	KAH0457269.1	CNL	DCchr11	1048	KAH0456733.1	CNL	DCchr11	Yes	Homochromosomal duplication
	117	D. chrysotoxum	KAH0458105.1	CNLCN	DCchr12	2020	KAH0458133.1	NL	DCchr12	NO	Homochromosomal duplication
	118	D. chrysotoxum	KAH0470565.1	N	DCchr13	996	KAH0470316.1	--	DCchr13	NO	Homochromosomal duplication
	119	D. chrysotoxum	KAH0463017.1	CN	DCchr18	1073	KAH0463278.1	CN	DCchr18	Yes	Homochromosomal duplication
	120	D. chrysotoxum	KAH0463021.1	NN	DCchr18	1283	KAH0463278.1	CN	DCchr18	NO	Homochromosomal duplication
	121	D. chrysotoxum	KAH0463196.1	N	DCchr18	1128	KAH0463278.1	CN	DCchr18	NO	Homochromosomal duplication
	122	D. chrysotoxum	KAH0463428.1	N	DCchr18	670	KAH0463278.1	CN	DCchr18	NO	Homochromosomal duplication
	123	D. chrysotoxum	KAH0463487.1	N	DCchr18	339	KAH0463278.1	CN	DCchr18	NO	Homochromosomal duplication
	124	D. chrysotoxum	KAH0463520.1	NNC	DCchr18	2133	KAH0463278.1	CN	DCchr18	NO	Homochromosomal duplication
	125	D. chrysotoxum	KAH0463667.1	CN	DCchr18	1346	KAH0463303.1	--	DCchr18	NO	Homochromosomal duplication
	126	D. chrysotoxum	KAH0465701.1	NNN	DCchr3	1715	KAH0465597.1	N	DCchr3	NO	Homochromosomal duplication
	127	D. chrysotoxum	KAH0466008.1	N	DCchr3	96	KAH0465597.1	N	DCchr3	Yes	Homochromosomal duplication
	128	D. chrysotoxum	KAH0466263.1	N	DCchr3	131	KAH0465597.1	N	DCchr3	Yes	Homochromosomal duplication
	129	D. chrysotoxum	KAH0452553.1	NL	DCchr4	1136	KAH0451706.1	N	DCchr4	NO	Homochromosomal duplication
	130	D. chrysotoxum	KAH0469380.1	N	DCchr9	264	KAH0469798.1	CNL	DCchr9	NO	Homochromosomal duplication
	131	D. chrysotoxum	KAH0469472.1	N	DCchr9	241	KAH0469798.1	CNL	DCchr9	NO	Homochromosomal duplication
	132	D. chrysotoxum	KAH0469964.1	CNL	DCchr9	1035	KAH0469692.1	CNL	DCchr9	Yes	Homochromosomal duplication
	133	D. nobile	KAI0503618.1	CNL	DNchr10	1125	KAI0503609.1	NL	DNchr10	NO	Homochromosomal duplication
	134	D. nobile	KAI0503621.1	CN	DNchr10	1118	KAI0503691.1	CN	DNchr10	Yes	Homochromosomal duplication
	135	D. nobile	KAI0503665.1	N	DNchr10	788	KAI0503730.1	CN	DNchr10	NO	Homochromosomal duplication
	136	D. nobile	KAI0503677.1	CN	DNchr10	1121	KAI0503609.1	NL	DNchr10	NO	Homochromosomal duplication
	137	D. nobile	KAI0503690.1	N	DNchr10	180	KAI0503691.1	CN	DNchr10	NO	Homochromosomal duplication
	138	D. nobile	KAI0503710.1	N	DNchr10	999	KAI0503730.1	CN	DNchr10	NO	Homochromosomal duplication
	139	D. nobile	KAI0503712.1	CN	DNchr10	1136	KAI0503730.1	CN	DNchr10	Yes	Homochromosomal duplication
	140	D. nobile	KAI0503716.1	N	DNchr10	2458	KAI0503730.1	CN	DNchr10	NO	Homochromosomal duplication
	141	D. nobile	KAI0503719.1	NL	DNchr10	1145	KAI0503609.1	NL	DNchr10	Yes	Homochromosomal duplication
	142	D. nobile	KAI0503721.1	N	DNchr10	1020	KAI0503691.1	CN	DNchr10	NO	Homochromosomal duplication
	143	D. nobile	KAI0503731.1	N	DNchr10	945	KAI0503756.1	N	DNchr10	Yes	Homochromosomal duplication
	144	D. nobile	KAI0503739.1	CN	DNchr10	285	KAI0503730.1	CN	DNchr10	Yes	Homochromosomal duplication
	145	D. nobile	KAI0503759.1	N	DNchr10	1125	KAI0503756.1	N	DNchr10	Yes	Homochromosomal duplication
	146	D. nobile	KAI0503761.1	CN	DNchr10	1104	KAI0503730.1	CN	DNchr10	Yes	Homochromosomal duplication
	147	D. nobile	KAI0503763.1	N	DNchr10	848	KAI0503730.1	CN	DNchr10	NO	Homochromosomal duplication
	148	D. nobile	KAI0530975.1	N	DNchr11	465	KAI0531414.1	NL	DNchr11	NO	Homochromosomal duplication
	149	D. nobile	KAI0530977.1	N	DNchr11	348	KAI0531414.1	NL	DNchr11	NO	Homochromosomal duplication
	150	D. nobile	KAI0531391.1	NL	DNchr11	1095	KAI0531390.1	NL	DNchr11	Yes	Homochromosomal duplication
	151	D. nobile	KAI0531415.1	N	DNchr11	1394	KAI0531390.1,KAI0531414.1	NL,NL	DNchr11,DNchr11	NO	Homochromosomal duplication
	152	D. nobile	KAI0531416.1	N	DNchr11	1008	KAI0531414.1	NL	DNchr11	NO	Homochromosomal duplication
	153	D. nobile	KAI0499590.1	NL	DNchr12	705	KAI0499586.1	CNL	DNchr12	NO	Homochromosomal duplication
	154	D. nobile	KAI0499591.1	N	DNchr12	138	KAI0499586.1	CNL	DNchr12	NO	Homochromosomal duplication
	155	D. nobile	KAI0501213.1	CN	DNchr14	1096	KAI0501205.1	CNCN	DNchr14	NO	Homochromosomal duplication
	156	D. nobile	KAI0502321.1	N	DNchr14	221	KAI0502333.1,KAI0502337.1	NL,NL	DNchr14,DNchr14	NO	Homochromosomal duplication
	157	D. nobile	KAI0502323.1	CNL	DNchr14	924	KAI0502329.1	CNL	DNchr14	Yes	Homochromosomal duplication
	158	D. nobile	KAI0502331.1	CNL	DNchr14	878	KAI0502329.1	CNL	DNchr14	Yes	Homochromosomal duplication
	159	D. nobile	KAI0502332.1	NL	DNchr14	917	KAI0502333.1,KAI0502337.1	NL,NL	DNchr14,DNchr14	Yes	Homochromosomal duplication
	160	D. nobile	KAI0502339.1	NL	DNchr14	917	KAI0502333.1,KAI0502337.1	NL,NL	DNchr14,DNchr14	Yes	Homochromosomal duplication
	161	D. nobile	KAI0513748.1	N	DNchr19	1121	KAI0513558.1	CNL	DNchr19	NO	Homochromosomal duplication
	162	D. nobile	KAI0514034.1	CN	DNchr19	1297	KAI0514069.1	NN	DNchr19	NO	Homochromosomal duplication
	163	D. nobile	KAI0514051.1	CN	DNchr19	1143	KAI0514069.1	NN	DNchr19	NO	Homochromosomal duplication
	164	D. nobile	KAI0514056.1	CN	DNchr19	528	KAI0514069.1	NN	DNchr19	NO	Homochromosomal duplication
	165	D. nobile	KAI0514089.1	N	DNchr19	314	KAI0514115.1	N	DNchr19	Yes	Homochromosomal duplication
	166	D. nobile	KAI0514110.1	N	DNchr19	717	KAI0514151.1	CN	DNchr19	NO	Homochromosomal duplication
	167	D. nobile	KAI0514117.1	CN	DNchr19	946	KAI0514151.1	CN	DNchr19	Yes	Homochromosomal duplication
	168	D. nobile	KAI0514128.1	N	DNchr19	938	KAI0514115.1	N	DNchr19	Yes	Homochromosomal duplication
	169	D. nobile	KAI0514139.1	CN	DNchr19	946	KAI0514151.1	CN	DNchr19	Yes	Homochromosomal duplication
	170	D. nobile	KAI0514144.1	N	DNchr19	602	KAI0514151.1	CN	DNchr19	NO	Homochromosomal duplication
	171	D. nobile	KAI0514160.1	N	DNchr19	539	KAI0514151.1	CN	DNchr19	NO	Homochromosomal duplication
	172	D. nobile	KAI0514161.1	N	DNchr19	533	KAI0514151.1	CN	DNchr19	NO	Homochromosomal duplication
	173	D. nobile	KAI0514162.1	CN	DNchr19	327	KAI0514151.1	CN	DNchr19	Yes	Homochromosomal duplication
	174	D. nobile	KAI0514164.1	CN	DNchr19	855	KAI0514151.1	CN	DNchr19	Yes	Homochromosomal duplication
	175	D. nobile	KAI0514166.1	CN	DNchr19	622	KAI0514151.1	CN	DNchr19	Yes	Homochromosomal duplication
	176	D. nobile	KAI0514208.1	N	DNchr19	187	KAI0514151.1	CN	DNchr19	NO	Homochromosomal duplication
	177	D. nobile	KAI0514232.1	CN	DNchr19	1682	KAI0514231.1	CN	DNchr19	Yes	Homochromosomal duplication
	178	D. nobile	KAI0519222.1	N	DNchr2	134	KAI0519223.1	N	DNchr2	Yes	Homochromosomal duplication
	179	D. nobile	KAI0519477.1	CNL	DNchr2	922	KAI0519476.1	CNL	DNchr2	Yes	Homochromosomal duplication
	180	D. nobile	KAI0496742.1	CN	DNchr7	1115	KAI0496771.1	CN	DNchr7	Yes	Homochromosomal duplication
	181	D. nobile	KAI0496745.1	CN	DNchr7	1123	KAI0496771.1	CN	DNchr7	Yes	Homochromosomal duplication
	182	D. nobile	KAI0496748.1	N	DNchr7	764	KAI0496771.1,KAI0496777.1	CN,CN	DNchr7,DNchr7	NO	Homochromosomal duplication
	183	D. nobile	KAI0496760.1	N	DNchr7	1119	KAI0496773.1	CNL	DNchr7	NO	Homochromosomal duplication
	184	D. nobile	KAI0528741.1	CNL	DNchr8	1098	KAI0528752.1	N	DNchr8	NO	Homochromosomal duplication
	185	D. nobile	KAI0528748.1	CNL	DNchr8	1042	KAI0528752.1	N	DNchr8	NO	Homochromosomal duplication
	186	D. nobile	KAI0529647.1	CN	DNchr8	1131	KAI0529656.1	CNL	DNchr8	NO	Homochromosomal duplication
	187	D. officinale	Dof016813	N	TPchr12	1028	Dof016810	CN	TPchr12	NO	Homochromosomal duplication
	188	D. officinale	Dof019188	CNL	TPchr14	774	Dof019190	CNC	TPchr14	NO	Homochromosomal duplication
	189	D. officinale	Dof019191	CNL	TPchr14	989	Dof019190	CNC	TPchr14	NO	Homochromosomal duplication
	190	D. officinale	Dof019192	CN	TPchr14	918	Dof019190	CNC	TPchr14	NO	Homochromosomal duplication
	191	D. officinale	Dof020135	NL	TPchr14	478	Dof020133	N	TPchr14	NO	Homochromosomal duplication
	192	D. officinale	Dof020136	NL	TPchr14	498	Dof020135	NL	TPchr14	Yes	Homochromosomal duplication
	193	D. officinale	Dof020138	NL	TPchr14	918	Dof020134	--	TPchr14	NO	Homochromosomal duplication
	194	D. officinale	Dof023966	CN	TPchr18	1339	Dof023967,Dof023989	CN,CN	TPchr18,TPchr18	Yes	Homochromosomal duplication
	195	D. officinale	Dof002817	N	TPchr2	293	Dof002861	CN	TPchr2	NO	Homochromosomal duplication
	196	D. officinale	Dof002827	CN	TPchr2	392	Dof002824	N	TPchr2	NO	Homochromosomal duplication
	197	D. officinale	Dof002831	NL	TPchr2	718	Dof002836	CN	TPchr2	NO	Homochromosomal duplication
	198	D. officinale	Dof002836	CN	TPchr2	811	Dof002809	CN	TPchr2	Yes	Homochromosomal duplication
	199	D. officinale	Dof002838	CNL	TPchr2	632	Dof002809	CN	TPchr2	NO	Homochromosomal duplication
	200	D. officinale	Dof002859	N	TPchr2	135	Dof002827	CN	TPchr2	NO	Homochromosomal duplication
	201	D. officinale	Dof002867	CN	TPchr2	415	Dof002827	CN	TPchr2	Yes	Homochromosomal duplication
	202	D. officinale	Dof008997	CNL	TPchr5	952	Dof009002	CN	TPchr5	NO	Homochromosomal duplication
	203	D. officinale	Dof008999	N	TPchr5	903	Dof009002	CN	TPchr5	NO	Homochromosomal duplication
	204	D. officinale	Dof009002	CN	TPchr5	1128	Dof008999	N	TPchr5	NO	Homochromosomal duplication
	205	D. officinale	Dof010696	N	TPchr6	1102	Dof010692,Dof010693	--	TPchr6,TPchr6	NO	Homochromosomal duplication
	206	D. officinale	Dof013253	N	TPchr8	169	Dof013255	N	TPchr8	Yes	Homochromosomal duplication
	207	D. officinale	Dof013259	NLNNL	TPchr8	2920	Dof013257	NL	TPchr8	NO	Homochromosomal duplication
	208	D. officinale	Dof013264	CNL	TPchr8	1099	Dof013246	N	TPchr8	NO	Homochromosomal duplication
	209	D. officinale	Dof014359	N	TPchr9	1022	Dof014360	N	TPchr9	Yes	Homochromosomal duplication
