# Supplementary material for: Evolution patterns of NBS genes in the genus Dendrobium and NBS-LRR gene expression in D. officinale by salicylic acid treatment
Source: BMC Plant Biol. 2022 Nov 14;22:529. doi: 10.1186/s12870-022-03904-2 (PMC9661794; doi:10.1186/s12870-022-03904-2)
Supplement: Supplementary file 10 — Additional file 10. [file 12870_2022_3904_MOESM10_ESM.xlsx]

## Sheet: Sheet1
	Table S8 Cis-element information of NBS-LRR genes
	Number	Gene name	Start	Length	Cis-elements	Functions	Categories
	1	Dof002831	1825	9	TCA-element	salicylic acid responsiveness	Hormone-related
	2	Dof002838	1625	9	TCA-element	salicylic acid responsiveness	Hormone-related
	3	Dof008997	921	10	TCA-element	salicylic acid responsiveness	Hormone-related
	4	Dof012439	1056	9	TCA-element	salicylic acid responsiveness	Hormone-related
	5	Dof012439	1266	9	TCA-element	salicylic acid responsiveness	Hormone-related
	6	Dof013262	404	9	TCA-element	salicylic acid responsiveness	Hormone-related
	7	Dof018917	1642	9	TCA-element	salicylic acid responsiveness	Hormone-related
	8	Dof020135	1074	9	TCA-element	salicylic acid responsiveness	Hormone-related
	9	Dof002838	551	5	ABRE	abscisic acid responsiveness	Hormone-related
	10	Dof008501	1833	5	ABRE	abscisic acid responsiveness	Hormone-related
	11	Dof008997	1262	5	ABRE	abscisic acid responsiveness	Hormone-related
	12	Dof008997	1291	5	ABRE	abscisic acid responsiveness	Hormone-related
	13	Dof010683	1854	5	ABRE	abscisic acid responsiveness	Hormone-related
	14	Dof012439	193	5	ABRE	abscisic acid responsiveness	Hormone-related
	15	Dof013257	91	5	ABRE	abscisic acid responsiveness	Hormone-related
	16	Dof013259	1599	5	ABRE	abscisic acid responsiveness	Hormone-related
	17	Dof013264	721	5	ABRE	abscisic acid responsiveness	Hormone-related
	18	Dof013264	1189	5	ABRE	abscisic acid responsiveness	Hormone-related
	19	Dof013264	1724	6	ABRE	abscisic acid responsiveness	Hormone-related
	20	Dof013264	1725	5	ABRE	abscisic acid responsiveness	Hormone-related
	21	Dof013264	1841	6	ABRE	abscisic acid responsiveness	Hormone-related
	22	Dof013264	1842	5	ABRE	abscisic acid responsiveness	Hormone-related
	23	Dof014343	1646	5	ABRE	abscisic acid responsiveness	Hormone-related
	24	Dof014343	1908	5	ABRE	abscisic acid responsiveness	Hormone-related
	25	Dof019188	54	9	ABRE	abscisic acid responsiveness	Hormone-related
	26	Dof019191	1115	5	ABRE	abscisic acid responsiveness	Hormone-related
	27	Dof019191	1736	5	ABRE	abscisic acid responsiveness	Hormone-related
	28	Dof020135	164	7	ABRE	abscisic acid responsiveness	Hormone-related
	29	Dof020135	248	7	ABRE	abscisic acid responsiveness	Hormone-related
	30	Dof020135	262	7	ABRE	abscisic acid responsiveness	Hormone-related
	31	Dof020135	437	5	ABRE	abscisic acid responsiveness	Hormone-related
	32	Dof020135	1745	9	ABRE	abscisic acid responsiveness	Hormone-related
	33	Dof020136	1745	9	ABRE	abscisic acid responsiveness	Hormone-related
	34	Dof020138	1183	5	ABRE	abscisic acid responsiveness	Hormone-related
	35	Dof020138	1607	5	ABRE	abscisic acid responsiveness	Hormone-related
	36	Dof020566	479	6	ABRE	abscisic acid responsiveness	Hormone-related
	37	Dof020566	480	5	ABRE	abscisic acid responsiveness	Hormone-related
	38	Dof020707	1683	5	ABRE	abscisic acid responsiveness	Hormone-related
	39	Dof026347	1833	5	ABRE	abscisic acid responsiveness	Hormone-related
	40	Dof008997	4	6	TGA-element	auxin responsiveness	Hormone-related
	41	Dof008997	1145	6	TGA-element	auxin responsiveness	Hormone-related
	42	Dof014342	54	6	TGA-element	auxin responsiveness	Hormone-related
	43	Dof014342	923	6	TGA-element	auxin responsiveness	Hormone-related
	44	Dof019188	216	6	TGA-element	auxin responsiveness	Hormone-related
	45	Dof019188	1057	6	TGA-element	auxin responsiveness	Hormone-related
	46	Dof020707	264	6	TGA-element	auxin responsiveness	Hormone-related
	47	Dof002831	940	7	P-box	gibberellin responsiveness	Hormone-related
	48	Dof002831	1959	7	P-box	gibberellin responsiveness	Hormone-related
	49	Dof002838	433	7	P-box	gibberellin responsiveness	Hormone-related
	50	Dof008997	1927	7	P-box	gibberellin responsiveness	Hormone-related
	51	Dof010683	1149	7	P-box	gibberellin responsiveness	Hormone-related
	52	Dof012439	907	7	TATC-box	gibberellin responsiveness	Hormone-related
	53	Dof013257	961	7	P-box	gibberellin responsiveness	Hormone-related
	54	Dof013262	1708	7	TATC-box	gibberellin responsiveness	Hormone-related
	55	Dof013264	33	7	TATC-box	gibberellin responsiveness	Hormone-related
	56	Dof014342	1523	7	GARE-motif	gibberellin responsiveness	Hormone-related
	57	Dof014342	1112	7	P-box	gibberellin responsiveness	Hormone-related
	58	Dof014343	632	7	GARE-motif	gibberellin responsiveness	Hormone-related
	59	Dof018917	1693	7	GARE-motif	gibberellin responsiveness	Hormone-related
	60	Dof020135	1849	7	P-box	gibberellin responsiveness	Hormone-related
	61	Dof020135	1639	7	TATC-box	gibberellin responsiveness	Hormone-related
	62	Dof020136	1849	7	P-box	gibberellin responsiveness	Hormone-related
	63	Dof020136	1639	7	TATC-box	gibberellin responsiveness	Hormone-related
	64	Dof020138	1415	7	P-box	gibberellin responsiveness	Hormone-related
	65	Dof020566	1008	7	GARE-motif	gibberellin responsiveness	Hormone-related
	66	Dof020707	1305	7	GARE-motif	gibberellin responsiveness	Hormone-related
	67	Dof020707	1578	7	TATC-box	gibberellin responsiveness	Hormone-related
	68	Dof002838	1321	5	CGTCA-motif	MeJA responsiveness	Hormone-related
	69	Dof002838	1321	5	TGACG-motif	MeJA responsiveness	Hormone-related
	70	Dof008501	253	5	CGTCA-motif	MeJA responsiveness	Hormone-related
	71	Dof008501	328	5	CGTCA-motif	MeJA responsiveness	Hormone-related
	72	Dof008501	375	5	CGTCA-motif	MeJA responsiveness	Hormone-related
	73	Dof008501	432	5	CGTCA-motif	MeJA responsiveness	Hormone-related
	74	Dof008501	461	5	CGTCA-motif	MeJA responsiveness	Hormone-related
	75	Dof008501	577	5	CGTCA-motif	MeJA responsiveness	Hormone-related
	76	Dof008501	680	5	CGTCA-motif	MeJA responsiveness	Hormone-related
	77	Dof008501	739	5	CGTCA-motif	MeJA responsiveness	Hormone-related
	78	Dof008501	253	5	TGACG-motif	MeJA responsiveness	Hormone-related
	79	Dof008501	328	5	TGACG-motif	MeJA responsiveness	Hormone-related
	80	Dof008501	375	5	TGACG-motif	MeJA responsiveness	Hormone-related
	81	Dof008501	432	5	TGACG-motif	MeJA responsiveness	Hormone-related
	82	Dof008501	461	5	TGACG-motif	MeJA responsiveness	Hormone-related
	83	Dof008501	577	5	TGACG-motif	MeJA responsiveness	Hormone-related
	84	Dof008501	680	5	TGACG-motif	MeJA responsiveness	Hormone-related
	85	Dof008501	739	5	TGACG-motif	MeJA responsiveness	Hormone-related
	86	Dof008997	875	5	CGTCA-motif	MeJA responsiveness	Hormone-related
	87	Dof008997	1028	5	CGTCA-motif	MeJA responsiveness	Hormone-related
	88	Dof008997	1228	5	CGTCA-motif	MeJA responsiveness	Hormone-related
	89	Dof008997	1591	5	CGTCA-motif	MeJA responsiveness	Hormone-related
	90	Dof008997	875	5	TGACG-motif	MeJA responsiveness	Hormone-related
	91	Dof008997	1028	5	TGACG-motif	MeJA responsiveness	Hormone-related
	92	Dof008997	1228	5	TGACG-motif	MeJA responsiveness	Hormone-related
	93	Dof008997	1591	5	TGACG-motif	MeJA responsiveness	Hormone-related
	94	Dof012439	1593	5	CGTCA-motif	MeJA responsiveness	Hormone-related
	95	Dof012439	1593	5	TGACG-motif	MeJA responsiveness	Hormone-related
	96	Dof013257	476	5	CGTCA-motif	MeJA responsiveness	Hormone-related
	97	Dof013257	605	5	CGTCA-motif	MeJA responsiveness	Hormone-related
	98	Dof013257	848	5	CGTCA-motif	MeJA responsiveness	Hormone-related
	99	Dof013257	476	5	TGACG-motif	MeJA responsiveness	Hormone-related
	100	Dof013257	605	5	TGACG-motif	MeJA responsiveness	Hormone-related
	101	Dof013257	848	5	TGACG-motif	MeJA responsiveness	Hormone-related
	102	Dof013259	1332	5	CGTCA-motif	MeJA responsiveness	Hormone-related
	103	Dof013259	1332	5	TGACG-motif	MeJA responsiveness	Hormone-related
	104	Dof013264	273	5	CGTCA-motif	MeJA responsiveness	Hormone-related
	105	Dof013264	273	5	TGACG-motif	MeJA responsiveness	Hormone-related
	106	Dof014343	337	5	CGTCA-motif	MeJA responsiveness	Hormone-related
	107	Dof014343	337	5	TGACG-motif	MeJA responsiveness	Hormone-related
	108	Dof018917	844	5	CGTCA-motif	MeJA responsiveness	Hormone-related
	109	Dof018917	844	5	TGACG-motif	MeJA responsiveness	Hormone-related
	110	Dof019188	751	5	CGTCA-motif	MeJA responsiveness	Hormone-related
	111	Dof019188	861	5	CGTCA-motif	MeJA responsiveness	Hormone-related
	112	Dof019188	751	5	TGACG-motif	MeJA responsiveness	Hormone-related
	113	Dof019188	861	5	TGACG-motif	MeJA responsiveness	Hormone-related
	114	Dof019191	196	5	CGTCA-motif	MeJA responsiveness	Hormone-related
	115	Dof019191	801	5	CGTCA-motif	MeJA responsiveness	Hormone-related
	116	Dof019191	1070	5	CGTCA-motif	MeJA responsiveness	Hormone-related
	117	Dof019191	1657	5	CGTCA-motif	MeJA responsiveness	Hormone-related
	118	Dof019191	1668	5	CGTCA-motif	MeJA responsiveness	Hormone-related
	119	Dof019191	1925	5	CGTCA-motif	MeJA responsiveness	Hormone-related
	120	Dof019191	196	5	TGACG-motif	MeJA responsiveness	Hormone-related
	121	Dof019191	801	5	TGACG-motif	MeJA responsiveness	Hormone-related
	122	Dof019191	1070	5	TGACG-motif	MeJA responsiveness	Hormone-related
	123	Dof019191	1657	5	TGACG-motif	MeJA responsiveness	Hormone-related
	124	Dof019191	1668	5	TGACG-motif	MeJA responsiveness	Hormone-related
	125	Dof019191	1925	5	TGACG-motif	MeJA responsiveness	Hormone-related
	126	Dof020135	538	5	CGTCA-motif	MeJA responsiveness	Hormone-related
	127	Dof020135	1164	5	CGTCA-motif	MeJA responsiveness	Hormone-related
	128	Dof020135	1685	5	CGTCA-motif	MeJA responsiveness	Hormone-related
	129	Dof020135	538	5	TGACG-motif	MeJA responsiveness	Hormone-related
	130	Dof020135	1164	5	TGACG-motif	MeJA responsiveness	Hormone-related
	131	Dof020135	1685	5	TGACG-motif	MeJA responsiveness	Hormone-related
	132	Dof020136	1151	5	CGTCA-motif	MeJA responsiveness	Hormone-related
	133	Dof020136	1574	5	CGTCA-motif	MeJA responsiveness	Hormone-related
	134	Dof020136	1151	5	TGACG-motif	MeJA responsiveness	Hormone-related
	135	Dof020136	1574	5	TGACG-motif	MeJA responsiveness	Hormone-related
	136	Dof020138	58	5	CGTCA-motif	MeJA responsiveness	Hormone-related
	137	Dof020138	549	5	CGTCA-motif	MeJA responsiveness	Hormone-related
	138	Dof020138	629	5	CGTCA-motif	MeJA responsiveness	Hormone-related
	139	Dof020138	829	5	CGTCA-motif	MeJA responsiveness	Hormone-related
	140	Dof020138	58	5	TGACG-motif	MeJA responsiveness	Hormone-related
	141	Dof020138	549	5	TGACG-motif	MeJA responsiveness	Hormone-related
	142	Dof020138	629	5	TGACG-motif	MeJA responsiveness	Hormone-related
	143	Dof020138	829	5	TGACG-motif	MeJA responsiveness	Hormone-related
	144	Dof020566	1596	5	CGTCA-motif	MeJA responsiveness	Hormone-related
	145	Dof020566	1596	5	TGACG-motif	MeJA responsiveness	Hormone-related
	146	Dof020707	269	5	CGTCA-motif	MeJA responsiveness	Hormone-related
	147	Dof020707	269	5	TGACG-motif	MeJA responsiveness	Hormone-related
	148	Dof026347	258	5	CGTCA-motif	MeJA responsiveness	Hormone-related
	149	Dof026347	332	5	CGTCA-motif	MeJA responsiveness	Hormone-related
	150	Dof026347	376	5	CGTCA-motif	MeJA responsiveness	Hormone-related
	151	Dof026347	451	5	CGTCA-motif	MeJA responsiveness	Hormone-related
	152	Dof026347	462	5	CGTCA-motif	MeJA responsiveness	Hormone-related
	153	Dof026347	578	5	CGTCA-motif	MeJA responsiveness	Hormone-related
	154	Dof026347	740	5	CGTCA-motif	MeJA responsiveness	Hormone-related
	155	Dof026347	258	5	TGACG-motif	MeJA responsiveness	Hormone-related
	156	Dof026347	332	5	TGACG-motif	MeJA responsiveness	Hormone-related
	157	Dof026347	376	5	TGACG-motif	MeJA responsiveness	Hormone-related
	158	Dof026347	451	5	TGACG-motif	MeJA responsiveness	Hormone-related
	159	Dof026347	462	5	TGACG-motif	MeJA responsiveness	Hormone-related
	160	Dof026347	578	5	TGACG-motif	MeJA responsiveness	Hormone-related
	161	Dof026347	740	5	TGACG-motif	MeJA responsiveness	Hormone-related
	162	Dof012439	1529	7	GCN4_motif	endosperm expression	Plant growth
	163	Dof013257	787	7	GCN4_motif	endosperm expression	Plant growth
	164	Dof013259	1958	7	GCN4_motif	endosperm expression	Plant growth
	165	Dof019188	1673	7	GCN4_motif	endosperm expression	Plant growth
	166	Dof024492	675	7	GCN4_motif	endosperm expression	Plant growth
	167	Dof013259	173	6	CAT-box	meristem expression	Plant growth
	168	Dof013264	307	6	CAT-box	meristem expression	Plant growth
	169	Dof019188	736	6	CAT-box	meristem expression	Plant growth
	170	Dof019191	1174	6	CAT-box	meristem expression	Plant growth
	171	Dof019191	1974	6	CAT-box	meristem expression	Plant growth
	172	Dof020707	417	6	CAT-box	meristem expression	Plant growth
	173	Dof020707	462	6	CAT-box	meristem expression	Plant growth
	174	Dof024492	299	6	CAT-box	meristem expression	Plant growth
	175	Dof002838	1541	9	TC-rich repeats	defense and stress responsiveness	Stress-responsive
	176	Dof008997	38	9	TC-rich repeats	defense and stress responsiveness	Stress-responsive
	177	Dof010683	281	9	TC-rich repeats	defense and stress responsiveness	Stress-responsive
	178	Dof010683	310	9	TC-rich repeats	defense and stress responsiveness	Stress-responsive
	179	Dof012439	804	9	TC-rich repeats	defense and stress responsiveness	Stress-responsive
	180	Dof012439	1372	10	TC-rich repeats	defense and stress responsiveness	Stress-responsive
	181	Dof012439	1655	9	TC-rich repeats	defense and stress responsiveness	Stress-responsive
	182	Dof013262	1394	9	TC-rich repeats	defense and stress responsiveness	Stress-responsive
	183	Dof013264	900	9	TC-rich repeats	defense and stress responsiveness	Stress-responsive
	184	Dof013264	1873	9	TC-rich repeats	defense and stress responsiveness	Stress-responsive
	185	Dof014343	1269	9	TC-rich repeats	defense and stress responsiveness	Stress-responsive
	186	Dof018917	1132	9	TC-rich repeats	defense and stress responsiveness	Stress-responsive
	187	Dof020138	1115	9	TC-rich repeats	defense and stress responsiveness	Stress-responsive
	188	Dof020707	1317	9	TC-rich repeats	defense and stress responsiveness	Stress-responsive
	189	Dof002831	414	6	MBS	drought responsiveness	Stress-responsive
	190	Dof008997	28	6	MBS	drought responsiveness	Stress-responsive
	191	Dof008997	488	6	MBS	drought responsiveness	Stress-responsive
	192	Dof012439	369	6	MBS	drought responsiveness	Stress-responsive
	193	Dof012439	419	6	MBS	drought responsiveness	Stress-responsive
	194	Dof012439	1970	6	MBS	drought responsiveness	Stress-responsive
	195	Dof013257	1095	6	MBS	drought responsiveness	Stress-responsive
	196	Dof013259	1372	6	MBS	drought responsiveness	Stress-responsive
	197	Dof014342	1696	6	MBS	drought responsiveness	Stress-responsive
	198	Dof019188	791	6	MBS	drought responsiveness	Stress-responsive
	199	Dof020135	478	6	MBS	drought responsiveness	Stress-responsive
	200	Dof020707	1523	6	MBS	drought responsiveness	Stress-responsive
	201	Dof024492	71	6	MBS	drought responsiveness	Stress-responsive
	202	Dof024492	102	6	MBS	drought responsiveness	Stress-responsive
	203	Dof024492	1485	6	MBS	drought responsiveness	Stress-responsive
	204	Dof012439	344	6	LTR	low-temperature responsiveness	Stress-responsive
	205	Dof012439	739	6	LTR	low-temperature responsiveness	Stress-responsive
	206	Dof013257	298	6	LTR	low-temperature responsiveness	Stress-responsive
	207	Dof014342	335	6	LTR	low-temperature responsiveness	Stress-responsive
	208	Dof014342	1168	6	LTR	low-temperature responsiveness	Stress-responsive
	209	Dof014342	1517	6	LTR	low-temperature responsiveness	Stress-responsive
	210	Dof018917	1632	6	LTR	low-temperature responsiveness	Stress-responsive
	211	Dof019191	1835	6	LTR	low-temperature responsiveness	Stress-responsive
	212	Dof020135	291	6	LTR	low-temperature responsiveness	Stress-responsive
	213	Dof024492	1793	6	LTR	low-temperature responsiveness	Stress-responsive
	214	Dof020138	1426	9	WUN-motif	wound responsiveness	Stress-responsive
	215	Dof020566	23	9	WUN-motif	wound responsiveness	Stress-responsive
