# Supplementary material for: Evolution patterns of NBS genes in the genus Dendrobium and NBS-LRR gene expression in D. officinale by salicylic acid treatment
Source: BMC Plant Biol. 2022 Nov 14;22:529. doi: 10.1186/s12870-022-03904-2 (PMC9661794; doi:10.1186/s12870-022-03904-2)
Supplement: Supplementary file 11 — Additional file 11. [file 12870_2022_3904_MOESM11_ESM.xlsx]

## Sheet: Sheet1
	Table S9 Annotation information of NBS-LRR genes in D. officinale
	Number	Gene name	Types	GO functions	Reference proteins of KEGG	KEGG accession	Map accession	Map name
	1	Dof008997	CNL	protein binding; ADP binding	DELLA protein	K14494	map04075	Plant hormone signal transduction
	2	Dof024492	CNL	protein binding; ADP binding	DELLA protein	K14494	map04075	Plant hormone signal transduction
	3	Dof002831	NL	ADP binding	disease resistance protein RPM1	K13457	map04626	Plant-pathogen interaction
	4	Dof002838	CNL	ADP binding	disease resistance protein RPM1	K13457	map04626	Plant-pathogen interaction
	5	Dof008501	CNL	ADP binding	disease resistance protein RPM1	K13457	map04626	Plant-pathogen interaction
	6	Dof026347	CNL	ADP binding	disease resistance protein RPM1	K13457	map04626	Plant-pathogen interaction
	7	Dof019188	CNL	ADP binding	disease resistance protein RPM1	K13457	map04626	Plant-pathogen interaction
	8	Dof020135	NL	protein binding; ADP binding	disease resistance protein RPS2	K13459	map04626	Plant-pathogen interaction
	9	Dof020136	NL	protein binding; ADP binding	disease resistance protein RPS2	K13459	map04626	Plant-pathogen interaction
	10	Dof020138	NL	protein binding; ADP binding	disease resistance protein RPS2	K13459	map04626	Plant-pathogen interaction
	11	Dof010683	NL	protein binding; ADP binding	leucine-rich repeat protein SHOC2	K19613	map04014	Ras signaling pathway
	12	Dof013257	NL	protein binding; ADP binding	leucine-rich repeat protein SHOC2	K19613	map04014	Ras signaling pathway
	13	Dof013259	NLNNL	protein binding; ADP binding	leucine-rich repeat protein SHOC2	K19613	map04014	Ras signaling pathway
	14	Dof013262	CNL	protein binding; ADP binding	leucine-rich repeat protein SHOC2	K19613	map04014	Ras signaling pathway
	15	Dof013264	CNL	protein binding; ADP binding	leucine-rich repeat protein SHOC2	K19613	map04014	Ras signaling pathway
	16	Dof020566	CNL	protein binding; ADP binding	leucine-rich repeat protein SHOC2	K19613	map04014	Ras signaling pathway
	17	Dof012439	CNLCN	ADP binding	structure-specific endonuclease subunit SLX1	K15078	map03460	Fanconi anemia pathway
	18	Dof014342	NL	protein binding; ADP binding	structure-specific endonuclease subunit SLX1	K15078	map03460	Fanconi anemia pathway
	19	Dof014343	NLNL	ADP binding	structure-specific endonuclease subunit SLX1	K15078	map03460	Fanconi anemia pathway
	20	Dof018917	NL	protein binding; ADP binding	structure-specific endonuclease subunit SLX1	K15078	map03460	Fanconi anemia pathway
	21	Dof019191	CNL	ADP binding	structure-specific endonuclease subunit SLX1	K15078	map03460	Fanconi anemia pathway
	22	Dof020707	NL	ADP binding	structure-specific endonuclease subunit SLX1	K15078	map03460	Fanconi anemia pathway
