# Supplementary material for: Evolution patterns of NBS genes in the genus Dendrobium and NBS-LRR gene expression in D. officinale by salicylic acid treatment
Source: BMC Plant Biol. 2022 Nov 14;22:529. doi: 10.1186/s12870-022-03904-2 (PMC9661794; doi:10.1186/s12870-022-03904-2)
Supplement: Supplementary file 12 — Additional file 12. [file 12870_2022_3904_MOESM12_ESM.xlsx]

## Sheet: A
	Table S10A Statistical table of transcriptome sequencing data
	Samples	Clean reads	Clean bases	GC content	%≥Q30	Accession number
	S1	20484670	6111781774	0.4691	0.9475	SAMN29211997
	S2	26050151	7768766732	0.4686	0.9452	SAMN29211998
	S3	21180311	6313700586	0.4662	0.9444	SAMN29211999
	S4	24679028	7352134376	0.4678	0.9445	SAMN29212000
	S5	26652891	7950912714	0.469	0.944	SAMN29212001
	S6	26451220	7886125144	0.4682	0.9458	SAMN29212002

## Sheet: B
	Table S10B Statistical table of sequence alignment results between sample sequencing data and D. officinale reference genome
	BMK-ID	Total reads	Mapped reads	Uniq mapped reads	Multiple map reads	Reads map to '+'	Reads map to '-'
	S1	40969340	37,517,583 (91.57%)	35,706,247 (87.15%)	1,811,336 (4.42%)	18,292,613 (44.65%)	18,402,173 (44.92%)
	S2	52100302	47,493,110 (91.16%)	45,334,128 (87.01%)	2,158,982 (4.14%)	23,226,974 (44.58%)	23,354,486 (44.83%)
	S3	42360622	38,531,875 (90.96%)	37,405,105 (88.30%)	1,126,770 (2.66%)	19,061,114 (45.00%)	19,122,028 (45.14%)
	S4	49358056	45,049,328 (91.27%)	43,609,910 (88.35%)	1,439,418 (2.92%)	22,208,529 (44.99%)	22,340,239 (45.26%)
	S5	53305782	48,720,239 (91.40%)	46,792,292 (87.78%)	1,927,947 (3.62%)	23,917,028 (44.87%)	24,081,394 (45.18%)
	S6	52902440	48,344,933 (91.39%)	46,427,531 (87.76%)	1,917,402 (3.62%)	23,721,017 (44.84%)	23,883,120 (45.15%)

## Sheet: C
	Table S10C Statistical table of number of differentially expressed genes
	DEG set	DEG number	Up-regulated	Down-regulated
	S1_S2_S3_vs_S4_S5_S6	1677	772	905
	S4_S5_S6_vs_S1_S2_S3	1677	905	772
