# Supplementary material for: Evolution patterns of NBS genes in the genus Dendrobium and NBS-LRR gene expression in D. officinale by salicylic acid treatment
Source: BMC Plant Biol. 2022 Nov 14;22:529. doi: 10.1186/s12870-022-03904-2 (PMC9661794; doi:10.1186/s12870-022-03904-2)
Supplement: Supplementary file 13 — Additional file 13. [file 12870_2022_3904_MOESM13_ESM.xlsx]

## Sheet: A
	Table S11A KEGG annotation information of genes in network map
	Gene	KEGG accession	Map number	Pathway name	Pathway classification
	Dof017979	K13356	map00073	Cutin, suberine and wax biosynthesis	Biosynthetic pathway
	Dof000026	K15400	map00073	Cutin, suberine and wax biosynthesis	Biosynthetic pathway
	Dof002028	K15400	map00073	Cutin, suberine and wax biosynthesis	Biosynthetic pathway
	Dof001509	K15402	map00073	Cutin, suberine and wax biosynthesis	Biosynthetic pathway
	Dof012083	K00559	map00100	Steroid biosynthesis	Biosynthetic pathway
	Dof002544	K00801	map00100	Steroid biosynthesis	Biosynthetic pathway
	Dof020365	K01052	map00100	Steroid biosynthesis	Biosynthetic pathway
	Dof000168	K01824	map00100	Steroid biosynthesis	Biosynthetic pathway
	Dof016285	K05917	map00100	Steroid biosynthesis	Biosynthetic pathway
	Dof024274	K14423	map00100	Steroid biosynthesis	Biosynthetic pathway
	Dof019048	K14424	map00100	Steroid biosynthesis	Biosynthetic pathway
	Dof003361	K00487	map00130	Ubiquinone and other terpenoid-quinone biosynthesis	Biosynthetic pathway
	Dof018838	K00487	map00130	Ubiquinone and other terpenoid-quinone biosynthesis	Biosynthetic pathway
	Dof004364	K03183	map00130	Ubiquinone and other terpenoid-quinone biosynthesis	Biosynthetic pathway
	Dof017912	K03809	map00130	Ubiquinone and other terpenoid-quinone biosynthesis	Biosynthetic pathway
	Dof005286	K00811	map00220	Arginine biosynthesis	Biosynthetic pathway
	Dof017553	K00814	map00220	Arginine biosynthesis	Biosynthetic pathway
	Dof001733	K01915	map00220	Arginine biosynthesis	Biosynthetic pathway
	Dof026433	K01915	map00220	Arginine biosynthesis	Biosynthetic pathway
	Dof013111	K01940	map00220	Arginine biosynthesis	Biosynthetic pathway
	Dof016112	K14454	map00220	Arginine biosynthesis	Biosynthetic pathway
	Dof012615	K01755	map00220	Arginine biosynthesis	Biosynthetic pathway
	Dof016154	K00053	map00290	Valine, leucine and isoleucine biosynthesis	Biosynthetic pathway
	Dof018507	K01652	map00290	Valine, leucine and isoleucine biosynthesis	Biosynthetic pathway
	Dof018531	K01652	map00290	Valine, leucine and isoleucine biosynthesis	Biosynthetic pathway
	Dof022923	K01703	map00290	Valine, leucine and isoleucine biosynthesis	Biosynthetic pathway
	Dof026814	K01703	map00290	Valine, leucine and isoleucine biosynthesis	Biosynthetic pathway
	Dof003881	K00766	map00400	Phenylalanine, tyrosine and tryptophan biosynthesis	Biosynthetic pathway
	Dof004952	K09837	map00906	Carotenoid biosynthesis	Biosynthetic pathway
	Dof012455	K09843	map00906	Carotenoid biosynthesis	Biosynthetic pathway
	Dof003740	K15746	map00906	Carotenoid biosynthesis	Biosynthetic pathway
	Dof003535	K00475	map00941	Flavonoid biosynthesis	Biosynthetic pathway
	Dof016275	K00660	map00941	Flavonoid biosynthesis	Biosynthetic pathway
	Dof014386	K01859	map00941	Flavonoid biosynthesis	Biosynthetic pathway
	Dof012237	K05280	map00941	Flavonoid biosynthesis	Biosynthetic pathway
	Dof003427	K13083	map00941	Flavonoid biosynthesis	Biosynthetic pathway
	Dof003433	K13083	map00941	Flavonoid biosynthesis	Biosynthetic pathway
	Dof012177	K03097	map03008	Ribosome biogenesis in eukaryotes	Biosynthetic pathway
	Dof014532	K03097	map03008	Ribosome biogenesis in eukaryotes	Biosynthetic pathway
	Dof005563	K11129	map03008	Ribosome biogenesis in eukaryotes	Biosynthetic pathway
	Dof011075	K11131	map03008	Ribosome biogenesis in eukaryotes	Biosynthetic pathway
	Dof013595	K12619	map03008	Ribosome biogenesis in eukaryotes	Biosynthetic pathway
	Dof017401	K14557	map03008	Ribosome biogenesis in eukaryotes	Biosynthetic pathway
	Dof010880	K14563	map03008	Ribosome biogenesis in eukaryotes	Biosynthetic pathway
	Dof026364	K14564	map03008	Ribosome biogenesis in eukaryotes	Biosynthetic pathway
	Dof013046	K02870	map03010	Ribosome	Biosynthetic pathway
	Dof003923	K02873	map03010	Ribosome	Biosynthetic pathway
	Dof007787	K02876	map03010	Ribosome	Biosynthetic pathway
	Dof022128	K02876	map03010	Ribosome	Biosynthetic pathway
	Dof013742	K02880	map03010	Ribosome	Biosynthetic pathway
	Dof017464	K02881	map03010	Ribosome	Biosynthetic pathway
	Dof004207	K02882	map03010	Ribosome	Biosynthetic pathway
	Dof017285	K02891	map03010	Ribosome	Biosynthetic pathway
	Dof017290	K02891	map03010	Ribosome	Biosynthetic pathway
	Dof013266	K02893	map03010	Ribosome	Biosynthetic pathway
	Dof009257	K02894	map03010	Ribosome	Biosynthetic pathway
	Dof025797	K02894	map03010	Ribosome	Biosynthetic pathway
	Dof018534	K02897	map03010	Ribosome	Biosynthetic pathway
	Dof008223	K02900	map03010	Ribosome	Biosynthetic pathway
	Dof016365	K02902	map03010	Ribosome	Biosynthetic pathway
	Dof007323	K02905	map03010	Ribosome	Biosynthetic pathway
	Dof003008	K02912	map03010	Ribosome	Biosynthetic pathway
	Dof024795	K02918	map03010	Ribosome	Biosynthetic pathway
	Dof015082	K02921	map03010	Ribosome	Biosynthetic pathway
	Dof019168	K02930	map03010	Ribosome	Biosynthetic pathway
	Dof022952	K02930	map03010	Ribosome	Biosynthetic pathway
	Dof005790	K02934	map03010	Ribosome	Biosynthetic pathway
	Dof024015	K02940	map03010	Ribosome	Biosynthetic pathway
	Dof021078	K02942	map03010	Ribosome	Biosynthetic pathway
	Dof001525	K02943	map03010	Ribosome	Biosynthetic pathway
	Dof019363	K02947	map03010	Ribosome	Biosynthetic pathway
	Dof012732	K02953	map03010	Ribosome	Biosynthetic pathway
	Dof009085	K02955	map03010	Ribosome	Biosynthetic pathway
	Dof026101	K02955	map03010	Ribosome	Biosynthetic pathway
	Dof010360	K02961	map03010	Ribosome	Biosynthetic pathway
	Dof010361	K02961	map03010	Ribosome	Biosynthetic pathway
	Dof001370	K02968	map03010	Ribosome	Biosynthetic pathway
	Dof008472	K02969	map03010	Ribosome	Biosynthetic pathway
	Dof003276	K02973	map03010	Ribosome	Biosynthetic pathway
	Dof006467	K02975	map03010	Ribosome	Biosynthetic pathway
	Dof013167	K02977	map03010	Ribosome	Biosynthetic pathway
	Dof013168	K02977	map03010	Ribosome	Biosynthetic pathway
	Dof001943	K02984	map03010	Ribosome	Biosynthetic pathway
	Dof010010	K02985	map03010	Ribosome	Biosynthetic pathway
	Dof025180	K02989	map03010	Ribosome	Biosynthetic pathway
	Dof018517	K02996	map03010	Ribosome	Biosynthetic pathway
	Dof022907	K02996	map03010	Ribosome	Biosynthetic pathway
	Dof023969	K03006	map03020	RNA polymerase	Biosynthetic pathway
	Dof001553	K03008	map03020	RNA polymerase	Biosynthetic pathway
	Dof021347	K03009	map03020	RNA polymerase	Biosynthetic pathway
	Dof013223	K03010	map03020	RNA polymerase	Biosynthetic pathway
	Dof011778	K03011	map03020	RNA polymerase	Biosynthetic pathway
	Dof007466	K03012	map03020	RNA polymerase	Biosynthetic pathway
	Dof017414	K03012	map03020	RNA polymerase	Biosynthetic pathway
	Dof017964	K03014	map03020	RNA polymerase	Biosynthetic pathway
	Dof025660	K03014	map03020	RNA polymerase	Biosynthetic pathway
	Dof003078	K02326	map03030	DNA replication	Biosynthetic pathway
	Dof002137	K04799	map03030	DNA replication	Biosynthetic pathway
	Dof003298	K04802	map03030	DNA replication	Biosynthetic pathway
	Dof019952	K04802	map03030	DNA replication	Biosynthetic pathway
	Dof004800	K10740	map03030	DNA replication	Biosynthetic pathway
	Dof002577	K03283	map03040	Spliceosome	Biosynthetic pathway
	Dof003997	K03283	map03040	Spliceosome	Biosynthetic pathway
	Dof019012	K03283	map03040	Spliceosome	Biosynthetic pathway
	Dof023904	K03283	map03040	Spliceosome	Biosynthetic pathway
	Dof023917	K03283	map03040	Spliceosome	Biosynthetic pathway
	Dof001851	K06063	map03040	Spliceosome	Biosynthetic pathway
	Dof020973	K11088	map03040	Spliceosome	Biosynthetic pathway
	Dof003941	K11984	map03040	Spliceosome	Biosynthetic pathway
	Dof009830	K12741	map03040	Spliceosome	Biosynthetic pathway
	Dof015121	K12741	map03040	Spliceosome	Biosynthetic pathway
	Dof017067	K12741	map03040	Spliceosome	Biosynthetic pathway
	Dof017068	K12741	map03040	Spliceosome	Biosynthetic pathway
	Dof018926	K12741	map03040	Spliceosome	Biosynthetic pathway
	Dof027027	K12741	map03040	Spliceosome	Biosynthetic pathway
	Dof000264	K12815	map03040	Spliceosome	Biosynthetic pathway
	Dof015683	K12817	map03040	Spliceosome	Biosynthetic pathway
	Dof026474	K12817	map03040	Spliceosome	Biosynthetic pathway
	Dof007952	K12818	map03040	Spliceosome	Biosynthetic pathway
	Dof017435	K12823	map03040	Spliceosome	Biosynthetic pathway
	Dof004099	K12829	map03040	Spliceosome	Biosynthetic pathway
	Dof025764	K12829	map03040	Spliceosome	Biosynthetic pathway
	Dof012129	K12837	map03040	Spliceosome	Biosynthetic pathway
	Dof019988	K12844	map03040	Spliceosome	Biosynthetic pathway
	Dof009178	K12852	map03040	Spliceosome	Biosynthetic pathway
	Dof024646	K12859	map03040	Spliceosome	Biosynthetic pathway
	Dof002759	K12861	map03040	Spliceosome	Biosynthetic pathway
	Dof013528	K12863	map03040	Spliceosome	Biosynthetic pathway
	Dof000626	K12872	map03040	Spliceosome	Biosynthetic pathway
	Dof010923	K10599	map03040	Spliceosome	Biosynthetic pathway
	Dof004981	K12890	map03040	Spliceosome	Biosynthetic pathway
	Dof006678	K12890	map03040	Spliceosome	Biosynthetic pathway
	Dof019849	K12896	map03040	Spliceosome	Biosynthetic pathway
	Dof019087	K12897	map03040	Spliceosome	Biosynthetic pathway
	Dof017782	K12900	map03040	Spliceosome	Biosynthetic pathway
	Dof017012	K04079	map04141	Protein processing in endoplasmic reticulum	Biosynthetic pathway
	Dof024027	K04523	map04141	Protein processing in endoplasmic reticulum	Biosynthetic pathway
	Dof011013	K07953	map04141	Protein processing in endoplasmic reticulum	Biosynthetic pathway
	Dof005413	K08054	map04141	Protein processing in endoplasmic reticulum	Biosynthetic pathway
	Dof006367	K08054	map04141	Protein processing in endoplasmic reticulum	Biosynthetic pathway
	Dof023821	K09487	map04141	Protein processing in endoplasmic reticulum	Biosynthetic pathway
	Dof007364	K09503	map04141	Protein processing in endoplasmic reticulum	Biosynthetic pathway
	Dof004810	K09584	map04141	Protein processing in endoplasmic reticulum	Biosynthetic pathway
	Dof020038	K10088	map04141	Protein processing in endoplasmic reticulum	Biosynthetic pathway
	Dof006954	K10661	map04141	Protein processing in endoplasmic reticulum	Biosynthetic pathway
	Dof005295	K10950	map04141	Protein processing in endoplasmic reticulum	Biosynthetic pathway
	Dof024178	K13249	map04141	Protein processing in endoplasmic reticulum	Biosynthetic pathway
	Dof024194	K13249	map04141	Protein processing in endoplasmic reticulum	Biosynthetic pathway
	Dof026621	K13525	map04141	Protein processing in endoplasmic reticulum	Biosynthetic pathway
	Dof002521	K13993	map04141	Protein processing in endoplasmic reticulum	Biosynthetic pathway
	Dof003469	K13993	map04141	Protein processing in endoplasmic reticulum	Biosynthetic pathway
	Dof003471	K13993	map04141	Protein processing in endoplasmic reticulum	Biosynthetic pathway
	Dof003473	K13993	map04141	Protein processing in endoplasmic reticulum	Biosynthetic pathway
	Dof007869	K13993	map04141	Protein processing in endoplasmic reticulum	Biosynthetic pathway
	Dof016356	K13993	map04141	Protein processing in endoplasmic reticulum	Biosynthetic pathway
	Dof016358	K13993	map04141	Protein processing in endoplasmic reticulum	Biosynthetic pathway
	Dof010408	K14003	map04141	Protein processing in endoplasmic reticulum	Biosynthetic pathway
	Dof014251	K14005	map04141	Protein processing in endoplasmic reticulum	Biosynthetic pathway
	Dof016085	K14006	map04141	Protein processing in endoplasmic reticulum	Biosynthetic pathway
	Dof024638	K14006	map04141	Protein processing in endoplasmic reticulum	Biosynthetic pathway
	Dof008862	K14009	map04141	Protein processing in endoplasmic reticulum	Biosynthetic pathway
	Dof020399	K14012	map04141	Protein processing in endoplasmic reticulum	Biosynthetic pathway
	Dof020400	K14012	map04141	Protein processing in endoplasmic reticulum	Biosynthetic pathway
	Dof020402	K14012	map04141	Protein processing in endoplasmic reticulum	Biosynthetic pathway
	Dof005723	K14016	map04141	Protein processing in endoplasmic reticulum	Biosynthetic pathway
	Dof022110	K14026	map04141	Protein processing in endoplasmic reticulum	Biosynthetic pathway
	Dof006450	K10666	map04141	Protein processing in endoplasmic reticulum	Biosynthetic pathway
	Dof008169	K00121	map00010	Glycolysis / Gluconeogenesis	Energy metabolism
	Dof020774	K00128	map00010	Glycolysis / Gluconeogenesis	Energy metabolism
	Dof022445	K00128	map00010	Glycolysis / Gluconeogenesis	Energy metabolism
	Dof013103	K00134	map00010	Glycolysis / Gluconeogenesis	Energy metabolism
	Dof004838	K00382	map00010	Glycolysis / Gluconeogenesis	Energy metabolism
	Dof004839	K00382	map00010	Glycolysis / Gluconeogenesis	Energy metabolism
	Dof014764	K00627	map00010	Glycolysis / Gluconeogenesis	Energy metabolism
	Dof019312	K00627	map00010	Glycolysis / Gluconeogenesis	Energy metabolism
	Dof019696	K00627	map00010	Glycolysis / Gluconeogenesis	Energy metabolism
	Dof020434	K00850	map00010	Glycolysis / Gluconeogenesis	Energy metabolism
	Dof003917	K00873	map00010	Glycolysis / Gluconeogenesis	Energy metabolism
	Dof022583	K00873	map00010	Glycolysis / Gluconeogenesis	Energy metabolism
	Dof016901	K00895	map00010	Glycolysis / Gluconeogenesis	Energy metabolism
	Dof007949	K00927	map00010	Glycolysis / Gluconeogenesis	Energy metabolism
	Dof011007	K01610	map00010	Glycolysis / Gluconeogenesis	Energy metabolism
	Dof004651	K01623	map00010	Glycolysis / Gluconeogenesis	Energy metabolism
	Dof016515	K01623	map00010	Glycolysis / Gluconeogenesis	Energy metabolism
	Dof003543	K01689	map00010	Glycolysis / Gluconeogenesis	Energy metabolism
	Dof020722	K01810	map00010	Glycolysis / Gluconeogenesis	Energy metabolism
	Dof015767	K01835	map00010	Glycolysis / Gluconeogenesis	Energy metabolism
	Dof008221	K14085	map00010	Glycolysis / Gluconeogenesis	Energy metabolism
	Dof016003	K18857	map00010	Glycolysis / Gluconeogenesis	Energy metabolism
	Dof013637	K00162	map00010	Glycolysis / Gluconeogenesis	Energy metabolism
	Dof018357	K00162	map00010	Glycolysis / Gluconeogenesis	Energy metabolism
	Dof007615	K00026	map00020	Citrate cycle (TCA cycle)	Energy metabolism
	Dof018431	K00026	map00020	Citrate cycle (TCA cycle)	Energy metabolism
	Dof015378	K00031	map00020	Citrate cycle (TCA cycle)	Energy metabolism
	Dof006391	K00658	map00020	Citrate cycle (TCA cycle)	Energy metabolism
	Dof015288	K01647	map00020	Citrate cycle (TCA cycle)	Energy metabolism
	Dof004845	K01648	map00020	Citrate cycle (TCA cycle)	Energy metabolism
	Dof013122	K01648	map00020	Citrate cycle (TCA cycle)	Energy metabolism
	Dof007407	K01681	map00020	Citrate cycle (TCA cycle)	Energy metabolism
	Dof008092	K01681	map00020	Citrate cycle (TCA cycle)	Energy metabolism
	Dof021661	K01681	map00020	Citrate cycle (TCA cycle)	Energy metabolism
	Dof014682	K01899	map00020	Citrate cycle (TCA cycle)	Energy metabolism
	Dof018989	K00164	map00020	Citrate cycle (TCA cycle)	Energy metabolism
	Dof025787	K00033	map00030	Pentose phosphate pathway	Energy metabolism
	Dof001383	K00852	map00030	Pentose phosphate pathway	Energy metabolism
	Dof021006	K00948	map00030	Pentose phosphate pathway	Energy metabolism
	Dof023903	K01057	map00030	Pentose phosphate pathway	Energy metabolism
	Dof026509	K01057	map00030	Pentose phosphate pathway	Energy metabolism
	Dof020289	K01807	map00030	Pentose phosphate pathway	Energy metabolism
	Dof010341	K00008	map00040	Pentose and glucuronate interconversions	Energy metabolism
	Dof023777	K00008	map00040	Pentose and glucuronate interconversions	Energy metabolism
	Dof021075	K00011	map00040	Pentose and glucuronate interconversions	Energy metabolism
	Dof025140	K00012	map00040	Pentose and glucuronate interconversions	Energy metabolism
	Dof016663	K00854	map00040	Pentose and glucuronate interconversions	Energy metabolism
	Dof004391	K01051	map00040	Pentose and glucuronate interconversions	Energy metabolism
	Dof009318	K01051	map00040	Pentose and glucuronate interconversions	Energy metabolism
	Dof017888	K01051	map00040	Pentose and glucuronate interconversions	Energy metabolism
	Dof023775	K01728	map00040	Pentose and glucuronate interconversions	Energy metabolism
	Dof004443	K01805	map00040	Pentose and glucuronate interconversions	Energy metabolism
	Dof015221	K00411	map00190	Oxidative phosphorylation	Energy metabolism
	Dof024790	K01507	map00190	Oxidative phosphorylation	Energy metabolism
	Dof002301	K01535	map00190	Oxidative phosphorylation	Energy metabolism
	Dof006549	K01535	map00190	Oxidative phosphorylation	Energy metabolism
	Dof007008	K02133	map00190	Oxidative phosphorylation	Energy metabolism
	Dof026309	K02138	map00190	Oxidative phosphorylation	Energy metabolism
	Dof010835	K02140	map00190	Oxidative phosphorylation	Energy metabolism
	Dof008503	K02144	map00190	Oxidative phosphorylation	Energy metabolism
	Dof026349	K02144	map00190	Oxidative phosphorylation	Energy metabolism
	Dof015434	K02146	map00190	Oxidative phosphorylation	Energy metabolism
	Dof023536	K02149	map00190	Oxidative phosphorylation	Energy metabolism
	Dof011289	K02150	map00190	Oxidative phosphorylation	Energy metabolism
	Dof023786	K02153	map00190	Oxidative phosphorylation	Energy metabolism
	Dof025278	K02257	map00190	Oxidative phosphorylation	Energy metabolism
	Dof014462	K02266	map00190	Oxidative phosphorylation	Energy metabolism
	Dof021879	K02267	map00190	Oxidative phosphorylation	Energy metabolism
	Dof020108	K03661	map00190	Oxidative phosphorylation	Energy metabolism
	Dof021205	K03939	map00190	Oxidative phosphorylation	Energy metabolism
	Dof011295	K03940	map00190	Oxidative phosphorylation	Energy metabolism
	Dof025192	K03941	map00190	Oxidative phosphorylation	Energy metabolism
	Dof025967	K03943	map00190	Oxidative phosphorylation	Energy metabolism
	Dof014298	K03945	map00190	Oxidative phosphorylation	Energy metabolism
	Dof014314	K03945	map00190	Oxidative phosphorylation	Energy metabolism
	Dof013604	K11353	map00190	Oxidative phosphorylation	Energy metabolism
	Dof019156	K00688	map00500	Starch and sucrose metabolism	Energy metabolism
	Dof006278	K00695	map00500	Starch and sucrose metabolism	Energy metabolism
	Dof001152	K00696	map00500	Starch and sucrose metabolism	Energy metabolism
	Dof013720	K00696	map00500	Starch and sucrose metabolism	Energy metabolism
	Dof007814	K00703	map00500	Starch and sucrose metabolism	Energy metabolism
	Dof024869	K00705	map00500	Starch and sucrose metabolism	Energy metabolism
	Dof006810	K00975	map00500	Starch and sucrose metabolism	Energy metabolism
	Dof006811	K00975	map00500	Starch and sucrose metabolism	Energy metabolism
	Dof023517	K01176	map00500	Starch and sucrose metabolism	Energy metabolism
	Dof006432	K01177	map00500	Starch and sucrose metabolism	Energy metabolism
	Dof021473	K01177	map00500	Starch and sucrose metabolism	Energy metabolism
	Dof021528	K01179	map00500	Starch and sucrose metabolism	Energy metabolism
	Dof013689	K07024	map00500	Starch and sucrose metabolism	Energy metabolism
	Dof022032	K07024	map00500	Starch and sucrose metabolism	Energy metabolism
	Dof001731	K16055	map00500	Starch and sucrose metabolism	Energy metabolism
	Dof009138	K16055	map00500	Starch and sucrose metabolism	Energy metabolism
	Dof026776	K16055	map00500	Starch and sucrose metabolism	Energy metabolism
	Dof000464	K19893	map00500	Starch and sucrose metabolism	Energy metabolism
	Dof003588	K13422	map04016	MAPK signaling pathway - plant	MAPK signaling pathway
	Dof003184	K13424	map04016	MAPK signaling pathway - plant	MAPK signaling pathway
	Dof014177	K13424	map04016	MAPK signaling pathway - plant	MAPK signaling pathway
	Dof007604	K14496	map04016	MAPK signaling pathway - plant	MAPK signaling pathway
	Dof011269	K14496	map04016	MAPK signaling pathway - plant	MAPK signaling pathway
	Dof018060	K14496	map04016	MAPK signaling pathway - plant	MAPK signaling pathway
	Dof021057	K14496	map04016	MAPK signaling pathway - plant	MAPK signaling pathway
	Dof016345	K14497	map04016	MAPK signaling pathway - plant	MAPK signaling pathway
	Dof019047	K14497	map04016	MAPK signaling pathway - plant	MAPK signaling pathway
	Dof019451	K14498	map04016	MAPK signaling pathway - plant	MAPK signaling pathway
	Dof025160	K14498	map04016	MAPK signaling pathway - plant	MAPK signaling pathway
	Dof005706	K14509	map04016	MAPK signaling pathway - plant	MAPK signaling pathway
	Dof005707	K14509	map04016	MAPK signaling pathway - plant	MAPK signaling pathway
	Dof025746	K14509	map04016	MAPK signaling pathway - plant	MAPK signaling pathway
	Dof010049	K20557	map04016	MAPK signaling pathway - plant	MAPK signaling pathway
	Dof000625	K20603	map04016	MAPK signaling pathway - plant	MAPK signaling pathway
	Dof009994	K20718	map04016	MAPK signaling pathway - plant	MAPK signaling pathway
	Dof009995	K20718	map04016	MAPK signaling pathway - plant	MAPK signaling pathway
	Dof008571	K05391	map04626	Plant-pathogen interaction	Pathogen identification
	Dof024904	K05391	map04626	Plant-pathogen interaction	Pathogen identification
	Dof000577	K13412	map04626	Plant-pathogen interaction	Pathogen identification
	Dof010081	K13412	map04626	Plant-pathogen interaction	Pathogen identification
	Dof010899	K13412	map04626	Plant-pathogen interaction	Pathogen identification
	Dof013547	K13412	map04626	Plant-pathogen interaction	Pathogen identification
	Dof004597	K13430	map04626	Plant-pathogen interaction	Pathogen identification
	Dof017452	K13436	map04626	Plant-pathogen interaction	Pathogen identification
	Dof005640	K13448	map04626	Plant-pathogen interaction	Pathogen identification
	Dof006104	K13448	map04626	Plant-pathogen interaction	Pathogen identification
	Dof014321	K13448	map04626	Plant-pathogen interaction	Pathogen identification
	Dof015798	K13448	map04626	Plant-pathogen interaction	Pathogen identification
	Dof017381	K13448	map04626	Plant-pathogen interaction	Pathogen identification
	Dof018039	K18875	map04626	Plant-pathogen interaction	Pathogen identification
	Dof020138	K13459	map04626	Plant-pathogen interaction	Pathogen identification
	Dof011020	K12126	map04075	Plant hormone signal transduction	Plant hormone signal transduction
	Dof008010	K13464	map04075	Plant hormone signal transduction	Plant hormone signal transduction
	Dof009548	K13464	map04075	Plant hormone signal transduction	Plant hormone signal transduction
	Dof009909	K13464	map04075	Plant hormone signal transduction	Plant hormone signal transduction
	Dof002448	K13946	map04075	Plant hormone signal transduction	Plant hormone signal transduction
	Dof019678	K14432	map04075	Plant hormone signal transduction	Plant hormone signal transduction
	Dof010145	K14484	map04075	Plant hormone signal transduction	Plant hormone signal transduction
	Dof011191	K14484	map04075	Plant hormone signal transduction	Plant hormone signal transduction
	Dof014529	K14487	map04075	Plant hormone signal transduction	Plant hormone signal transduction
	Dof003538	K14488	map04075	Plant hormone signal transduction	Plant hormone signal transduction
	Dof004586	K14489	map04075	Plant hormone signal transduction	Plant hormone signal transduction
	Dof005680	K14492	map04075	Plant hormone signal transduction	Plant hormone signal transduction
	Dof004506	K14493	map04075	Plant hormone signal transduction	Plant hormone signal transduction
	Dof012133	K14503	map04075	Plant hormone signal transduction	Plant hormone signal transduction
	Dof007577	K14508	map04075	Plant hormone signal transduction	Plant hormone signal transduction
	Dof018409	K14508	map04075	Plant hormone signal transduction	Plant hormone signal transduction
	Dof019302	K16189	map04075	Plant hormone signal transduction	Plant hormone signal transduction

## Sheet: B
	Table S11B Module information of WGCNA
	Gene ID	Module
	Dof001427	black
	Dof002290	black
	Dof002618	black
	Dof003084	black
	Dof004492	black
	Dof005928	black
	Dof006561	black
	Dof007796	black
	Dof008912	black
	Dof009378	black
	Dof011042	black
	Dof012034	black
	Dof012553	black
	Dof013640	black
	Dof014382	black
	Dof014930	black
	Dof015666	black
	Dof016170	black
	Dof018055	black
	Dof018426	black
	Dof019462	black
	Dof021210	black
	Dof023258	black
	Dof025285	black
	Dof027453	black
	Dof000144	blue
	Dof000223	blue
	Dof000307	blue
	Dof000344	blue
	Dof000380	blue
	Dof000568	blue
	Dof000627	blue
	Dof000761	blue
	Dof000866	blue
	Dof000963	blue
	Dof001114	blue
	Dof001262	blue
	Dof001393	blue
	Dof001487	blue
	Dof001554	blue
	Dof001714	blue
	Dof001814	blue
	Dof001874	blue
	Dof001931	blue
	Dof002008	blue
	Dof002069	blue
	Dof002173	blue
	Dof002280	blue
	Dof002355	blue
	Dof002478	blue
	Dof002528	blue
	Dof002564	blue
	Dof002651	blue
	Dof002684	blue
	Dof002891	blue
	Dof003114	blue
	Dof003221	blue
	Dof003309	blue
	Dof003449	blue
	Dof003571	blue
	Dof003633	blue
	Dof003722	blue
	Dof003784	blue
	Dof003804	blue
	Dof003897	blue
	Dof003990	blue
	Dof004072	blue
	Dof004124	blue
	Dof004264	blue
	Dof004405	blue
	Dof004491	blue
	Dof004671	blue
	Dof004769	blue
	Dof004814	blue
	Dof004898	blue
	Dof005032	blue
	Dof005129	blue
	Dof005250	blue
	Dof005329	blue
	Dof005403	blue
	Dof005470	blue
	Dof005540	blue
	Dof005562	blue
	Dof005643	blue
	Dof005716	blue
	Dof005832	blue
	Dof005898	blue
	Dof006015	blue
	Dof006053	blue
	Dof006098	blue
	Dof006110	blue
	Dof006169	blue
	Dof006219	blue
	Dof006327	blue
	Dof006376	blue
	Dof006424	blue
	Dof006563	blue
	Dof006630	blue
	Dof006666	blue
	Dof006775	blue
	Dof006871	blue
	Dof006934	blue
	Dof007027	blue
	Dof007267	blue
	Dof007443	blue
	Dof007476	blue
	Dof007653	blue
	Dof007751	blue
	Dof007830	blue
	Dof007935	blue
	Dof008007	blue
	Dof008107	blue
	Dof008161	blue
	Dof008282	blue
	Dof008341	blue
	Dof008446	blue
	Dof008682	blue
	Dof008826	blue
	Dof008974	blue
	Dof009083	blue
	Dof009148	blue
	Dof009294	blue
	Dof009420	blue
	Dof009478	blue
	Dof009620	blue
	Dof009668	blue
	Dof009756	blue
	Dof009906	blue
	Dof009967	blue
	Dof010072	blue
	Dof010139	blue
	Dof010226	blue
	Dof010304	blue
	Dof010442	blue
	Dof010672	blue
	Dof010827	blue
	Dof010872	blue
	Dof010984	blue
	Dof011027	blue
	Dof011072	blue
	Dof011142	blue
	Dof011192	blue
	Dof011290	blue
	Dof011379	blue
	Dof011453	blue
	Dof011783	blue
	Dof011909	blue
	Dof011962	blue
	Dof011987	blue
	Dof012007	blue
	Dof012070	blue
	Dof012178	blue
	Dof012263	blue
	Dof012442	blue
	Dof012495	blue
	Dof012529	blue
	Dof012576	blue
	Dof012640	blue
	Dof012858	blue
	Dof013006	blue
	Dof013170	blue
	Dof013225	blue
	Dof013281	blue
	Dof013374	blue
	Dof013419	blue
	Dof013550	blue
	Dof013583	blue
	Dof013674	blue
	Dof013753	blue
	Dof014090	blue
	Dof014190	blue
	Dof014231	blue
	Dof014331	blue
	Dof014498	blue
	Dof014613	blue
	Dof014711	blue
	Dof014803	blue
	Dof014835	blue
	Dof015015	blue
	Dof015171	blue
	Dof015235	blue
	Dof015392	blue
	Dof015482	blue
	Dof015537	blue
	Dof015576	blue
	Dof015734	blue
	Dof015861	blue
	Dof015991	blue
	Dof016025	blue
	Dof016045	blue
	Dof016117	blue
	Dof016209	blue
	Dof016276	blue
	Dof016323	blue
	Dof016479	blue
	Dof016634	blue
	Dof016715	blue
	Dof016794	blue
	Dof016835	blue
	Dof016857	blue
	Dof017116	blue
	Dof017218	blue
	Dof017313	blue
	Dof017340	blue
	Dof017495	blue
	Dof017530	blue
	Dof017589	blue
	Dof017683	blue
	Dof017790	blue
	Dof017861	blue
	Dof017910	blue
	Dof018040	blue
	Dof018212	blue
	Dof018263	blue
	Dof018329	blue
	Dof018421	blue
	Dof018550	blue
	Dof018581	blue
	Dof018699	blue
	Dof018722	blue
	Dof018829	blue
	Dof018874	blue
	Dof019013	blue
	Dof019045	blue
	Dof019121	blue
	Dof019161	blue
	Dof019210	blue
	Dof019355	blue
	Dof019387	blue
	Dof019445	blue
	Dof019517	blue
	Dof019549	blue
	Dof019703	blue
	Dof019781	blue
	Dof019804	blue
	Dof019888	blue
	Dof019947	blue
	Dof020033	blue
	Dof020092	blue
	Dof020167	blue
	Dof020296	blue
	Dof020359	blue
	Dof020456	blue
	Dof020536	blue
	Dof020697	blue
	Dof020741	blue
	Dof020783	blue
	Dof020889	blue
	Dof021001	blue
	Dof021080	blue
	Dof021153	blue
	Dof021220	blue
	Dof021266	blue
	Dof021338	blue
	Dof021399	blue
	Dof021564	blue
	Dof021663	blue
	Dof021751	blue
	Dof021866	blue
	Dof022000	blue
	Dof022065	blue
	Dof022123	blue
	Dof022163	blue
	Dof022192	blue
	Dof022233	blue
	Dof022300	blue
	Dof022365	blue
	Dof022468	blue
	Dof022572	blue
	Dof022724	blue
	Dof022794	blue
	Dof022852	blue
	Dof022927	blue
	Dof023015	blue
	Dof023342	blue
	Dof023436	blue
	Dof023555	blue
	Dof023596	blue
	Dof023635	blue
	Dof023670	blue
	Dof023691	blue
	Dof023744	blue
	Dof023800	blue
	Dof023948	blue
	Dof023991	blue
	Dof024161	blue
	Dof024252	blue
	Dof024375	blue
	Dof024466	blue
	Dof024639	blue
	Dof024706	blue
	Dof024786	blue
	Dof024880	blue
	Dof024953	blue
	Dof025023	blue
	Dof025133	blue
	Dof025198	blue
	Dof025297	blue
	Dof025445	blue
	Dof025582	blue
	Dof025679	blue
	Dof025735	blue
	Dof025886	blue
	Dof025955	blue
	Dof026088	blue
	Dof026116	blue
	Dof026195	blue
	Dof026229	blue
	Dof026367	blue
	Dof026529	blue
	Dof026652	blue
	Dof026679	blue
	Dof026768	blue
	Dof026843	blue
	Dof027419	blue
	Dof027601	blue
	Dof000219	brown
	Dof000392	brown
	Dof000967	brown
	Dof001127	brown
	Dof001382	brown
	Dof001722	brown
	Dof001879	brown
	Dof002068	brown
	Dof002310	brown
	Dof002455	brown
	Dof002598	brown
	Dof002774	brown
	Dof003166	brown
	Dof003630	brown
	Dof003914	brown
	Dof004175	brown
	Dof004251	brown
	Dof004395	brown
	Dof004673	brown
	Dof005108	brown
	Dof005300	brown
	Dof005448	brown
	Dof005522	brown
	Dof005647	brown
	Dof005817	brown
	Dof005861	brown
	Dof006033	brown
	Dof006214	brown
	Dof006286	brown
	Dof006582	brown
	Dof007210	brown
	Dof007451	brown
	Dof007555	brown
	Dof007665	brown
	Dof007794	brown
	Dof008035	brown
	Dof008231	brown
	Dof008426	brown
	Dof008452	brown
	Dof008979	brown
	Dof009204	brown
	Dof009322	brown
	Dof009388	brown
	Dof009529	brown
	Dof009628	brown
	Dof009789	brown
	Dof010002	brown
	Dof010023	brown
	Dof010271	brown
	Dof010318	brown
	Dof010475	brown
	Dof010606	brown
	Dof010932	brown
	Dof011043	brown
	Dof011273	brown
	Dof011849	brown
	Dof011954	brown
	Dof012106	brown
	Dof012262	brown
	Dof012494	brown
	Dof012588	brown
	Dof012617	brown
	Dof012941	brown
	Dof013095	brown
	Dof013231	brown
	Dof013383	brown
	Dof013518	brown
	Dof013628	brown
	Dof014009	brown
	Dof014227	brown
	Dof014402	brown
	Dof014671	brown
	Dof014823	brown
	Dof015130	brown
	Dof015323	brown
	Dof015504	brown
	Dof015614	brown
	Dof015848	brown
	Dof016000	brown
	Dof016138	brown
	Dof016393	brown
	Dof016636	brown
	Dof017269	brown
	Dof017402	brown
	Dof017516	brown
	Dof017668	brown
	Dof017895	brown
	Dof018130	brown
	Dof018250	brown
	Dof018335	brown
	Dof018562	brown
	Dof018689	brown
	Dof018893	brown
	Dof019088	brown
	Dof019173	brown
	Dof019326	brown
	Dof019388	brown
	Dof019552	brown
	Dof019719	brown
	Dof019970	brown
	Dof020024	brown
	Dof020285	brown
	Dof020384	brown
	Dof020586	brown
	Dof020711	brown
	Dof020824	brown
	Dof020958	brown
	Dof021260	brown
	Dof021334	brown
	Dof021553	brown
	Dof021884	brown
	Dof022055	brown
	Dof022213	brown
	Dof022389	brown
	Dof022996	brown
	Dof023367	brown
	Dof023661	brown
	Dof023841	brown
	Dof024079	brown
	Dof024267	brown
	Dof024456	brown
	Dof024810	brown
	Dof024945	brown
	Dof025052	brown
	Dof025257	brown
	Dof025550	brown
	Dof025759	brown
	Dof025876	brown
	Dof026065	brown
	Dof026386	brown
	Dof026636	brown
	Dof026971	brown
	Dof027190	brown
	Dof027207	brown
	Dof000200	green
	Dof001111	green
	Dof001446	green
	Dof001815	green
	Dof002113	green
	Dof003465	green
	Dof003751	green
	Dof004282	green
	Dof004547	green
	Dof005196	green
	Dof005974	green
	Dof006551	green
	Dof006789	green
	Dof007297	green
	Dof007532	green
	Dof008659	green
	Dof009309	green
	Dof009424	green
	Dof009707	green
	Dof010683	green
	Dof011406	green
	Dof011750	green
	Dof012534	green
	Dof013648	green
	Dof014295	green
	Dof014821	green
	Dof015902	green
	Dof016793	green
	Dof017061	green
	Dof017396	green
	Dof017920	green
	Dof018524	green
	Dof018682	green
	Dof018947	green
	Dof019221	green
	Dof019743	green
	Dof020032	green
	Dof021079	green
	Dof021648	green
	Dof022013	green
	Dof022288	green
	Dof023212	green
	Dof023926	green
	Dof024791	green
	Dof025588	green
	Dof026301	green
	Dof026800	green
	Dof001604	grey
	Dof007279	grey
	Dof016168	grey
	Dof024059	grey
	Dof001586	magenta
	Dof005396	magenta
	Dof007422	magenta
	Dof010608	magenta
	Dof012251	magenta
	Dof013319	magenta
	Dof015799	magenta
	Dof019659	magenta
	Dof021533	magenta
	Dof023233	magenta
	Dof025179	magenta
	Dof000232	pink
	Dof001214	pink
	Dof002073	pink
	Dof003484	pink
	Dof004195	pink
	Dof005314	pink
	Dof006348	pink
	Dof007778	pink
	Dof010116	pink
	Dof011620	pink
	Dof012518	pink
	Dof014368	pink
	Dof015019	pink
	Dof015620	pink
	Dof016823	pink
	Dof017601	pink
	Dof019993	pink
	Dof021662	pink
	Dof022285	pink
	Dof024109	pink
	Dof024909	pink
	Dof025337	pink
	Dof000148	red
	Dof001498	red
	Dof001689	red
	Dof002370	red
	Dof002974	red
	Dof003464	red
	Dof003816	red
	Dof004301	red
	Dof005153	red
	Dof005516	red
	Dof006036	red
	Dof006498	red
	Dof007872	red
	Dof009288	red
	Dof010205	red
	Dof010393	red
	Dof011120	red
	Dof012078	red
	Dof012474	red
	Dof013177	red
	Dof014092	red
	Dof014688	red
	Dof015174	red
	Dof015464	red
	Dof016026	red
	Dof017140	red
	Dof017837	red
	Dof018841	red
	Dof019184	red
	Dof019756	red
	Dof020618	red
	Dof021763	red
	Dof023828	red
	Dof024726	red
	Dof024889	red
	Dof025259	red
	Dof025799	red
	Dof027508	red
	Dof000026	turquoise
	Dof000168	turquoise
	Dof000264	turquoise
	Dof000464	turquoise
	Dof000577	turquoise
	Dof000625	turquoise
	Dof000626	turquoise
	Dof001152	turquoise
	Dof001370	turquoise
	Dof001383	turquoise
	Dof001509	turquoise
	Dof001525	turquoise
	Dof001553	turquoise
	Dof001731	turquoise
	Dof001733	turquoise
	Dof001851	turquoise
	Dof001943	turquoise
	Dof002028	turquoise
	Dof002137	turquoise
	Dof002301	turquoise
	Dof002448	turquoise
	Dof002521	turquoise
	Dof002544	turquoise
	Dof002577	turquoise
	Dof002759	turquoise
	Dof003008	turquoise
	Dof003078	turquoise
	Dof003184	turquoise
	Dof003276	turquoise
	Dof003298	turquoise
	Dof003361	turquoise
	Dof003427	turquoise
	Dof003433	turquoise
	Dof003469	turquoise
	Dof003471	turquoise
	Dof003473	turquoise
	Dof003535	turquoise
	Dof003538	turquoise
	Dof003543	turquoise
	Dof003588	turquoise
	Dof003740	turquoise
	Dof003881	turquoise
	Dof003917	turquoise
	Dof003923	turquoise
	Dof003941	turquoise
	Dof003997	turquoise
	Dof004099	turquoise
	Dof004207	turquoise
	Dof004364	turquoise
	Dof004391	turquoise
	Dof004443	turquoise
	Dof004506	turquoise
	Dof004586	turquoise
	Dof004597	turquoise
	Dof004651	turquoise
	Dof004800	turquoise
	Dof004810	turquoise
	Dof004838	turquoise
	Dof004839	turquoise
	Dof004845	turquoise
	Dof004952	turquoise
	Dof004981	turquoise
	Dof005286	turquoise
	Dof005295	turquoise
	Dof005413	turquoise
	Dof005563	turquoise
	Dof005640	turquoise
	Dof005680	turquoise
	Dof005706	turquoise
	Dof005707	turquoise
	Dof005723	turquoise
	Dof005790	turquoise
	Dof006104	turquoise
	Dof006278	turquoise
	Dof006367	turquoise
	Dof006391	turquoise
	Dof006432	turquoise
	Dof006450	turquoise
	Dof006467	turquoise
	Dof006549	turquoise
	Dof006678	turquoise
	Dof006810	turquoise
	Dof006811	turquoise
	Dof006954	turquoise
	Dof007008	turquoise
	Dof007323	turquoise
	Dof007364	turquoise
	Dof007407	turquoise
	Dof007466	turquoise
	Dof007577	turquoise
	Dof007604	turquoise
	Dof007615	turquoise
	Dof007787	turquoise
	Dof007814	turquoise
	Dof007869	turquoise
	Dof007949	turquoise
	Dof007952	turquoise
	Dof008010	turquoise
	Dof008092	turquoise
	Dof008169	turquoise
	Dof008221	turquoise
	Dof008223	turquoise
	Dof008472	turquoise
	Dof008503	turquoise
	Dof008571	turquoise
	Dof008862	turquoise
	Dof009085	turquoise
	Dof009138	turquoise
	Dof009178	turquoise
	Dof009257	turquoise
	Dof009318	turquoise
	Dof009548	turquoise
	Dof009830	turquoise
	Dof009909	turquoise
	Dof009994	turquoise
	Dof009995	turquoise
	Dof010010	turquoise
	Dof010049	turquoise
	Dof010081	turquoise
	Dof010145	turquoise
	Dof010341	turquoise
	Dof010360	turquoise
	Dof010361	turquoise
	Dof010408	turquoise
	Dof010835	turquoise
	Dof010880	turquoise
	Dof010899	turquoise
	Dof010923	turquoise
	Dof011007	turquoise
	Dof011013	turquoise
	Dof011020	turquoise
	Dof011075	turquoise
	Dof011191	turquoise
	Dof011269	turquoise
	Dof011289	turquoise
	Dof011295	turquoise
	Dof011778	turquoise
	Dof012083	turquoise
	Dof012129	turquoise
	Dof012133	turquoise
	Dof012177	turquoise
	Dof012237	turquoise
	Dof012455	turquoise
	Dof012615	turquoise
	Dof012732	turquoise
	Dof013046	turquoise
	Dof013103	turquoise
	Dof013111	turquoise
	Dof013122	turquoise
	Dof013167	turquoise
	Dof013168	turquoise
	Dof013223	turquoise
	Dof013266	turquoise
	Dof013528	turquoise
	Dof013547	turquoise
	Dof013595	turquoise
	Dof013604	turquoise
	Dof013637	turquoise
	Dof013689	turquoise
	Dof013720	turquoise
	Dof013742	turquoise
	Dof014177	turquoise
	Dof014251	turquoise
	Dof014298	turquoise
	Dof014314	turquoise
	Dof014321	turquoise
	Dof014386	turquoise
	Dof014462	turquoise
	Dof014529	turquoise
	Dof014532	turquoise
	Dof014682	turquoise
	Dof014764	turquoise
	Dof015082	turquoise
	Dof015121	turquoise
	Dof015221	turquoise
	Dof015288	turquoise
	Dof015378	turquoise
	Dof015434	turquoise
	Dof015683	turquoise
	Dof015767	turquoise
	Dof015798	turquoise
	Dof016003	turquoise
	Dof016085	turquoise
	Dof016112	turquoise
	Dof016154	turquoise
	Dof016275	turquoise
	Dof016285	turquoise
	Dof016345	turquoise
	Dof016356	turquoise
	Dof016358	turquoise
	Dof016365	turquoise
	Dof016515	turquoise
	Dof016663	turquoise
	Dof016901	turquoise
	Dof017012	turquoise
	Dof017067	turquoise
	Dof017068	turquoise
	Dof017285	turquoise
	Dof017290	turquoise
	Dof017381	turquoise
	Dof017401	turquoise
	Dof017414	turquoise
	Dof017435	turquoise
	Dof017452	turquoise
	Dof017464	turquoise
	Dof017553	turquoise
	Dof017782	turquoise
	Dof017888	turquoise
	Dof017912	turquoise
	Dof017964	turquoise
	Dof017979	turquoise
	Dof018039	turquoise
	Dof018060	turquoise
	Dof018357	turquoise
	Dof018409	turquoise
	Dof018431	turquoise
	Dof018507	turquoise
	Dof018517	turquoise
	Dof018531	turquoise
	Dof018534	turquoise
	Dof018838	turquoise
	Dof018926	turquoise
	Dof018989	turquoise
	Dof019012	turquoise
	Dof019047	turquoise
	Dof019048	turquoise
	Dof019087	turquoise
	Dof019156	turquoise
	Dof019168	turquoise
	Dof019302	turquoise
	Dof019312	turquoise
	Dof019363	turquoise
	Dof019451	turquoise
	Dof019678	turquoise
	Dof019696	turquoise
	Dof019849	turquoise
	Dof019952	turquoise
	Dof019988	turquoise
	Dof020038	turquoise
	Dof020108	turquoise
	Dof020138	turquoise
	Dof020289	turquoise
	Dof020365	turquoise
	Dof020399	turquoise
	Dof020400	turquoise
	Dof020402	turquoise
	Dof020434	turquoise
	Dof020722	turquoise
	Dof020774	turquoise
	Dof020973	turquoise
	Dof021006	turquoise
	Dof021057	turquoise
	Dof021075	turquoise
	Dof021078	turquoise
	Dof021205	turquoise
	Dof021347	turquoise
	Dof021473	turquoise
	Dof021528	turquoise
	Dof021661	turquoise
	Dof021879	turquoise
	Dof022032	turquoise
	Dof022110	turquoise
	Dof022128	turquoise
	Dof022445	turquoise
	Dof022583	turquoise
	Dof022907	turquoise
	Dof022923	turquoise
	Dof022952	turquoise
	Dof023517	turquoise
	Dof023536	turquoise
	Dof023775	turquoise
	Dof023777	turquoise
	Dof023786	turquoise
	Dof023821	turquoise
	Dof023903	turquoise
	Dof023904	turquoise
	Dof023917	turquoise
	Dof023969	turquoise
	Dof024015	turquoise
	Dof024027	turquoise
	Dof024178	turquoise
	Dof024194	turquoise
	Dof024274	turquoise
	Dof024638	turquoise
	Dof024646	turquoise
	Dof024790	turquoise
	Dof024795	turquoise
	Dof024869	turquoise
	Dof024904	turquoise
	Dof025140	turquoise
	Dof025160	turquoise
	Dof025180	turquoise
	Dof025192	turquoise
	Dof025278	turquoise
	Dof025660	turquoise
	Dof025746	turquoise
	Dof025764	turquoise
	Dof025787	turquoise
	Dof025797	turquoise
	Dof025967	turquoise
	Dof026101	turquoise
	Dof026309	turquoise
	Dof026349	turquoise
	Dof026364	turquoise
	Dof026433	turquoise
	Dof026474	turquoise
	Dof026509	turquoise
	Dof026621	turquoise
	Dof026776	turquoise
	Dof026814	turquoise
	Dof027027	turquoise
	Dof000060	yellow
	Dof000205	yellow
	Dof000684	yellow
	Dof001368	yellow
	Dof001708	yellow
	Dof002199	yellow
	Dof002638	yellow
	Dof002954	yellow
	Dof003359	yellow
	Dof003678	yellow
	Dof004173	yellow
	Dof004431	yellow
	Dof004784	yellow
	Dof005008	yellow
	Dof005318	yellow
	Dof005641	yellow
	Dof005733	yellow
	Dof005959	yellow
	Dof006058	yellow
	Dof006275	yellow
	Dof006377	yellow
	Dof006707	yellow
	Dof006894	yellow
	Dof006984	yellow
	Dof007326	yellow
	Dof007566	yellow
	Dof007827	yellow
	Dof008323	yellow
	Dof008921	yellow
	Dof009077	yellow
	Dof009287	yellow
	Dof009575	yellow
	Dof009751	yellow
	Dof010260	yellow
	Dof010486	yellow
	Dof011115	yellow
	Dof011310	yellow
	Dof011864	yellow
	Dof012086	yellow
	Dof012430	yellow
	Dof013013	yellow
	Dof013107	yellow
	Dof013347	yellow
	Dof013525	yellow
	Dof014076	yellow
	Dof014208	yellow
	Dof014751	yellow
	Dof014958	yellow
	Dof015151	yellow
	Dof015268	yellow
	Dof015364	yellow
	Dof015645	yellow
	Dof015929	yellow
	Dof016366	yellow
	Dof017142	yellow
	Dof017646	yellow
	Dof017849	yellow
	Dof018298	yellow
	Dof018579	yellow
	Dof018916	yellow
	Dof019541	yellow
	Dof019880	yellow
	Dof019977	yellow
	Dof020295	yellow
	Dof020661	yellow
	Dof021073	yellow
	Dof021172	yellow
	Dof021520	yellow
	Dof021958	yellow
	Dof022184	yellow
	Dof022409	yellow
	Dof022951	yellow
	Dof023283	yellow
	Dof023636	yellow
	Dof023812	yellow
	Dof024324	yellow
	Dof024788	yellow
	Dof024954	yellow
	Dof025329	yellow
	Dof026135	yellow
	Dof026279	yellow
	Dof026576	yellow
	Dof027630	yellow
